# Supplementary material for: A phylotranscriptomic dataset of angiosperm species under cold stress
Source: Sci Data. 2023 Jun 22;10:399. doi: 10.1038/s41597-023-02307-8 (PMC10287676; doi:10.1038/s41597-023-02307-8)
Supplement: Supplementary file 1 — Dataset 1 [file 41597_2023_2307_MOESM1_ESM.xlsx]

## Sheet: Dataset 1
Dataset 1. Basic information and data quality of the 132 RNA-seq datasets.
Sample_name	Species	Cold stress (4℃)	Clean reads	Clean base	Q20%	Q30%	GC content (%)
At-L0h_rep1	Arabidopsis thaliana	0h	22669745	6.2G	99.99	98.9	45.7
At-L0h_rep2	Arabidopsis thaliana	0h	23230883	6.4G	99.99	98.98	46.7
At-L0h_rep3	Arabidopsis thaliana	0h	23863739	6.5G	99.99	98.99	46.5
At-L2h_rep1	Arabidopsis thaliana	2h	25306956	6.9G	99.99	99.01	46.3
At-L2h_rep2	Arabidopsis thaliana	2h	21363929	5.8G	99.99	98.75	46.2
At-L2h_rep3	Arabidopsis thaliana	2h	20475718	5.6G	99.99	98.8	46.2
At-L24h_rep1	Arabidopsis thaliana	24h	24371937	6.7G	99.99	98.86	46.5
At-L24h_rep2	Arabidopsis thaliana	24h	24946105	6.8G	99.99	98.85	46.4
At-L24h_rep3	Arabidopsis thaliana	24h	22452441	6.1G	99.99	98.87	46.2
At-L168h_rep1	Arabidopsis thaliana	168h	19909815	5.5G	99.99	98.98	46.2
At-L168h_rep2	Arabidopsis thaliana	168h	26650164	7.3G	99.99	98.98	46.1
At-L168h_rep3	Arabidopsis thaliana	168h	24588550	6.8G	99.99	99	46.3
Bp-L0h_rep1	Betula pendula	0h	27260833	8.2G	98.25	94.84	46.8
Bp-L0h_rep2	Betula pendula	0h	28211968	8.5G	98.47	95.31	46.9
Bp-L0h_rep3	Betula pendula	0h	27751557	8.3G	98.37	95.08	46.8
Bp-L2h_rep1	Betula pendula	2h	29584664	8.9G	98.29	94.91	46.7
Bp-L2h_rep2	Betula pendula	2h	28551883	8.6G	98.25	94.88	46.7
Bp-L2h_rep3	Betula pendula	2h	28710673	8.6G	98.43	95.27	46.8
Bp-L24h_rep1	Betula pendula	24h	27764495	8.3G	98.41	95.18	46.5
Bp-L24h_rep2	Betula pendula	24h	27978180	8.4G	98.48	95.34	43.6
Bp-L24h_rep3	Betula pendula	24h	26921956	8.1G	98.42	95.22	45.8
Bp-L168h_rep1	Betula pendula	168h	28050626	8.4G	98.34	94.98	46.6
Bp-L168h_rep2	Betula pendula	168h	28112470	8.43G	98.43	95.22	46.2
Bp-L168h_rep3	Betula pendula	168h	28737252	8.6G	98.38	95.1	46.1
Pt-L0h_rep1	Populus trichocarpa	0h	25021508	6.9G	99.99	98.79	45.1
Pt-L0h_rep2	Populus trichocarpa	0h	27763124	7.7G	99.99	99.12	44.7
Pt-L0h_rep3	Populus trichocarpa	0h	30943714	8.6G	99.99	99.05	44.8
Pt-L2h_rep1	Populus trichocarpa	2h	27953014	7.7G	99.99	99.06	49.7
Pt-L2h_rep2	Populus trichocarpa	2h	26482170	7.3G	99.99	99.08	45
Pt-L2h_rep3	Populus trichocarpa	2h	32315886	9.0G	99.99	99.04	44.8
Pt-L24h_rep1	Populus trichocarpa	24h	32382954	9.0G	99.99	98.98	45.9
Pt-L24h_rep2	Populus trichocarpa	24h	31703941	8.8G	99.99	99.01	44.5
Pt-L24h_rep3	Populus trichocarpa	24h	32526811	9.0G	99.99	98.88	44.8
Pt-L168h_rep1	Populus trichocarpa	168h	33983242	9.4G	99.99	99.15	44.1
Pt-L168h_rep2	Populus trichocarpa	168h	33045907	9.1G	99.99	99.11	44.1
Pt-L168h_rep3	Populus trichocarpa	168h	32870466	9.1G	99.99	99.12	44
Ci-L0h_rep1	Carya illinoinensis	0h	31511598	8.8G	99.98	98.31	46.1
Ci-L0h_rep2	Carya illinoinensis	0h	32491533	9.1G	99.99	98.34	46.1
Ci-L0h_rep3	Carya illinoinensis	0h	32939816	9.2G	99.98	98.26	45.9
Ci-L2h_rep1	Carya illinoinensis	2h	34024173	9.5G	99.99	98.29	46.2
Ci-L2h_rep2	Carya illinoinensis	2h	31532514	8.8G	99.98	98.32	46.2
Ci-L2h_rep3	Carya illinoinensis	2h	32647100	9.1G	99.98	98.38	46.1
Ci-L24h_rep1	Carya illinoinensis	24h	33382761	9.3G	99.98	98.23	46.1
Ci-L24h_rep2	Carya illinoinensis	24h	30949963	8.6G	99.99	98.39	46.2
Ci-L24h_rep3	Carya illinoinensis	24h	30836871	8.5G	99.98	98.38	46
Ci-L168h_rep1	Carya illinoinensis	168h	31537348	8.7G	99.99	98.28	45.6
Ci-L168h_rep2	Carya illinoinensis	168h	33833697	9.3G	99.99	98.32	45.6
Ci-L168h_rep3	Carya illinoinensis	168h	33166714	9.2G	99.99	98.36	45.6
Gm-L0h_rep1	Glycine max	0h	34056813	9.5G	99.97	97.74	44.5
Gm-L0h_rep2	Glycine max	0h	36500112	10.2G	99.97	97.68	44.1
Gm-L0h_rep3	Glycine max	0h	37274444	10.4G	99.96	97.8	44.3
Gm-L2h_rep1	Glycine max	2h	34513274	9.6G	99.97	97.72	44.8
Gm-L2h_rep2	Glycine max	2h	32732001	9.1G	99.97	97.72	44.6
Gm-L2h_rep3	Glycine max	2h	28543075	8.0G	99.97	98.11	44.7
Gm-L24h_rep1	Glycine max	24h	28362079	7.9G	99.98	97.79	44.7
Gm-L24h_rep2	Glycine max	24h	31309053	8.7G	99.98	98.08	44.6
Gm-L24h_rep3	Glycine max	24h	33911871	9.5G	99.98	97.92	44.7
Gm-L168h_rep1	Glycine max	168h	31500698	8.8G	99.98	97.87	43.9
Gm-L168h_rep2	Glycine max	168h	33017215	9.2G	99.98	98.07	44
Gm-L168h_rep3	Glycine max	168h	33729036	9.4G	99.98	97.89	43.9
Cs-L0h_rep1	Cucumis sativus	0h	31320954	8.7G	99.99	99.03	44.2
Cs-L0h_rep2	Cucumis sativus	0h	32643264	9.0G	99.99	99.03	44.3
Cs-L0h_rep3	Cucumis sativus	0h	22446563	6.3G	99.99	99.07	45.7
Cs-L2h_rep1	Cucumis sativus	2h	28409085	7.9G	99.99	98.97	43
Cs-L2h_rep2	Cucumis sativus	2h	32473899	9.0G	99.99	99.04	43.4
Cs-L2h_rep3	Cucumis sativus	2h	27892897	7.7G	99.99	99	43.1
Cs-L24h_rep1	Cucumis sativus	24h	30731069	8.5G	99.99	98.99	43.8
Cs-L24h_rep2	Cucumis sativus	24h	26396066	7.3G	99.99	98.94	43.2
Cs-L24h_rep3	Cucumis sativus	24h	30744404	8.6G	99.99	98.95	43.2
Cs-L168h_rep1	Cucumis sativus	168h	31978882	8.8G	99.99	99.06	43.2
Cs-L168h_rep2	Cucumis sativus	168h	31241977	8.7G	99.99	99.05	43.1
Cs-L168h_rep3	Cucumis sativus	168h	31456110	8.7G	99.99	99.01	43.1
Os-L0h_rep1	Oryza sativa	0h	31180020	8.6G	99.98	98.28	51
Os-L0h_rep2	Oryza sativa	0h	32478803	9.0G	99.99	98.51	50.7
Os-L0h_rep3	Oryza sativa	0h	31382130	8.7G	99.98	98.34	51.1
Os-L2h_rep1	Oryza sativa	2h	32121432	8.9G	99.99	98.41	50.6
Os-L2h_rep2	Oryza sativa	2h	33256248	9.2G	99.99	98.37	51.2
Os-L2h_rep3	Oryza sativa	2h	33832575	9.4G	99.99	98.33	50.9
Os-L24h_rep1	Oryza sativa	24h	31715185	8.8G	99.98	98.32	51.2
Os-L24h_rep2	Oryza sativa	24h	32183615	8.9G	99.98	98.37	50.6
Os-L24h_rep3	Oryza sativa	24h	30719689	8.5G	99.98	98.32	50.7
Os-L168h_rep1	Oryza sativa	168h	32424523	9.0G	99.98	98.34	51.4
Os-L168h_rep2	Oryza sativa	168h	33280312	9.2G	99.98	98.16	50.1
Os-L168h_rep3	Oryza sativa	168h	31351622	8.7G	99.98	98.24	50.7
Si-L0h_rep1	Setaria italica	0h	31783372	8.7G	99.99	99.03	50.4
Si-L0h_rep2	Setaria italica	0h	33472755	9.3G	99.99	99	50.3
Si-L0h_rep3	Setaria italica	0h	31436585	8.8G	99.99	99.01	50.4
Si-L2h_rep1	Setaria italica	2h	30714770	8.5G	99.99	99.04	50.9
Si-L2h_rep2	Setaria italica	2h	31120911	8.7G	99.99	98.74	50.4
Si-L2h_rep3	Setaria italica	2h	22469872	6.2G	99.98	98.59	50.6
Si-L24h_rep1	Setaria italica	24h	30969150	8.6G	99.98	98.72	50.2
Si-L24h_rep2	Setaria italica	24h	30200010	8.3G	99.98	98.62	49.9
Si-L24h_rep3	Setaria italica	24h	30671575	8.5G	99.98	98.61	50.4
Si-L168h_rep1	Setaria italica	168h	31080448	8.6G	99.98	98.58	49.4
Si-L168h_rep2	Setaria italica	168h	27616413	7.7G	99.98	98.61	49.3
Si-L168h_rep3	Setaria italica	168h	31114462	8.6G	99.98	98.69	49.9
Hv-L0h_rep1	Hordeum vulgare	0h	31381323	8.7G	99.98	98.64	53.9
Hv-L0h_rep2	Hordeum vulgare	0h	32045438	8.9G	99.98	98.48	53.1
Hv-L0h_rep3	Hordeum vulgare	0h	33514526	9.3G	99.98	98.59	53.6
Hv-L2h_rep1	Hordeum vulgare	2h	33082198	9.2G	99.98	98.48	53
Hv-L2h_rep2	Hordeum vulgare	2h	30947200	8.6G	99.98	98.48	53.3
Hv-L2h_rep3	Hordeum vulgare	2h	30360454	8.5G	99.98	98.51	53.5
Hv-L24h_rep1	Hordeum vulgare	24h	32284396	9.0G	99.98	98.49	53.2
Hv-L24h_rep2	Hordeum vulgare	24h	33190830	9.2G	99.98	98.35	53.1
Hv-L24h_rep3	Hordeum vulgare	24h	32472900	9.0G	99.98	98.54	52.8
Hv-L168h_rep1	Hordeum vulgare	168h	32515792	9.1G	99.98	98.37	51.5
Hv-L168h_rep2	Hordeum vulgare	168h	31711854	8.8G	99.98	98.45	53
Hv-L168h_rep3	Hordeum vulgare	168h	31324797	8.7G	99.98	98.39	53.1
Zm-L0h_rep1	Zea mays	0h	37820242	10.5G	99.98	98.39	51
Zm-L0h_rep2	Zea mays	0h	37911248	10.6G	99.99	98.57	50.4
Zm-L0h_rep3	Zea mays	0h	38311572	10.7G	99.98	98.46	51.2
Zm-L2h_rep1	Zea mays	2h	36582695	10.2G	99.98	98.5	51.2
Zm-L2h_rep2	Zea mays	2h	39245058	10.9G	99.98	98.41	51.1
Zm-L2h_rep3	Zea mays	2h	39494479	11.0G	99.98	98.43	51.1
Zm-L24h_rep1	Zea mays	24h	33579793	9.3G	99.98	98.48	51.9
Zm-L24h_rep2	Zea mays	24h	39883448	11.1G	99.98	98.49	53.2
Zm-L24h_rep3	Zea mays	24h	36142872	10.1G	99.98	98.35	53.2
Zm-L168h_rep1	Zea mays	168h	35987462	9.9G	99.97	98.09	53
Zm-L168h_rep2	Zea mays	168h	37825421	10.5G	99.97	98.08	52.5
Zm-L168h_rep3	Zea mays	168h	34981370	9.7G	99.97	97.87	52.4
Pe-L0h_rep1	Phyllostachys edulis	0h	32870070	9.2G	99.99	98.99	48
Pe-L0h_rep2	Phyllostachys edulis	0h	32765722	9.1G	99.99	98.99	48.2
Pe-L0h_rep3	Phyllostachys edulis	0h	28091528	7.7G	99.92	98.99	50
Pe-L2h_rep1	Phyllostachys edulis	2h	26971582	7.5G	99.99	99.05	48.8
Pe-L2h_rep2	Phyllostachys edulis	2h	25722838	7.1G	99.99	99.01	48.5
Pe-L2h_rep3	Phyllostachys edulis	2h	28443756	7.8G	99.98	99.04	48.5
Pe-L24h_rep1	Phyllostachys edulis	24h	23948908	6.6G	99.98	98.7	48.8
Pe-L24h_rep2	Phyllostachys edulis	24h	21721684	6.0G	99.98	98.98	48.5
Pe-L24h_rep3	Phyllostachys edulis	24h	28995794	8.0G	99.98	98.94	48.5
Pe-L168h_rep1	Phyllostachys edulis	168h	22727279	6.3G	99.98	98.96	48.7
Pe-L168h_rep2	Phyllostachys edulis	168h	32573421	9.0G	99.98	99	48.4
Pe-L168h_rep3	Phyllostachys edulis	168h	31976373	8.9G	99.99	99.04	48.2
