# Supplementary material for: A phylotranscriptomic dataset of angiosperm species under cold stress
Source: Sci Data. 2023 Jun 22;10:399. doi: 10.1038/s41597-023-02307-8 (PMC10287676; doi:10.1038/s41597-023-02307-8)
Supplement: Supplementary file 2 — Dataset 2 [file 41597_2023_2307_MOESM2_ESM.xlsx]

## Sheet: Dataset 2
Dataset 2. Reads mapping ratio of RNA-seq data to reference genomes
Sample_name	Reference genome	Mapped ratio (%)	Unique Mapped ratio (%)	Multi Mapped ratio (%)
At-L0h_rep1	TAIR10. https://www.arabidopsis.org/	97.41	95.12	2.29
At-L0h_rep2	TAIR10. https://www.arabidopsis.org/	97.52	95.62	1.9
At-L0h_rep3	TAIR10. https://www.arabidopsis.org/	97.56	95.33	2.23
At-L2h_rep1	TAIR10. https://www.arabidopsis.org/	97.86	95.65	2.21
At-L2h_rep2	TAIR10. https://www.arabidopsis.org/	97.96	95.48	2.48
At-L2h_rep3	TAIR10. https://www.arabidopsis.org/	98.45	96.16	2.29
At-L24h_rep1	TAIR10. https://www.arabidopsis.org/	97.74	93.89	3.85
At-L24h_rep2	TAIR10. https://www.arabidopsis.org/	97.73	95.17	2.56
At-L24h_rep3	TAIR10. https://www.arabidopsis.org/	97.98	95.48	2.5
At-L168h_rep1	TAIR10. https://www.arabidopsis.org/	98.2	96.17	2.03
At-L168h_rep2	TAIR10. https://www.arabidopsis.org/	98.76	96.68	2.08
At-L168h_rep3	TAIR10. https://www.arabidopsis.org/	98.9	96.84	2.06
Bp-L0h_rep1	NCBI. Betula pendula (European white birch) v01. https://www.ncbi.nlm.nih.gov/genome/11641	95.09	93.67	1.42
Bp-L0h_rep2	NCBI. Betula pendula (European white birch) v01. https://www.ncbi.nlm.nih.gov/genome/11641	95.16	93.7	1.46
Bp-L0h_rep3	NCBI. Betula pendula (European white birch) v01. https://www.ncbi.nlm.nih.gov/genome/11641	95.16	93.75	1.41
Bp-L2h_rep1	NCBI. Betula pendula (European white birch) v01. https://www.ncbi.nlm.nih.gov/genome/11641	94.95	93.31	1.64
Bp-L2h_rep2	NCBI. Betula pendula (European white birch) v01. https://www.ncbi.nlm.nih.gov/genome/11641	94.91	93.24	1.67
Bp-L2h_rep3	NCBI. Betula pendula (European white birch) v01. https://www.ncbi.nlm.nih.gov/genome/11641	94.92	93.33	1.59
Bp-L24h_rep1	NCBI. Betula pendula (European white birch) v01. https://www.ncbi.nlm.nih.gov/genome/11641	95.21	93.49	1.72
Bp-L24h_rep2	NCBI. Betula pendula (European white birch) v01. https://www.ncbi.nlm.nih.gov/genome/11641	94.3	93.01	1.29
Bp-L24h_rep3	NCBI. Betula pendula (European white birch) v01. https://www.ncbi.nlm.nih.gov/genome/11641	95.14	93.58	1.56
Bp-L168h_rep1	NCBI. Betula pendula (European white birch) v01. https://www.ncbi.nlm.nih.gov/genome/11641	95.27	93.69	1.58
Bp-L168h_rep2	NCBI. Betula pendula (European white birch) v01. https://www.ncbi.nlm.nih.gov/genome/11641	95.43	93.79	1.64
Bp-L168h_rep3	NCBI. Betula pendula (European white birch) v01. https://www.ncbi.nlm.nih.gov/genome/11641	95.38	93.72	1.66
Pt-L0h_rep1	Phytozome genome ID: 533. Populus trichocarpa v4.1. https://phytozome-next.jgi.doe.gov/info/Ptrichocarpa_v4_1	98.52	92.98	5.54
Pt-L0h_rep2	Phytozome genome ID: 533. Populus trichocarpa v4.1. https://phytozome-next.jgi.doe.gov/info/Ptrichocarpa_v4_1	98.35	94.53	3.82
Pt-L0h_rep3	Phytozome genome ID: 533. Populus trichocarpa v4.1. https://phytozome-next.jgi.doe.gov/info/Ptrichocarpa_v4_1	98.21	94.07	4.14
Pt-L2h_rep1	Phytozome genome ID: 533. Populus trichocarpa v4.1. https://phytozome-next.jgi.doe.gov/info/Ptrichocarpa_v4_1	95.19	59.68	35.51
Pt-L2h_rep2	Phytozome genome ID: 533. Populus trichocarpa v4.1. https://phytozome-next.jgi.doe.gov/info/Ptrichocarpa_v4_1	97.66	92.43	5.23
Pt-L2h_rep3	Phytozome genome ID: 533. Populus trichocarpa v4.1. https://phytozome-next.jgi.doe.gov/info/Ptrichocarpa_v4_1	98.18	94.46	3.72
Pt-L24h_rep1	Phytozome genome ID: 533. Populus trichocarpa v4.1. https://phytozome-next.jgi.doe.gov/info/Ptrichocarpa_v4_1	97.62	83.98	13.64
Pt-L24h_rep2	Phytozome genome ID: 533. Populus trichocarpa v4.1. https://phytozome-next.jgi.doe.gov/info/Ptrichocarpa_v4_1	97.85	93.99	3.86
Pt-L24h_rep3	Phytozome genome ID: 533. Populus trichocarpa v4.1. https://phytozome-next.jgi.doe.gov/info/Ptrichocarpa_v4_1	98.23	94.31	3.92
Pt-L168h_rep1	Phytozome genome ID: 533. Populus trichocarpa v4.1. https://phytozome-next.jgi.doe.gov/info/Ptrichocarpa_v4_1	98.03	94.47	3.56
Pt-L168h_rep2	Phytozome genome ID: 533. Populus trichocarpa v4.1. https://phytozome-next.jgi.doe.gov/info/Ptrichocarpa_v4_1	98.01	94.71	3.3
Pt-L168h_rep3	Phytozome genome ID: 533. Populus trichocarpa v4.1. https://phytozome-next.jgi.doe.gov/info/Ptrichocarpa_v4_1	97.9	95	2.9
Ci-L0h_rep1	GigaDB. http://gigadb.org/dataset/100571	95.89	93	2.89
Ci-L0h_rep2	GigaDB. http://gigadb.org/dataset/100571	95.71	93.14	2.56
Ci-L0h_rep3	GigaDB. http://gigadb.org/dataset/100571	95.68	93.3	2.38
Ci-L2h_rep1	GigaDB. http://gigadb.org/dataset/100571	95.44	92.79	2.65
Ci-L2h_rep2	GigaDB. http://gigadb.org/dataset/100571	95.76	93.27	2.49
Ci-L2h_rep3	GigaDB. http://gigadb.org/dataset/100571	95.79	93.38	2.41
Ci-L24h_rep1	GigaDB. http://gigadb.org/dataset/100571	95.72	93.28	2.44
Ci-L24h_rep2	GigaDB. http://gigadb.org/dataset/100571	95.62	93.05	2.57
Ci-L24h_rep3	GigaDB. http://gigadb.org/dataset/100571	95.72	93.27	2.45
Ci-L168h_rep1	GigaDB. http://gigadb.org/dataset/100571	95.15	92.19	2.96
Ci-L168h_rep2	GigaDB. http://gigadb.org/dataset/100571	95.33	92.63	2.7
Ci-L168h_rep3	GigaDB. http://gigadb.org/dataset/100571	95.59	92.88	2.71
Gm-L0h_rep1	Phytozome genome ID: 724. Glycine max Wm82 ISU-01 v2.1. https://phytozome-next.jgi.doe.gov/info/GmaxWm82ISU_01_v2_1	96.75	91.73	5.02
Gm-L0h_rep2	Phytozome genome ID: 724. Glycine max Wm82 ISU-01 v2.1. https://phytozome-next.jgi.doe.gov/info/GmaxWm82ISU_01_v2_1	97.37	94.31	3.06
Gm-L0h_rep3	Phytozome genome ID: 724. Glycine max Wm82 ISU-01 v2.1. https://phytozome-next.jgi.doe.gov/info/GmaxWm82ISU_01_v2_1	97.46	94.32	3.13
Gm-L2h_rep1	Phytozome genome ID: 724. Glycine max Wm82 ISU-01 v2.1. https://phytozome-next.jgi.doe.gov/info/GmaxWm82ISU_01_v2_1	93.85	90.23	3.62
Gm-L2h_rep2	Phytozome genome ID: 724. Glycine max Wm82 ISU-01 v2.1. https://phytozome-next.jgi.doe.gov/info/GmaxWm82ISU_01_v2_1	94.95	91.53	3.42
Gm-L2h_rep3	Phytozome genome ID: 724. Glycine max Wm82 ISU-01 v2.1. https://phytozome-next.jgi.doe.gov/info/GmaxWm82ISU_01_v2_1	94.89	91.43	3.46
Gm-L24h_rep1	Phytozome genome ID: 724. Glycine max Wm82 ISU-01 v2.1. https://phytozome-next.jgi.doe.gov/info/GmaxWm82ISU_01_v2_1	97.68	93.21	4.47
Gm-L24h_rep2	Phytozome genome ID: 724. Glycine max Wm82 ISU-01 v2.1. https://phytozome-next.jgi.doe.gov/info/GmaxWm82ISU_01_v2_1	97.83	93.44	4.39
Gm-L24h_rep3	Phytozome genome ID: 724. Glycine max Wm82 ISU-01 v2.1. https://phytozome-next.jgi.doe.gov/info/GmaxWm82ISU_01_v2_1	97.86	93.44	4.42
Gm-L168h_rep1	Phytozome genome ID: 724. Glycine max Wm82 ISU-01 v2.1. https://phytozome-next.jgi.doe.gov/info/GmaxWm82ISU_01_v2_1	97.84	94.27	3.57
Gm-L168h_rep2	Phytozome genome ID: 724. Glycine max Wm82 ISU-01 v2.1. https://phytozome-next.jgi.doe.gov/info/GmaxWm82ISU_01_v2_1	97.26	92.68	4.58
Gm-L168h_rep3	Phytozome genome ID: 724. Glycine max Wm82 ISU-01 v2.1. https://phytozome-next.jgi.doe.gov/info/GmaxWm82ISU_01_v2_1	97.52	93.45	4.07
Cs-L0h_rep1	NCBI. Cucumis sativus (cucumber) v3. https://www.ncbi.nlm.nih.gov/genome/?term=Cucumis+sativus	98.36	94.15	4.21
Cs-L0h_rep2	NCBI. Cucumis sativus (cucumber) v3. https://www.ncbi.nlm.nih.gov/genome/?term=Cucumis+sativus	98.69	95.31	3.38
Cs-L0h_rep3	NCBI. Cucumis sativus (cucumber) v3. https://www.ncbi.nlm.nih.gov/genome/?term=Cucumis+sativus	98.57	79.21	19.36
Cs-L2h_rep1	NCBI. Cucumis sativus (cucumber) v3. https://www.ncbi.nlm.nih.gov/genome/?term=Cucumis+sativus	98.73	94.79	3.94
Cs-L2h_rep2	NCBI. Cucumis sativus (cucumber) v3. https://www.ncbi.nlm.nih.gov/genome/?term=Cucumis+sativus	99.05	95.29	3.76
Cs-L2h_rep3	NCBI. Cucumis sativus (cucumber) v3. https://www.ncbi.nlm.nih.gov/genome/?term=Cucumis+sativus	98.78	95.07	3.71
Cs-L24h_rep1	NCBI. Cucumis sativus (cucumber) v3. https://www.ncbi.nlm.nih.gov/genome/?term=Cucumis+sativus	98.79	89.31	9.48
Cs-L24h_rep2	NCBI. Cucumis sativus (cucumber) v3. https://www.ncbi.nlm.nih.gov/genome/?term=Cucumis+sativus	98.78	94.26	4.52
Cs-L24h_rep3	NCBI. Cucumis sativus (cucumber) v3. https://www.ncbi.nlm.nih.gov/genome/?term=Cucumis+sativus	98.79	94.31	4.48
Cs-L168h_rep1	NCBI. Cucumis sativus (cucumber) v3. https://www.ncbi.nlm.nih.gov/genome/?term=Cucumis+sativus	98.8	91.29	7.51
Cs-L168h_rep2	NCBI. Cucumis sativus (cucumber) v3. https://www.ncbi.nlm.nih.gov/genome/?term=Cucumis+sativus	98.58	93.45	5.13
Cs-L168h_rep3	NCBI. Cucumis sativus (cucumber) v3. https://www.ncbi.nlm.nih.gov/genome/?term=Cucumis+sativus	98.64	93.49	5.15
Os-L0h_rep1	Phytozome genome ID: 323. Oryza sativa v7.0. https://phytozome-next.jgi.doe.gov/info/Osativa_v7_0	98.92	94.79	4.13
Os-L0h_rep2	Phytozome genome ID: 323. Oryza sativa v7.0. https://phytozome-next.jgi.doe.gov/info/Osativa_v7_0	98.96	95.04	3.92
Os-L0h_rep3	Phytozome genome ID: 323. Oryza sativa v7.0. https://phytozome-next.jgi.doe.gov/info/Osativa_v7_0	99	95.73	3.27
Os-L2h_rep1	Phytozome genome ID: 323. Oryza sativa v7.0. https://phytozome-next.jgi.doe.gov/info/Osativa_v7_0	98.85	81.92	16.93
Os-L2h_rep2	Phytozome genome ID: 323. Oryza sativa v7.0. https://phytozome-next.jgi.doe.gov/info/Osativa_v7_0	98.87	82.05	16.82
Os-L2h_rep3	Phytozome genome ID: 323. Oryza sativa v7.0. https://phytozome-next.jgi.doe.gov/info/Osativa_v7_0	98.93	80.87	18.06
Os-L24h_rep1	Phytozome genome ID: 323. Oryza sativa v7.0. https://phytozome-next.jgi.doe.gov/info/Osativa_v7_0	98.81	81.1	17.71
Os-L24h_rep2	Phytozome genome ID: 323. Oryza sativa v7.0. https://phytozome-next.jgi.doe.gov/info/Osativa_v7_0	98.86	84.02	14.84
Os-L24h_rep3	Phytozome genome ID: 323. Oryza sativa v7.0. https://phytozome-next.jgi.doe.gov/info/Osativa_v7_0	98.66	75.39	23.27
Os-L168h_rep1	Phytozome genome ID: 323. Oryza sativa v7.0. https://phytozome-next.jgi.doe.gov/info/Osativa_v7_0	98.67	83.64	15.03
Os-L168h_rep2	Phytozome genome ID: 323. Oryza sativa v7.0. https://phytozome-next.jgi.doe.gov/info/Osativa_v7_0	98.77	83.42	15.35
Os-L168h_rep3	Phytozome genome ID: 323. Oryza sativa v7.0. https://phytozome-next.jgi.doe.gov/info/Osativa_v7_0	98.78	87.53	11.25
Si-L0h_rep1	Phytozome genome ID: 312. Setaria italica v2.2. https://phytozome-next.jgi.doe.gov/info/Sitalica_v2_2	97.98	93.09	4.89
Si-L0h_rep2	Phytozome genome ID: 312. Setaria italica v2.2. https://phytozome-next.jgi.doe.gov/info/Sitalica_v2_2	98.26	94.57	3.69
Si-L0h_rep3	Phytozome genome ID: 312. Setaria italica v2.2. https://phytozome-next.jgi.doe.gov/info/Sitalica_v2_2	98.32	93.85	4.47
Si-L2h_rep1	Phytozome genome ID: 312. Setaria italica v2.2. https://phytozome-next.jgi.doe.gov/info/Sitalica_v2_2	98.59	91.48	7.11
Si-L2h_rep2	Phytozome genome ID: 312. Setaria italica v2.2. https://phytozome-next.jgi.doe.gov/info/Sitalica_v2_2	98.65	94.48	4.17
Si-L2h_rep3	Phytozome genome ID: 312. Setaria italica v2.2. https://phytozome-next.jgi.doe.gov/info/Sitalica_v2_2	98.65	93.25	5.4
Si-L24h_rep1	Phytozome genome ID: 312. Setaria italica v2.2. https://phytozome-next.jgi.doe.gov/info/Sitalica_v2_2	98.62	93.32	5.3
Si-L24h_rep2	Phytozome genome ID: 312. Setaria italica v2.2. https://phytozome-next.jgi.doe.gov/info/Sitalica_v2_2	98.23	92.29	5.94
Si-L24h_rep3	Phytozome genome ID: 312. Setaria italica v2.2. https://phytozome-next.jgi.doe.gov/info/Sitalica_v2_2	98.46	93.17	5.29
Si-L168h_rep1	Phytozome genome ID: 312. Setaria italica v2.2. https://phytozome-next.jgi.doe.gov/info/Sitalica_v2_2	98.49	90.68	7.81
Si-L168h_rep2	Phytozome genome ID: 312. Setaria italica v2.2. https://phytozome-next.jgi.doe.gov/info/Sitalica_v2_2	98.44	93.36	5.08
Si-L168h_rep3	Phytozome genome ID: 312. Setaria italica v2.2. https://phytozome-next.jgi.doe.gov/info/Sitalica_v2_2	98.21	86.92	11.29
Hv-L0h_rep1	Ensembl plants. Genome assembly: IBSC_v2.47. https://nov2020-plants.ensembl.org/Hordeum_vulgare/Info/Index	95.02	80.58	14.44
Hv-L0h_rep2	Ensembl plants. Genome assembly: IBSC_v2.47. https://nov2020-plants.ensembl.org/Hordeum_vulgare/Info/Index	94.53	81.23	13.3
Hv-L0h_rep3	Ensembl plants. Genome assembly: IBSC_v2.47. https://nov2020-plants.ensembl.org/Hordeum_vulgare/Info/Index	94.8	80.36	14.44
Hv-L2h_rep1	Ensembl plants. Genome assembly: IBSC_v2.47. https://nov2020-plants.ensembl.org/Hordeum_vulgare/Info/Index	93.87	65.3	28.57
Hv-L2h_rep2	Ensembl plants. Genome assembly: IBSC_v2.47. https://nov2020-plants.ensembl.org/Hordeum_vulgare/Info/Index	94.29	68.48	25.81
Hv-L2h_rep3	Ensembl plants. Genome assembly: IBSC_v2.47. https://nov2020-plants.ensembl.org/Hordeum_vulgare/Info/Index	93.39	69.67	23.72
Hv-L24h_rep1	Ensembl plants. Genome assembly: IBSC_v2.47. https://nov2020-plants.ensembl.org/Hordeum_vulgare/Info/Index	93.37	69.17	24.2
Hv-L24h_rep2	Ensembl plants. Genome assembly: IBSC_v2.47. https://nov2020-plants.ensembl.org/Hordeum_vulgare/Info/Index	93.94	73.52	20.42
Hv-L24h_rep3	Ensembl plants. Genome assembly: IBSC_v2.47. https://nov2020-plants.ensembl.org/Hordeum_vulgare/Info/Index	94.19	74.44	19.75
Hv-L168h_rep1	Ensembl plants. Genome assembly: IBSC_v2.47. https://nov2020-plants.ensembl.org/Hordeum_vulgare/Info/Index	94.44	82.67	11.77
Hv-L168h_rep2	Ensembl plants. Genome assembly: IBSC_v2.47. https://nov2020-plants.ensembl.org/Hordeum_vulgare/Info/Index	94.46	81.66	12.8
Hv-L168h_rep3	Ensembl plants. Genome assembly: IBSC_v2.47. https://nov2020-plants.ensembl.org/Hordeum_vulgare/Info/Index	94.43	81.65	12.78
Zm-L0h_rep1	Ensembl plants. Genome assembly: B73_RefGen_v4. https://nov2020-plants.ensembl.org/Zea_mays/Info/Index	97.49	90.61	6.88
Zm-L0h_rep2	Ensembl plants. Genome assembly: B73_RefGen_v4. https://nov2020-plants.ensembl.org/Zea_mays/Info/Index	97.31	91.9	5.41
Zm-L0h_rep3	Ensembl plants. Genome assembly: B73_RefGen_v4. https://nov2020-plants.ensembl.org/Zea_mays/Info/Index	97.42	92.19	5.23
Zm-L2h_rep1	Ensembl plants. Genome assembly: B73_RefGen_v4. https://nov2020-plants.ensembl.org/Zea_mays/Info/Index	97.57	92.24	5.33
Zm-L2h_rep2	Ensembl plants. Genome assembly: B73_RefGen_v4. https://nov2020-plants.ensembl.org/Zea_mays/Info/Index	97.62	92.32	5.3
Zm-L2h_rep3	Ensembl plants. Genome assembly: B73_RefGen_v4. https://nov2020-plants.ensembl.org/Zea_mays/Info/Index	97.65	92.42	5.23
Zm-L24h_rep1	Ensembl plants. Genome assembly: B73_RefGen_v4. https://nov2020-plants.ensembl.org/Zea_mays/Info/Index	96.68	87.45	9.23
Zm-L24h_rep2	Ensembl plants. Genome assembly: B73_RefGen_v4. https://nov2020-plants.ensembl.org/Zea_mays/Info/Index	97.57	85.58	11.99
Zm-L24h_rep3	Ensembl plants. Genome assembly: B73_RefGen_v4. https://nov2020-plants.ensembl.org/Zea_mays/Info/Index	97.61	85.24	12.37
Zm-L168h_rep1	Ensembl plants. Genome assembly: B73_RefGen_v4. https://nov2020-plants.ensembl.org/Zea_mays/Info/Index	97.04	79.7	17.34
Zm-L168h_rep2	Ensembl plants. Genome assembly: B73_RefGen_v4. https://nov2020-plants.ensembl.org/Zea_mays/Info/Index	97.27	81.04	16.23
Zm-L168h_rep3	Ensembl plants. Genome assembly: B73_RefGen_v4. https://nov2020-plants.ensembl.org/Zea_mays/Info/Index	96.91	80.94	15.97
Pe-L0h_rep1	GigaDB. http://gigadb.org/dataset/view/id/100498/File_page/2.	96.52	92.07	4.45
Pe-L0h_rep2	GigaDB. http://gigadb.org/dataset/view/id/100498/File_page/2.	96.46	92.06	4.4
Pe-L0h_rep3	GigaDB. http://gigadb.org/dataset/view/id/100498/File_page/2.	93.83	84.86	8.97
Pe-L2h_rep1	GigaDB. http://gigadb.org/dataset/view/id/100498/File_page/2.	96.46	91.97	4.49
Pe-L2h_rep2	GigaDB. http://gigadb.org/dataset/view/id/100498/File_page/2.	96.68	92.44	4.24
Pe-L2h_rep3	GigaDB. http://gigadb.org/dataset/view/id/100498/File_page/2.	96.58	91.76	4.82
Pe-L24h_rep1	GigaDB. http://gigadb.org/dataset/view/id/100498/File_page/2.	96.87	92.25	4.62
Pe-L24h_rep2	GigaDB. http://gigadb.org/dataset/view/id/100498/File_page/2.	96.39	92.11	4.28
Pe-L24h_rep3	GigaDB. http://gigadb.org/dataset/view/id/100498/File_page/2.	96.74	92.49	4.25
Pe-L168h_rep1	GigaDB. http://gigadb.org/dataset/view/id/100498/File_page/2.	96.85	92.97	3.88
Pe-L168h_rep2	GigaDB. http://gigadb.org/dataset/view/id/100498/File_page/2.	97	93.14	3.86
Pe-L168h_rep3	GigaDB. http://gigadb.org/dataset/view/id/100498/File_page/2.	96.96	93.1	3.86
