# Supplementary material for: A phylotranscriptomic dataset of angiosperm species under cold stress
Source: Sci Data. 2023 Jun 22;10:399. doi: 10.1038/s41597-023-02307-8 (PMC10287676; doi:10.1038/s41597-023-02307-8)
Supplement: Supplementary file 3 — Dataset 3 [file 41597_2023_2307_MOESM3_ESM.xlsx]

## Sheet: Dataset 3
Dataset 3. The number of expressed genes in 11 representative angiosperm species under different timepoints of cold treatments
Species	Expressed genes in Cold_0h	Expressed genes in Cold_2h	Expressed genes in Cold_24h	Expressed genes in Cold_168h	All expressed genes	Protein coding genes
A. thaliana	18848	18154	18092	18330	18950	27416
B. pendula	17947	17614	17848	17429	18083	28153
P. trichocarpa	23062	23101	23253	22392	23397	34699
C. illinoinensis	21445	21046	22081	21540	22337	31074
G. max	33046	33129	32531	30514	33796	55897
C. sativus	16177	15584	15616	15623	16655	20028
O. sativa	18210	17868	18016	18248	18770	42189
S. italica	17022	17100	17429	15795	18014	34584
H. vulgare	18201	18400	18183	18521	19007	37705
Z. mays	20751	20754	21192	19840	21476	39591
P. edulis	28398	28371	28263	27468	29321	50936
