# Supplementary material for: A phylotranscriptomic dataset of angiosperm species under cold stress
Source: Sci Data. 2023 Jun 22;10:399. doi: 10.1038/s41597-023-02307-8 (PMC10287676; doi:10.1038/s41597-023-02307-8)
Supplement: Supplementary file 4 — Dataset 4 [file 41597_2023_2307_MOESM4_ESM.xlsx]

## Sheet: Dataset 4
Dataset 4. The number of DEGs in 11 representative angiosperm species under different timepoints of cold treatments
Species	Cold_2h DEGs	Cold_24h DEGs	Cold_168h DEGs	All DEGs
A. thaliana	4055	6492	4473	9305
B. pendula	942	2895	6742	7998
P. trichocarpa	321	3581	7894	9115
C. illinoinensis	2083	3718	7596	9774
G. max	2548	9655	16291	20036
C. sativus	2871	4773	10578	11856
O. sativa	3865	2174	5851	8421
S. italica	1761	5032	9382	11567
H. vulgare	924	4529	4040	6783
Z. mays	887	3915	9803	11261
P. edulis	266	4333	11045	12537
