# Supplementary material for: A phylotranscriptomic dataset of angiosperm species under cold stress
Source: Sci Data. 2023 Jun 22;10:399. doi: 10.1038/s41597-023-02307-8 (PMC10287676; doi:10.1038/s41597-023-02307-8)
Supplement: Supplementary file 5 — Dataset 5 [file 41597_2023_2307_MOESM5_ESM.xlsx]

## Sheet: A. thaliana
Dataset 5.1 The expressions of DEGs in A. thaliana under different timepoints of cold treatments
Gene ID	At_L2h vs At_L0h	At_L24h vs At_L0h	At_L168h vs At_L0h	At_L0h_rep1	At_L0h_rep2	At_L0h_rep3	At_L2h_rep1	At_L2h_rep2	At_L2h_rep3	At_L24h_rep1	At_L24h_rep2	At_L24h_rep3	At_L168h_rep1	At_L168h_rep2	At_L168h_rep3
AT1G01010	NA	UP	NA	2.76	1.85	2.664	3.987	3.195	3.164	8.115	6.344	8.201	4.149	7.609	4.897
AT1G01030	UP	UP	NA	0.771	0.416	0.862	2.953	3.099	1.123	3.229	4.059	2.762	0.814	0.684	1.476
AT1G01060	UP	UP	NA	47.851	61.291	50.732	344.859	331.705	344.558	106.512	130.151	112.164	55.636	66.98	60.772
AT1G01070	DOWN	DOWN	NA	9.025	8.691	9.758	2.043	2.083	2.863	2.689	0.527	4.49	5.273	3.699	3.809
AT1G01110	DOWN	DOWN	DOWN	2.914	2.638	2.562	0.53	1.439	0.917	0.242	0	0.421	0.59	0.427	0.495
AT1G01120	NA	NA	DOWN	33.663	61.199	63.825	63.378	49.582	75.223	43.577	82.808	57.276	8.074	9.602	11.546
AT1G01140	UP	UP	NA	28.331	46.317	49.02	274.536	285.935	247.085	302.989	341.081	240.085	55.422	63.331	60.782
AT1G01160	NA	DOWN	NA	49.934	39.031	36.107	25.683	25.209	27.49	19.183	20.211	21.68	25.217	21.907	22.872
AT1G01170	NA	DOWN	NA	151.734	146.14	146.048	98.745	113.059	139.113	61.176	60.693	53.078	112.222	108.22	108.928
AT1G01180	NA	DOWN	NA	13.289	18.13	15.647	8.383	6.603	7.012	2.486	1.412	2.526	7.847	9.407	5.573
AT1G01190	DOWN	DOWN	DOWN	3.292	3.547	3.528	0.598	1.462	1.649	1.232	0.099	1.186	0.927	0.971	1.29
AT1G01200	NA	NA	DOWN	3.102	2.236	2.434	1.111	2.042	1.628	1.266	2.549	2.753	1.774	0.694	0.651
AT1G01210	UP	NA	NA	35.39	28.547	30.776	55.404	60.225	67.649	47.976	60.554	48.054	43.859	36.424	42.629
AT1G01225	DOWN	DOWN	NA	4.122	3.858	3.774	1.111	0.648	1.674	0.856	0.638	1.823	2.478	3.822	2.315
AT1G01240	DOWN	DOWN	NA	20.609	18.386	19.194	6.04	2.359	3.2	8.272	9.019	7.092	12.602	13.847	13.689
AT1G01250	NA	UP	NA	4.086	5.989	4.803	5.893	4.852	6.318	11.686	18.604	15.211	6.286	6.997	7.323
AT1G01290	NA	DOWN	NA	13.909	12.66	11.995	11.161	11.528	10.812	5.811	4.012	5.412	6.596	7.842	7.274
AT1G01320	UP	NA	NA	74.483	93.646	82.994	164.624	182.801	142.091	51.559	42.143	43.392	138.257	125.015	155.872
AT1G01340	UP	UP	UP	2.335	2.175	2.036	7.105	8.539	9.074	6.337	7.776	7.22	4.357	4.972	4.49
AT1G01360	NA	NA	DOWN	13.052	13.407	15.558	22.257	19.796	24.778	11.516	8.76	9.425	4.662	7.245	7.128
AT1G01370	DOWN	NA	NA	11.407	3.968	4.951	1.484	2.457	2.351	3.907	2.46	3.926	5.818	4.827	5.416
AT1G01390	UP	UP	NA	0.628	1.401	2.59	14.603	15.565	14.952	2.733	5.183	2.85	1.99	2.559	2.233
AT1G01420	UP	UP	NA	13.753	17.772	15.319	41.373	43.698	48.034	66.748	75.031	66.294	17.492	21.799	15.492
AT1G01430	NA	DOWN	DOWN	59.321	76.686	67.004	28.944	29.762	36.707	25.581	24.296	23.032	13.138	15.599	17.049
AT1G01448	DOWN	DOWN	NA	6.821	7.812	7.531	3.521	2.913	1.592	1.949	2.32	1.59	4.518	5	4.931
AT1G01470	UP	UP	UP	16.045	20.099	21.529	311.063	243.791	389.95	3186.22	3910.92	3207.11	139.061	165.848	145.763
AT1G01500	UP	UP	NA	8.642	11.454	10.522	21.17	19.195	19.72	48.513	59.49	45.232	13.902	13.457	14.163
AT1G01510ANDAT1G01520	UP	UP	NA	23.984	28.141	27.903	97.569	113.232	108.933	98.009	114.829	91.053	40.405	42.888	44.086
AT1G01540	NA	UP	NA	39.771	44.921	45.577	60.543	64.347	62.55	106.511	113.323	92.645	43.745	45.795	43.901
AT1G01560	UP	UP	UP	0.521	1.183	1.01	17.281	8.408	12.415	5.446	1.252	2.672	1.887	2.302	2.241
AT1G01580	NA	UP	NA	0.528	0.498	0.518	0.517	0.381	0.414	1.885	2.635	2.305	0.315	0.225	0.489
AT1G01600	DOWN	NA	NA	5.514	2.866	4.833	1.27	1.306	1.448	3.229	5.556	5.924	4.08	1.341	3.034
AT1G01610	NA	UP	NA	34.637	38.26	39.771	37.737	27.772	45.541	68.094	119.115	74.192	22.003	18.136	22.598
AT1G01620	NA	DOWN	DOWN	282.624	278.076	318.738	199.942	242.799	264.245	66.941	61.871	73.884	79.697	53.543	68.476
AT1G01650	NA	UP	NA	18.766	12.04	18.345	21.282	19.572	18.323	69.863	57.133	63.37	22.56	17.917	18.895
AT1G01660	NA	DOWN	NA	2.017	0.942	1	0.844	0.644	0.542	0.304	0.257	0.564	0.733	0.588	0.496
AT1G01670	NA	DOWN	DOWN	5.374	2.762	2.901	2.048	2.451	2.329	1.234	0.831	1.034	0.945	1.871	1.309
AT1G01680	NA	NA	UP	0.186	0.397	0.711	7.719	0.46	0.747	2.298	0	0.119	2.184	2.843	1.331
AT1G01690	DOWN	NA	NA	6.264	2.064	3.023	1.089	0.522	1.149	1.873	0.869	3.162	4.198	2.957	1.955
AT1G01720	UP	UP	NA	11.85	13.747	12.694	74.546	75.198	72.45	66.719	72.44	57.912	23.7	23.368	25.334
AT1G01800	NA	DOWN	NA	44.038	59.523	60.821	69.227	60.564	71.725	27.784	28.119	26.606	42.78	42.7	43.745
AT1G01820	NA	NA	UP	32.259	29.642	30.932	37.455	36.011	34.933	44.836	52.286	43.775	63.234	62.188	57.929
AT1G01830	NA	UP	NA	4.487	3.679	15.556	5.128	20.715	4.865	27.368	42.827	4.15	18.517	3.863	17.933
AT1G01840	DOWN	DOWN	NA	3.812	3.442	4.149	1.875	0.798	0.404	1.868	0.544	1.926	3.377	1.801	2.008
AT1G01880	NA	UP	NA	1.399	1.031	1.513	0.518	0.402	0.414	3.411	2.925	2.496	1.446	1.089	1.807
AT1G01940	NA	UP	NA	23.014	16.403	18.173	14.835	15.391	17.274	89.721	121.193	111.946	36.759	34.518	33.442
AT1G01950	UP	NA	NA	9.81	11.398	9.851	19.879	23.317	20.445	7.237	6.163	5.632	6.659	7.176	7.813
AT1G02010	UP	NA	NA	9.111	7.727	8.95	14.298	16.211	14.091	9.206	8.358	8.353	7.448	8.749	8.456
AT1G02060	NA	NA	UP	2.098	2.167	2.49	1.228	1.468	1.054	3.104	2.022	3.631	4.353	4.648	4.466
AT1G02065	DOWN	NA	NA	3.998	0.916	2.01	0.25	0	0.213	0.755	0.054	2.004	1.77	0.404	1.086
AT1G02090	NA	UP	NA	40.559	33.532	36.035	35.3	36.772	34.414	99.415	114.023	83.48	41.503	38.913	39.202
AT1G02110	NA	DOWN	NA	25.38	20.025	16.413	14.132	19.758	16.236	7.371	6.19	8.152	12.859	10.633	12.501
AT1G02150	NA	NA	UP	67.049	74.524	70.356	66.459	87.455	78.315	83.737	81.847	67.762	143.539	132.717	139.475
AT1G02160	NA	DOWN	NA	42.067	27.81	38.588	30.35	24.917	26.29	20.367	15.876	15.079	31.024	29.156	30.876
AT1G02180	DOWN	DOWN	DOWN	13.486	10.323	10.272	4.801	3.703	5.304	1.579	1.228	4.92	7.784	3.252	5.113
AT1G02205	NA	UP	NA	58.455	41.345	48.712	26.285	22.729	17.103	136.926	241.674	201.537	31.621	11.752	30.746
AT1G02220	UP	NA	NA	4.135	3.482	4.769	17.35	9.947	8.19	3.383	1.321	2.356	2.452	4.241	2.434
AT1G02230	NA	NA	UP	0.22	0.058	0.467	1.845	0.679	0.468	0.27	0	0	1.386	3.324	1.274
AT1G02270	NA	UP	NA	13.701	15.974	14.775	21.239	18.709	20.9	101.337	112.485	86.356	19.539	21.63	20.636
AT1G02290	NA	DOWN	NA	7.515	8.128	6.645	3.762	3.65	3.505	2.428	1.414	3.497	4.302	4.409	4.337
AT1G02300	DOWN	NA	NA	15.383	8.779	9.826	4.045	2.397	2.298	5.419	6.226	6.731	9.896	9.372	8.609
AT1G02310	NA	UP	NA	0	0	0	0.434	0	0	13.422	20.888	27.497	0	0.41	0.613
AT1G02330	NA	UP	UP	22.684	23.642	24.741	22.551	23.559	24.9	60.258	64.019	55.413	51.914	52.367	49.565
AT1G02340	NA	DOWN	NA	2.277	2.806	6.883	4.034	2.863	3.419	1.626	0.547	1.305	1.093	2.702	1.656
AT1G02350	NA	DOWN	NA	3.565	3.441	2.081	2.654	1.457	3.061	0	0	1.442	1.985	1.998	2.859
AT1G02360	UP	UP	UP	0.839	1.378	1.678	6.885	3.601	3.575	6.206	3.466	2.545	2.599	4.652	2.166
AT1G02370	NA	UP	NA	4.086	2.974	3.713	1.221	2.116	2.673	10.803	10.5	11.092	7.402	6.288	6.26
AT1G02380	NA	DOWN	NA	2.109	2.396	1.883	1.212	0.986	1.155	0.622	0.608	1.461	2.1	1.638	1.944
AT1G02390	UP	UP	NA	1.102	0.874	1.496	8.019	4.435	6.535	4.656	3.872	4.669	0.816	1.009	1.188
AT1G02400	UP	UP	NA	1.413	0.645	1.654	58.794	42.22	77.416	33.863	26.105	30.805	0.817	2.044	1.114
AT1G02405	UP	UP	NA	1.299	0.387	1.288	5.776	3.302	5.496	5.523	6.344	5.784	1.545	1.878	0.858
AT1G02450	NA	NA	UP	0.781	1.261	2.688	14.169	1.93	2.355	3.394	0	0	5.086	3.918	2.415
AT1G02460	NA	UP	UP	0.485	0.576	0.731	0.88	1.07	0.745	4.943	3.314	5.502	5.359	2.856	3.785
AT1G02500	NA	NA	DOWN	234.916	250.884	250.439	278.12	235.237	258.2	150.642	161.715	153.136	88.07	86.28	81.83
AT1G02610	NA	UP	UP	1.37	0.927	2.904	4.482	1.356	2.185	4.213	4.487	6.123	3.355	5.569	4.403
AT1G02630	DOWN	NA	DOWN	1.731	1.315	2.676	0.096	0	0.249	0.687	0	1.145	0.402	0.433	0.766
AT1G02640	NA	DOWN	NA	5.139	4.475	5.054	2.363	3.493	2.561	0.48	0.041	0.357	3.943	3.237	4.292
AT1G02660	UP	UP	NA	0.998	1.245	1.652	47.407	40.421	46.404	13.061	17.969	18.707	1.561	1.132	1.303
AT1G02670	NA	NA	UP	0.904	0.216	0.48	0.323	0.371	0.084	1.069	0.785	1.762	1.373	1.561	1.121
AT1G02690	DOWN	NA	NA	12.225	5.876	6.619	1.25	2.197	1.199	10.358	7.979	13.142	6.966	7.217	6.809
AT1G02705	NA	DOWN	DOWN	4.265	5.385	4.323	9.799	8.616	8.827	2.453	2.42	1.976	2.483	0.65	2.58
AT1G02720	NA	DOWN	NA	8.763	6.798	7.03	6.226	9.959	7.893	1.559	1.441	2.103	6.877	5.832	5.637
AT1G02730	DOWN	DOWN	NA	17.57	10.206	12.82	1.897	2.02	2.859	6.732	1.755	9.017	10.076	5.456	9.176
AT1G02750	NA	UP	NA	11.039	11.973	9.272	14.818	15.771	14.943	25.69	29.254	19.774	20.963	20.163	19.828
AT1G02800	DOWN	DOWN	DOWN	12.566	3.453	4.406	0.137	0	0.211	0.5	0	0.269	0.049	0.318	0.117
AT1G02816	UP	UP	NA	8.099	10.092	8.078	23.471	18.689	23.89	15.697	23.77	15.549	6.473	6.431	7.645
AT1G02820	UP	UP	NA	68.906	111.155	105.141	858.386	895.492	1055.03	1792.13	2322.18	1708.13	41.795	73.759	53.922
AT1G02830	NA	UP	NA	0	0.333	0	2.091	0.788	0.164	5.228	6.32	3.215	0.642	0.287	0
AT1G02850	UP	NA	NA	0.811	0.863	1.581	4.551	2.296	1.037	0.825	0.506	0.242	0.358	2.773	1.162
AT1G02860	NA	UP	NA	6.143	6.279	8.583	10.765	8.153	10.465	30.16	36.062	26.686	8.141	8.879	7.607
AT1G02870	NA	UP	UP	38.781	23.4	26.989	11.83	15.618	17.992	101.132	106.654	103.145	70.773	68.628	70.926
AT1G02920	UP	UP	UP	18.561	9.647	30.618	160.008	45.068	29.114	252.493	129.066	194.527	128.617	212.882	129.719
AT1G02930	UP	UP	UP	38.89	23.828	48.183	344.874	116.59	62.221	1612.7	1308.43	1391.78	383.998	682.892	435.05
AT1G02960	NA	DOWN	NA	12.027	9.94	10.996	6.497	7.929	7.465	1.935	2.428	2.778	9.121	6.902	7.989
AT1G02970	DOWN	NA	NA	2.379	2.398	1.731	0.626	0.804	1.193	1.14	1.055	1.618	1.908	2.507	2.144
AT1G03010	DOWN	DOWN	NA	2.248	2.654	0.815	0.184	0.326	0.168	0	0	0	0.94	1.095	1.069
AT1G03040	NA	UP	NA	38.767	31.656	30.358	33.221	38.028	29.167	79.023	80.108	69.611	41.937	48.307	41.164
AT1G03055	UP	NA	NA	7.544	15.589	10.341	17.643	22.779	23.044	13.298	10.632	11.909	8.324	9.678	8.236
AT1G03090	NA	DOWN	NA	10.89	11.726	10.84	6.996	5.881	5.271	2.34	2.686	3.325	12.003	10.466	12.46
AT1G03100	NA	NA	UP	1.117	0.459	0.738	0.608	0.683	0.688	1.613	1.339	1.216	2.344	2.828	2.58
AT1G03130ANDAT1G03140	NA	DOWN	DOWN	1309.51	2234.5	1995.37	933.651	1089.35	1045.44	341.343	389.226	255.009	531.768	457.061	500.637
AT1G03180	NA	UP	NA	3.04	2.301	3.16	1.098	1.502	1.272	4.719	6.514	5.896	5.63	4.656	4.502
AT1G03200ANDAT1G03210	NA	DOWN	NA	19.883	14.821	15.606	17.074	15.811	13.738	5.805	4.921	8.729	17.089	17.237	15.44
AT1G03220	DOWN	NA	NA	24.76	31.216	33.748	9.396	10.272	7.727	38.464	15.778	18.674	23.179	19.948	19.012
AT1G03230	DOWN	DOWN	NA	15.517	13.322	13.083	4.655	4.833	4.134	3.664	2.199	2.874	9.724	6.241	8.977
AT1G03250	NA	UP	NA	27.824	28.505	28.177	33.848	20.254	37.112	54.763	68.534	55.288	25.912	25.277	27.387
AT1G03270	NA	DOWN	DOWN	5.299	2.707	4.122	1.66	2.518	2.203	0.225	0	0.839	1.75	1.831	1.562
AT1G03290	NA	UP	NA	9.784	5.281	6.802	21.51	9.732	7.044	20.172	27.203	16.426	11.91	13.191	9.639
AT1G03300	DOWN	DOWN	NA	3.523	4.32	3.104	1.709	1.453	1.378	0.649	0.17	0.597	1.784	1.815	1.868
AT1G03340	NA	UP	UP	2.346	0.893	1.075	4.488	2.223	2.313	6.176	6.299	4.004	6.448	5.71	6.484
AT1G03360	NA	UP	NA	13.34	9.645	9.148	5.324	8.24	6.913	36.153	29.533	33.337	13.745	9.906	11.21
AT1G03410	NA	DOWN	DOWN	8.198	8.781	7.61	7.557	8.378	7.815	2.619	3.168	2.306	3.056	2.93	2.566
AT1G03457	NA	DOWN	DOWN	6.69	3.844	3.777	2.676	2.687	1.665	0	0.114	0.84	1.044	0.956	1.407
AT1G03470	DOWN	DOWN	NA	4.641	1.782	3.187	1.17	0.717	1.625	0.829	0.921	1.39	2.369	0.959	2.016
AT1G03495	DOWN	DOWN	DOWN	4.063	4.274	4.591	0	0	0	0.426	0	0.409	0.487	0.387	0.323
AT1G03510	UP	NA	UP	0.619	0.65	0.505	1.239	1.783	1.28	0.903	0.997	1.496	2.895	2.978	2.676
AT1G03530	NA	UP	UP	7.094	4.847	5.069	5.073	5.7	4.892	37.136	36.861	36.282	11.533	11.271	11.35
AT1G03590	NA	DOWN	NA	9.409	6.466	9.991	11.238	10.7	10.492	4.158	3.947	4.723	5.873	5.466	6.073
AT1G03610	UP	NA	NA	12.807	14.322	16.188	22.735	31.291	33.422	12.759	13.544	13.393	9.375	8.249	7.677
AT1G03620	DOWN	DOWN	DOWN	5.299	1.538	2.499	0.372	0.726	0.559	0.586	0	1.428	1.135	0.582	0.33
AT1G03650	NA	NA	UP	3.466	3.261	2.223	2.2	2.058	2.962	5.084	4.365	6.225	8.853	7.505	8.788
AT1G03730	NA	UP	NA	1.586	1.508	2.282	2.6	2.006	2.934	5.276	3.134	4.213	2.447	2.282	2.422
AT1G03760	NA	UP	NA	9.192	5.949	5.986	4.289	2.398	3.406	14.23	15.838	14.811	10.176	8.172	7.615
AT1G03770	DOWN	NA	NA	5.111	3.487	4.444	0.972	1.871	1.78	2.779	2.819	3.775	3.329	3.056	3.132
AT1G03780	DOWN	NA	NA	8.737	3.797	4.783	0.916	0.809	0.803	1.789	0.735	5.394	5.45	2.383	3.628
AT1G03820	DOWN	DOWN	DOWN	8.764	12.286	17.449	3.587	1.624	4.091	1.173	1.295	2.04	5.157	2.973	3.886
AT1G03830	NA	UP	UP	4.429	1.696	2.568	1.072	1.312	1.765	6.64	4.626	7.773	5.485	4.853	6.166
AT1G03860	NA	NA	UP	66.003	56.625	52.839	54.911	59.395	56.851	86.864	99.269	92.831	115.529	112.769	112.759
AT1G03870	UP	DOWN	NA	67.474	102.53	83.067	214.984	277.37	279.827	7.095	11.787	6.247	53.926	41.556	48.642
AT1G03905	NA	UP	UP	1.971	1.72	1.571	3.13	3.25	3.453	24.985	23.831	26.517	7.641	8.069	9.568
AT1G03910	NA	UP	NA	20.503	20.794	19.446	16.616	18.948	17.859	42.613	47.706	43.781	33.763	31.618	32.305
AT1G03935	NA	NA	DOWN	2.175	2.413	3.746	1.823	7.481	3.79	4.094	3.147	2.208	0.413	0	0
AT1G03940	DOWN	DOWN	DOWN	8.26	6.399	5.683	0.179	0	0.116	1.566	0.478	1.819	1.629	1.308	1.55
AT1G04000	NA	DOWN	DOWN	23.761	23.187	23.869	20.312	25.154	23.64	6.832	7.653	8.188	7.755	9.253	7.098
AT1G04020	NA	DOWN	NA	8.626	5.753	5.972	2.583	4.22	2.928	3.15	1.985	3.946	4.473	4.897	5.099
AT1G04030	DOWN	NA	NA	3.937	2.902	2.679	1.345	0.726	0.234	2.489	1.529	3.712	2.889	2.654	2.959
AT1G04040	NA	DOWN	DOWN	82.803	163.666	135.206	230.549	192.505	298.366	39.075	44.88	46.469	48.652	35.007	48.911
AT1G04050	DOWN	DOWN	NA	4.384	2.783	3.128	1.322	1.08	1.722	1.336	0.521	1.873	1.88	2.193	2.134
AT1G04220	NA	UP	NA	6.461	5.933	6.334	14.507	7.342	12.782	42.429	109.988	72.717	3.346	4.274	4.053
AT1G04223	NA	NA	DOWN	1.646	3.637	4.346	1.999	8.006	6.572	5.335	1.139	3.038	0.114	0.274	0
AT1G04227	NA	NA	DOWN	1.997	3.351	2.63	1.533	2.739	5.309	2.233	1.177	1.431	0	0.269	0.219
AT1G04240	NA	UP	NA	64.557	78.311	57.084	81.444	99.306	110.568	152.053	181.689	135.406	45.052	40.301	40.211
AT1G04250	NA	NA	DOWN	54.443	102.389	81.194	107.976	85.06	130.121	58.778	90.116	56.776	18.757	25.202	23.709
AT1G04260ANDAT1G04270	NA	NA	UP	501.027	439.229	498.187	322.375	414.77	374.977	614.588	541.069	575.263	1000.17	902.689	953.874
AT1G04280	NA	DOWN	NA	12.621	12.117	13.663	12.042	6.51	8.116	3.925	3.053	3.685	12.638	15.872	11.938
AT1G04300	NA	UP	NA	8.79	22.673	6.515	27.54	31.462	23.845	41.439	49.027	42.757	28.501	28.165	32.702
AT1G04310	DOWN	UP	NA	4.113	3.631	3.43	1.48	1.798	1.11	10.718	9.987	9.435	6.312	6.832	6.532
AT1G04350	NA	NA	DOWN	35.042	45.124	40.183	47.787	50.735	56.6	20.159	25.673	18.453	8.907	11.126	10.508
AT1G04400	NA	UP	NA	31.178	31.082	31.805	17.772	13.467	16.462	81.163	77.731	69.72	51.107	50.86	57.234
AT1G04420	NA	NA	UP	63.774	106.702	104.342	123.14	146.907	137.008	121.7	132.761	97.257	204.482	184.77	209.685
AT1G04425	DOWN	DOWN	DOWN	18.189	5.128	7.966	1.179	1.201	3.628	4.098	1.003	5.354	5.734	2.498	3.93
AT1G04430	NA	UP	NA	50.288	57.899	59.151	46.746	51.335	57.027	120.297	116.412	114.688	53.511	43.638	53.722
AT1G04463	UP	UP	NA	0.363	0.717	0.459	3.24	3.575	2.971	3.008	2.35	2.851	1.299	0.452	0.623
AT1G04530	NA	NA	DOWN	58.879	89.649	73.557	121.673	133.161	150.431	50.84	56.36	48.127	31.57	31.079	30.439
AT1G04550	UP	NA	NA	27.304	31.883	30.798	53.492	62.971	47.444	30.476	34.525	33.998	24.652	20.992	19.303
AT1G04570	UP	UP	UP	0.723	0.387	0.653	54.876	94.531	68.48	184.389	224.328	171.628	12.398	15.902	13.477
AT1G04620	UP	UP	UP	6.04	12.544	11.292	23.193	24.6	23.432	40.137	44.829	36.344	40.569	40.279	40.496
AT1G04650	NA	DOWN	NA	2.818	1.589	1.84	0.924	1.16	0.977	0.557	0.797	0.971	1.314	1.941	1.096
AT1G04660	DOWN	NA	NA	3.635	3.101	4.268	1.261	0.378	1.26	0.073	0	2.444	2.252	2.098	1.696
AT1G04680	NA	DOWN	DOWN	69.436	115.874	97.332	43.684	41.886	54.689	14.407	10.329	25.229	19.697	14.67	21.049
AT1G04730	DOWN	NA	NA	3.814	2.198	2.49	0.8	1.423	1.133	2.321	2.617	3.466	4.654	4.667	4.118
AT1G04770	DOWN	DOWN	NA	21.735	17.591	20.026	1.135	3.154	2.829	6.091	9.87	5.859	15.484	25.144	17.877
AT1G04780	NA	UP	NA	11.555	12.662	11.607	15.595	10.217	12.104	33.453	32.534	33.969	16.493	19.488	17.247
AT1G04800	NA	DOWN	NA	4.373	20.204	20.029	17.912	31.881	15.427	7.581	4.523	6.886	5.368	1.934	6.857
AT1G04820	NA	NA	DOWN	307.405	303.186	262.751	121.991	139.465	154.742	192.17	214.703	239.826	148.647	125.546	128.717
AT1G04840	NA	UP	UP	0.686	0.418	0.467	0.063	0.238	0.24	1.726	2.087	1.692	1.908	1.131	1.564
AT1G04860	NA	UP	NA	7.794	8.121	8.105	12.14	12.154	11.257	20.369	22.808	20.234	13.514	13.569	14.733
AT1G04870	NA	UP	UP	24.901	17.894	19.66	12.725	14.646	17.344	47.324	45.802	47.369	44.241	42.327	40.072
AT1G04887ANDAT1G11780	NA	DOWN	NA	7.783	7.265	7.496	8.068	10.044	9.561	3.864	2.616	3.496	9.799	9.687	8.182
AT1G04897	NA	NA	UP	0.444	0	0.298	0.514	0	0.678	0.112	1.046	0.924	5.154	3.023	6.147
AT1G04900	NA	NA	UP	8.206	4.575	6.165	4.123	2.974	3.856	11.312	9.697	10.991	25.626	24.617	26.195
AT1G04945ANDAT1G04940	NA	NA	UP	54.748	73.836	63.459	62.913	61.385	56.674	87.995	91.365	75.221	128.311	119.731	127.058
AT1G04980	NA	DOWN	NA	10.677	6.753	6.785	5.878	5.309	3.914	2.307	1.855	4.71	14.459	13.813	12.316
AT1G04985ANDAT1G04990	NA	UP	NA	28.287	31.476	31.4	46.648	42.144	50.214	50.693	74.209	46.725	36.044	38.275	33.035
AT1G05000	NA	UP	UP	0.639	0.101	0.373	3.396	0.925	2.229	8.053	8.133	5.536	2.482	2.171	2.346
AT1G05060	NA	NA	DOWN	15.677	19.102	21.006	15.572	10.885	14.937	10.465	14.406	12.096	7.466	8.678	8.235
AT1G05061ANDAT1G05065	NA	UP	NA	2.365	1.97	4.543	4.469	3.781	6.275	8.996	7.521	4.831	3.952	1.97	3.564
AT1G05070	UP	NA	NA	39.355	39.719	50.455	77.46	96.672	83.057	54.177	52.135	38.17	56.549	57.02	55.248
AT1G05100	NA	UP	NA	0.235	0.125	0.251	0.475	0.408	0.246	7.152	11.653	8.494	0.066	0.337	0.482
AT1G05120	NA	UP	NA	5.72	5.765	6.158	5.231	4.425	5.117	13.792	14.317	15.752	10.471	11.456	10.429
AT1G05135	UP	NA	NA	30.822	43.922	33.501	107.129	89.315	115.558	50.263	71.976	45.632	28.417	20.288	22.582
AT1G05160ANDAT1G05170	UP	UP	NA	23.023	32.9	25.595	65.733	62.44	84.517	125.48	169.096	149.43	22.692	23.505	24.749
AT1G05180	NA	UP	NA	16.417	12.211	15.304	13.178	11.871	11.475	28.113	33.108	33.527	20.247	21.099	19.869
AT1G05205	NA	DOWN	NA	38.73	30.757	33.836	28.666	29.695	35.427	13.682	7.075	13.234	34.699	29.396	31.582
AT1G05210	DOWN	DOWN	NA	12.514	9.074	9.215	2.721	2.807	1.574	1.795	0.361	2.713	4.058	4.876	7.383
AT1G05213ANDAT1G15960	NA	DOWN	DOWN	4.325	2.478	2.386	1.966	2.015	1.482	0.368	0.217	1.08	1.037	1.207	0.853
AT1G05227ANDAT1G16489	NA	DOWN	NA	3.21	2.924	3.835	1.693	2.389	2.187	0.071	0.389	0.231	1.337	2.072	1.7
AT1G05257	UP	NA	NA	1.423	0.537	0.346	5.429	8.531	10.773	1.792	3.894	1.409	0.319	0.655	0.805
AT1G05260	DOWN	NA	DOWN	2.458	2.781	2.586	0.342	0	0.571	3.346	2.269	7.638	0.923	1.145	0.573
AT1G05267ANDAT1G05273	NA	DOWN	DOWN	14.044	10.225	17.261	13.731	28.054	16.398	5.392	6.077	1.675	6.945	4.217	3.065
AT1G05270	NA	UP	NA	19.302	18.485	21.012	25.139	22.778	24.754	40.831	45.126	37.972	32.536	31.542	34.173
AT1G05300	NA	UP	UP	1.329	0.689	1.643	1.108	1.586	0.854	5.978	2.409	3.375	2.24	4.242	3.992
AT1G05340	UP	UP	UP	0.311	0.212	1.741	20.595	4.669	3.65	41.915	16.957	28.694	2.908	8.45	4.906
AT1G05347ANDAT1G17870	NA	NA	DOWN	8.957	8.655	6.584	5.647	6.687	4.843	5.015	9.503	8.391	4.153	3.491	2.902
AT1G05370	DOWN	DOWN	NA	3.159	2.021	2.285	0.17	1.205	0.382	1.193	0.267	1.475	1.452	1.063	1.907
AT1G05420	DOWN	NA	NA	3.939	2.281	1.764	0.609	0.566	0.34	2.82	4.118	5.275	1.33	1.007	1.535
AT1G05460	DOWN	DOWN	NA	5.257	5.685	5.168	2.142	2.567	2.475	1.115	0.588	2.29	4.699	3.962	4.557
AT1G05470	DOWN	NA	NA	7.558	5.865	7.591	1.926	2.829	2.993	4.634	4.015	6.11	5.29	4.74	4.568
AT1G05520	NA	UP	NA	11.11	12.258	13.719	13.499	10.296	12.21	28.957	27.272	26.946	17.553	17.636	19.322
AT1G05540	UP	NA	DOWN	4.717	7.569	5.95	14.392	20.702	18.942	7.135	9.917	5.602	1.29	1.503	1.857
AT1G05550	UP	NA	NA	0.701	0.642	0.559	1.594	2.816	1.816	0.128	0.697	0.125	1.274	1.17	1.393
AT1G05562	NA	DOWN	NA	9.026	10.954	9.946	9.23	11.599	13.052	3.108	2.728	2.906	5.279	5.247	6.185
AT1G05570	NA	UP	UP	5.839	5.135	5.458	5.993	2.74	3.943	13.63	13.785	18.415	16.088	19.934	18.666
AT1G05575	NA	NA	UP	0	0.118	0.225	1.25	2.474	2.332	2.305	0.161	0.563	1.634	1.236	2.328
AT1G05590	NA	DOWN	NA	11.654	13.614	11.693	7.343	6.321	6.843	1.994	1.439	1.49	8.822	8.388	7.834
AT1G05600	NA	DOWN	NA	4.655	3.409	3.466	2.131	2.531	1.32	2.468	1.076	2.13	3.652	3.817	3.695
AT1G05620	DOWN	DOWN	NA	11.439	10.159	8.786	3.789	3.063	4.358	2.955	2.45	5.255	7.511	5.717	6.531
AT1G05630	NA	DOWN	NA	6.081	8.869	6.843	8.614	12.784	7.951	3.521	3.218	2.873	6.687	4.788	4.869
AT1G05640	DOWN	DOWN	DOWN	2.669	1.472	1.344	0.248	0.374	0.265	0.387	0.184	0.584	0.667	0.646	0.775
AT1G05675	UP	NA	NA	0.135	0.448	0.396	3.884	5.693	3.942	6.432	0.687	1.49	0.721	2.575	0.935
AT1G05690	UP	NA	NA	3.462	5.846	4.297	14.569	15.733	15.815	6.901	9.826	6.456	3.871	4.757	4.213
AT1G05710	NA	NA	DOWN	29.053	10.602	12.421	9.671	9.388	7.158	3.182	0.826	8.782	5.481	5.592	5.33
AT1G05730	NA	UP	UP	2.074	0.986	0.569	0.583	0.707	0	5.099	3.609	5.931	2.62	2.699	2.354
AT1G05750	NA	NA	UP	2.14	1.654	1.323	1.105	1.024	0.495	2.725	2.259	1.678	4.02	2.947	3.767
AT1G05805	NA	UP	UP	12.866	9.508	12.73	20.621	14.633	13.854	27.774	25.28	21.909	25.514	28.649	25.787
AT1G05835	DOWN	DOWN	DOWN	50.86	26.495	27.886	13.315	21.52	12.267	6.674	2.652	15.726	10.008	7.993	7.429
AT1G05860	NA	DOWN	DOWN	13.405	11.632	9.421	5.461	6.734	6.008	3.436	4.591	5.751	5.459	5.518	3.601
AT1G05890	NA	UP	NA	27.357	25.224	25.007	28.237	28.492	24.72	50.916	54.588	47.102	32.078	30.787	27.423
AT1G05910	NA	UP	UP	10.225	8.499	8.432	7.973	8.541	7.87	17.615	16.709	19.898	17.586	17.97	18.116
AT1G05927ANDAT1G25220	NA	DOWN	NA	42.223	18.72	24.032	14.545	26.71	11.349	11.249	9.951	9.117	19.498	16.314	18.968
AT1G05950	DOWN	NA	NA	8.583	3.935	3.778	1.483	1.034	1.441	2.396	1.843	3.521	3.753	4.904	4.42
AT1G05970	NA	DOWN	NA	8.966	5.862	7.518	4.335	4.121	8.234	2.868	2.129	3.163	3.714	4.083	5.63
AT1G06000	UP	UP	NA	33.43	26.721	39.455	127.628	119.35	114.013	205.87	250.925	175.956	29.601	26.463	34.815
AT1G06080	DOWN	DOWN	DOWN	10.349	11.902	16.865	2.563	3.288	2.399	2.938	1.87	5.775	0.606	0.968	0.431
AT1G06100	DOWN	NA	NA	14.486	3.535	4.761	0	0	1.95	2.808	1.167	11.752	5.251	0.973	3.731
AT1G06140	NA	UP	UP	0.529	0.333	0.266	0.334	0.491	0.497	2.251	1.562	1.625	2.024	1.676	2.018
AT1G06160	NA	NA	UP	1.927	0.305	0.847	0.276	1.572	1.009	0	0	0.092	2.768	3.654	2.106
AT1G06180	UP	UP	UP	8.726	2.532	5.907	22.798	26.892	27.132	13.638	13.093	11.696	18.367	18.63	16.264
AT1G06190	NA	UP	UP	44.615	17.476	53.513	45.108	57.995	55.244	5.526	37.661	95.243	140.927	118.809	119.844
AT1G06220	NA	UP	NA	19.44	21.39	20.545	18.806	18.807	20.756	48.409	47.399	53.497	36.28	33.387	36.395
AT1G06243ANDAT1G29418ANDAT1G06247ANDAT1G06253	DOWN	NA	DOWN	111.641	65.692	54.982	14.607	24.932	24.592	43.343	41.722	61.118	46.214	33.093	40.936
AT1G06283	DOWN	DOWN	DOWN	17.93	18.64	14.679	1.995	3.234	3.986	6.237	1.416	4.376	1.732	1.208	2.786
AT1G06290	NA	DOWN	NA	15.819	23.733	24.622	24.091	19.402	18.497	4.35	3.95	5.154	15.86	16.453	16.584
AT1G06350	DOWN	DOWN	DOWN	1.87	2.11	6.165	0.208	0.441	0.626	0	0	0.156	0.725	0.313	0.464
AT1G06360	DOWN	NA	NA	63.415	34.683	44.157	12.117	16.834	14.679	27.563	13.365	36.938	40.019	16.086	40.534
AT1G06370	DOWN	NA	NA	3.352	2.994	2.319	1.137	0.904	1.137	1.703	1.745	1.357	2.702	2.238	2.735
AT1G06420	DOWN	DOWN	DOWN	6.67	1.925	2.304	0.295	0	0.367	0.356	0.188	0.739	0.607	0.475	0.812
AT1G06430	UP	UP	NA	59.143	102.977	87.626	246.041	198.545	227.11	353.931	485.4	352.802	73.407	88.506	86.73
AT1G06440	NA	UP	UP	0.692	0.48	0.443	0.311	1.461	1.442	2.839	2.023	3.052	4.353	3.006	3.468
AT1G06460	NA	UP	NA	52.217	76.231	63.306	76.028	67.19	80.154	187.491	207.884	159.295	86.951	95.787	86.601
AT1G06515	NA	DOWN	NA	34.659	25.851	26.063	24.379	13.678	21.555	3.177	1.445	4.109	15.261	12.187	15.797
AT1G06540	UP	UP	NA	0.571	0.146	0.188	2.642	4.504	2.58	2.799	2.436	1.311	0.787	0.336	0.446
AT1G06570	UP	UP	NA	44.608	70.198	65.427	207.748	189.337	200.694	118.955	147.171	103.775	43.733	54.909	53.336
AT1G06620	NA	DOWN	DOWN	9.489	2.237	6.877	4.35	0.722	1.177	0.259	0.072	0	0	0.168	0
AT1G06640	DOWN	DOWN	DOWN	139.211	80.663	83.185	27.803	34.404	44.806	14.798	13.416	18.377	9.125	8.381	9.62
AT1G06660	DOWN	NA	NA	3.348	1.22	2.087	0.321	0.469	0.53	0.793	0.18	1.764	1.608	1.236	1.136
AT1G06670ANDAT1G06680	NA	NA	DOWN	3762.49	6464.56	5373.8	4960.5	5483.43	5580.99	4776.33	6087.97	3940.33	2120.25	1967.25	2119.76
AT1G06690	UP	NA	NA	41.719	80.626	70.07	134.26	143.225	139.933	123.919	148.446	98.399	115.107	128.941	121.741
AT1G06710	DOWN	NA	NA	1.722	1.036	1.416	0.393	0.722	0.151	1.965	1.476	1.866	1.927	1.633	1.949
AT1G06720	NA	UP	UP	10.014	7.09	7.75	4.375	5.707	3.966	29.351	30.284	34.221	17.391	19.87	19.737
AT1G06760	DOWN	DOWN	NA	207.06	146.867	180.313	69.705	69.975	57.673	55.203	52.241	81.974	100.209	92.393	88.73
AT1G06770	NA	UP	NA	3.663	1.902	3.605	4.208	5.549	4.233	12.17	11.471	12.005	3.495	3.208	2.556
AT1G06780	NA	UP	NA	6.051	5.173	5.291	5.823	5.601	4.787	48.767	59.251	59.076	8.102	9.827	9.178
AT1G06790ANDAT1G04513	NA	DOWN	NA	17.724	12.649	12.968	9.287	10.597	8.609	6.896	4.442	6.542	8.975	13.286	9.817
AT1G06800	NA	DOWN	DOWN	9.359	9.63	9.444	9.536	8.476	9.067	4.421	5.288	4.368	3.93	3.769	3.819
AT1G06830	UP	DOWN	NA	9.425	9.77	13.144	26.96	37.032	26.288	2.099	1.979	1.987	7.289	6.716	6.074
AT1G06850	DOWN	DOWN	NA	8.586	9.58	8.353	3.724	3.714	3.72	3.486	2.77	3.666	6.49	5.438	7.282
AT1G06890	NA	UP	UP	18.628	19.397	20.577	21.065	18.593	23.271	47.826	44.358	51.238	50.357	47.491	50.703
AT1G06950	NA	NA	UP	41.909	46.617	48.356	46.45	55.214	47.068	59.588	60.442	59.715	110.293	105.612	114.584
AT1G06980	UP	UP	UP	3.3	4.513	4.145	11.39	8.226	16.216	10.003	11.754	10.379	8.534	9.758	9.731
AT1G07000	UP	NA	NA	4.923	7.193	6.277	24.634	15.015	15.917	3.848	3.151	4.237	5.201	6.602	3.867
AT1G07010ANDAT1G04537	UP	NA	NA	82.269	118.615	101.537	187.033	212.522	213.995	108.895	124.363	95.255	115.486	125.729	123.316
AT1G07020	DOWN	DOWN	NA	15.821	10.424	14.708	3.007	3.181	4.453	3.785	5.179	8.193	10.323	8.128	8.328
AT1G07040	NA	UP	UP	7.306	7.322	8.794	11.346	9.926	7.283	20.572	25.529	26.85	19.368	21.263	18.345
AT1G07050	UP	UP	UP	0.778	0.629	1.042	13.373	23.169	19.656	13.645	15.895	12.004	6.224	9.905	8.895
AT1G07070	NA	UP	UP	46.305	39.927	45.338	34.98	43.482	42.219	107.552	91.04	101.896	197.14	150.971	178.14
AT1G07090	NA	NA	DOWN	20.433	14.741	16.043	10.452	9.798	11.358	8.75	12.72	13.946	6.939	7.524	7.34
AT1G07110	UP	NA	UP	39.649	62.884	54.488	100.312	102.584	106.155	71.282	72.522	60.446	129.531	142.329	138.552
AT1G07128	UP	UP	UP	1.336	0.749	1.064	3.879	3.709	2.593	4.008	3.111	1.878	2.332	2.419	2.84
AT1G07135	UP	UP	UP	1.694	0.641	1.387	99.358	102.786	126.644	44.567	31.878	25.133	4.085	3.76	4.056
AT1G07150	UP	UP	UP	1.148	1.308	0.688	17.095	15.702	15.662	28.004	32.346	20.233	11.964	11.684	11.509
AT1G07180	UP	NA	NA	68.098	119.509	104.433	211.203	231.92	223.298	138.523	162.78	115.968	65.67	69.285	74.77
AT1G07200	NA	UP	NA	12.321	10.492	11.18	13.585	18.696	19.994	31.041	31.303	31.9	8.614	12.115	10.122
AT1G07250	UP	NA	NA	20.094	33.331	28.608	95.249	102.045	94.366	47.432	55.696	36.869	35.607	34.186	34.612
AT1G07280	UP	NA	NA	37.196	54.003	56.571	126.896	118.115	133.791	54.5	54.988	56.149	31.212	42.277	36.388
AT1G07290	DOWN	NA	NA	1.575	1.16	1.294	0.449	0.459	0.617	0.479	0.673	1.048	1.406	0.669	0.829
AT1G07350	NA	NA	DOWN	46.523	42.049	42.217	46.116	48.53	49.206	28.969	46.07	29.716	10.117	6.883	9.068
AT1G07360	NA	UP	NA	34.189	40.101	31.239	38.669	34.055	38.23	92.915	104.429	93.378	60.172	59.005	60.939
AT1G07370	DOWN	NA	NA	40.393	18.795	20.131	4.536	5.585	8.074	12.544	12.085	18.109	24.319	21.167	20.899
AT1G07400	NA	UP	NA	2.983	2.049	1.37	4.563	4.259	1.48	1.193	17.242	17.022	1.46	1.113	0.209
AT1G07420	NA	UP	UP	12.464	13.427	14.59	17.355	24.566	20.752	48.422	50.768	50.43	31.936	31.668	32.789
AT1G07430	NA	UP	NA	0.294	0.22	0.176	1.066	0.625	0.768	8.63	11.934	10.121	1.409	0.842	1.184
AT1G07440	NA	DOWN	NA	38.241	58.284	51.974	54.012	74.237	64.686	8.744	14.014	10.632	26.432	25.649	24.438
AT1G07470	NA	UP	UP	19.252	19.738	18.968	20.534	20.231	19.659	74.956	86.854	71.227	52.333	53.726	55.261
AT1G07480	NA	UP	UP	17.292	16.336	18.609	17.984	16.949	16.174	47.003	55.747	42.382	34.772	37.576	33.36
AT1G07485	DOWN	DOWN	DOWN	4.963	3.887	4.034	0.989	2.51	1.605	0.464	0.233	0.115	0.336	0.405	0.656
AT1G07490	DOWN	DOWN	DOWN	7.791	15.097	8.508	3.922	4.57	3.941	2.829	2.134	1.55	5.183	2.601	2.164
AT1G07530	NA	UP	NA	11.104	10.799	11.634	13.559	11.731	11.944	22.701	26.615	23.679	10.764	11.277	10.666
AT1G07570	UP	UP	NA	15.58	13.891	10.945	17.721	29.069	29.191	27.13	25.569	20.926	11.777	11.883	12.975
AT1G07590ANDAT1G07600	NA	UP	NA	285.817	193.166	258.402	280.309	188.517	217.085	514.967	499.64	572.319	140.932	228.695	199.549
AT1G07610	NA	UP	DOWN	34.249	21.871	31.864	21.79	20.407	22.244	127.984	155.025	124.727	6.33	14.773	8.081
AT1G07620	UP	NA	NA	2.259	2.432	3.387	18.068	10.787	13.094	3.123	3.553	2.878	2.597	4.453	3.158
AT1G07630	NA	UP	NA	6.108	6.065	5.843	14.264	9.022	10.338	11.815	14.47	12.152	4.9	7.065	5.775
AT1G07693ANDAT1G50910	NA	UP	NA	4.127	3.046	2.523	1.474	3.174	0.845	11.881	10.886	10.994	7.238	5.599	5.95
AT1G07720	UP	UP	NA	20.967	30.39	30.299	84.245	61.456	4.104	106.404	11.747	140.043	17.364	17.947	18.406
AT1G07740ANDAT1G07730	NA	UP	UP	2.406	1.775	2.788	1.599	2.04	1.779	4.046	3.202	5.027	4.323	3.853	5.208
AT1G07743	DOWN	DOWN	DOWN	8.41	5.447	3.63	0.537	0.595	0.595	0	0	0	0.665	0.235	0.396
AT1G07750	NA	DOWN	NA	20.828	24.04	24.48	16.822	11.188	13.852	10.132	9.664	10.724	23.609	27.088	23.97
AT1G07820	DOWN	DOWN	NA	121.315	72.638	77.146	35.109	39.304	41.062	42.862	32.963	53.918	66.003	71.382	67.928
AT1G07840ANDAT1G07850	NA	UP	NA	17.275	12.233	13.866	17.24	18.849	19.006	31.797	32.457	30.33	24.082	22.231	21.078
AT1G07870ANDAT1G07860	UP	UP	NA	6.971	5.034	5.77	12.056	9.758	11.378	21.598	27.189	25.781	3.494	3.91	5.437
AT1G07880ANDAT1G07885	DOWN	DOWN	NA	6.446	4.643	4.953	1.387	1.235	1.688	1.067	0.452	2.449	3.907	3.312	2.845
AT1G07887ANDAT1G53490	NA	UP	UP	3.592	1.927	1.938	1.553	2.231	2.313	5.422	2.939	4.397	6.218	4.643	4.91
AT1G07897	DOWN	NA	DOWN	20.106	25.084	21.73	4.991	7.266	9.803	8.093	0	7.763	4.726	0	5.358
AT1G07900	NA	UP	UP	1.408	0.468	0.668	10.386	0.716	0.299	15.387	11.493	11.361	1.92	3.151	2.498
AT1G07902	NA	DOWN	NA	1.479	0.842	2.769	1.886	2.237	1.81	0.782	1.625	0.408	1.724	2.106	1.875
AT1G07950	NA	DOWN	NA	26.782	19.878	21.075	15.155	17.233	15.477	10.251	8.338	9.65	12.896	14.17	13.665
AT1G08050	UP	UP	UP	1.703	1.054	1.427	6.157	2.475	1.235	6.806	6.787	6.098	3.159	2.442	2.722
AT1G08070	NA	UP	UP	0.526	0.418	0.71	0.391	0.352	0.583	1.497	1.835	1.51	2.689	1.819	2.483
AT1G08160	DOWN	DOWN	DOWN	3.969	4.476	6.546	1.72	2.233	2.919	1.4	1.007	1.297	1.926	1.882	3.025
AT1G08180	DOWN	DOWN	DOWN	13.194	9.919	10.64	2.673	3.072	3.411	3.188	5.583	5.13	3.731	3.23	2.463
AT1G08200	NA	UP	NA	141.604	185.375	182.849	164.631	180.4	180.038	329.015	365.262	341.559	179.182	175.303	196.662
AT1G08210	DOWN	NA	NA	18.828	14.42	15.874	6.605	6.294	7.496	14.379	11.245	14.827	16.17	14.216	14.559
AT1G08250	NA	NA	DOWN	15.079	21.319	17.924	25.3	25.507	24.385	19.393	23.166	19.659	8.845	9.228	7.464
AT1G08260	DOWN	NA	NA	2.943	1.917	2.105	0.599	1.323	0.886	1.908	1.032	2.314	2.92	2.903	3.146
AT1G08270	NA	UP	NA	1.688	1.313	1.638	1.937	1.667	1.87	1.619	6.201	3.476	0.754	1.44	0.829
AT1G08273	NA	NA	UP	1.524	0.66	2.19	2.724	4.197	4.387	4.654	3.489	3.028	6.569	6.161	5.232
AT1G08280	NA	DOWN	NA	5.169	4.798	3.968	3.51	5.588	4.918	1.902	1.315	2.226	3.115	2.365	2.805
AT1G08300ANDAT1G08310ANDAT1G04647	NA	NA	DOWN	3.918	2.688	3.231	1.494	2.238	1.429	2.038	2.528	1.805	1.438	1.98	1.507
AT1G08350	DOWN	DOWN	NA	6.631	5.356	4.559	1.951	1.94	2.864	1.39	0.77	1.373	3.623	4.33	3.66
AT1G08380	NA	NA	DOWN	2930.08	4758.56	4278.07	3197.79	3971.85	3738.47	3836.71	4785.65	2966.78	1490.01	1344.33	1376.31
AT1G08390	DOWN	DOWN	DOWN	15.494	22.831	19.949	5.8	9.069	6.958	2.476	3.828	4.926	5.23	6.026	6.903
AT1G08410	NA	UP	UP	11.426	9.656	8.612	10.185	12.887	8.575	37.886	39.811	35.707	21.451	19.365	17.667
AT1G08460	NA	DOWN	NA	16.632	16.655	15.971	23.148	14.981	21.246	7.574	9.089	7.445	19.734	22.172	19.805
AT1G08500	NA	UP	UP	0.328	0.519	0.328	0.618	0.765	2.562	3.266	3.777	3.724	2.893	1.801	4.023
AT1G08550	NA	UP	UP	25.954	30.257	33.376	35.525	36.74	38.668	101.676	95.353	72.569	92.934	83.395	92.113
AT1G08560	DOWN	NA	NA	31.959	13.911	18.051	3.802	3.727	6.175	9.377	4.247	23.105	19.576	8.211	14.554
AT1G08570	UP	UP	NA	65.531	87.928	81.658	250.775	260.149	276.353	245.181	302.942	249.598	67.461	84.904	79.864
AT1G08580	NA	UP	UP	63.936	41.126	49.26	48.148	64.378	67.547	145.45	135.493	142.713	114.775	105.68	103.372
AT1G08592	DOWN	DOWN	NA	2.76	1.918	2.133	0.931	1.014	0.971	0.764	0.572	0.613	2.137	2.251	2.312
AT1G08650	UP	NA	NA	25.852	33.553	33.792	79.262	100.858	107.318	69.638	48.056	43.536	32.179	30.719	33.331
AT1G08660	NA	DOWN	NA	27.828	20.765	24.566	11.443	11.978	13.156	11.733	8.906	10.817	21.992	13.245	14.311
AT1G08813ANDAT1G66100	UP	NA	DOWN	200.841	451.698	543.558	848.938	728.636	1041.41	222.233	244.332	137.589	119.021	118.408	125.999
AT1G08840	NA	UP	UP	1.793	1.556	1.82	1.696	2.113	1.387	5.504	3.957	5.061	5.372	5.707	5.087
AT1G08845	NA	UP	NA	6.832	6.178	6.444	5.254	5.156	7.949	16.263	19.749	12.503	8.469	8.584	8.877
AT1G08857	UP	NA	NA	2.542	2.983	2.226	6.686	7.403	3.808	1.995	2.423	2.114	1.949	1.955	1.962
AT1G08865	NA	NA	UP	0.328	0.135	0.258	0.53	0	0	1.913	0.737	2.439	2.963	3.074	4.132
AT1G08880	NA	UP	NA	67.206	56.028	65.931	55.993	59.973	58.867	123.728	134.066	128.378	66.397	73.312	62.783
AT1G08890	NA	UP	UP	2.078	1.135	2.143	1.629	1.159	1.247	83.711	91.223	91.414	6.462	9.546	7.853
AT1G08900	NA	DOWN	NA	9.427	13.04	16.378	9.715	8.097	10.053	3.728	2.564	2.607	16.403	18.446	17.735
AT1G08920	NA	UP	NA	4.288	2.639	4.414	3.464	2.893	2.674	41.883	43.318	42.21	5.272	7.073	5.913
AT1G08930	UP	UP	UP	10.543	11.2	14.189	80.25	80.652	80.528	82.832	69.316	66.131	44.172	63.952	49.011
AT1G08970	NA	UP	NA	31.516	34.124	31.132	28.91	27.562	27.503	67.811	82.481	65.769	43.867	48.988	48.268
AT1G08980	NA	NA	UP	16.43	13.38	13.958	21.662	22.408	20.117	34.281	27.733	25.62	69.946	64.981	63.353
AT1G09000	DOWN	NA	NA	2.937	1.839	2.232	0.531	0.32	0.465	1.479	1.136	2.201	1.43	1.631	1.043
AT1G09010	NA	DOWN	NA	21.377	24.164	22.534	13.597	15.412	15.67	11.31	11.739	9.086	22.743	21.741	23.918
AT1G09023ANDAT1G68935ANDAT1G68937	NA	DOWN	NA	1.878	2.672	2.836	2.56	4.13	1.337	0.895	0.641	0.89	2.186	1.374	1.899
AT1G09027	DOWN	DOWN	DOWN	56.763	23.645	34.759	16.311	27.878	17.61	12.015	15.193	15.035	13.803	8.294	10.072
AT1G09050	NA	NA	DOWN	1.707	1.141	1.691	0.984	0.836	1.016	1.186	1.047	1.513	0.743	0.686	0.598
AT1G09070	UP	UP	NA	43.007	54.061	71.11	923.39	878.906	958.286	351.497	370.523	338.602	27.726	30.912	34.099
AT1G09140	NA	NA	DOWN	58.402	53.788	52.185	40.081	39.669	34.453	35.508	59.61	43.613	19.548	17.71	17.146
AT1G09160	NA	DOWN	NA	18.877	18.4	16.969	11.766	15.596	11.536	9.669	7.343	8.806	10.324	10.013	9.982
AT1G09180	NA	NA	DOWN	4.841	7.176	6.648	4.061	4.165	7.116	4.562	3.702	3.248	0	1.379	0.293
AT1G09190	NA	UP	UP	1.931	1.707	1.106	0.864	1.748	1.049	4.141	5.081	5.274	7.062	5.17	4.949
AT1G09220	NA	NA	UP	0.716	0.485	0.752	0.614	0.332	0.562	1.122	0.472	1.477	1.648	1.835	1.028
AT1G09240	UP	UP	UP	0.748	1.971	3.264	25.953	7.914	6.675	3.343	8.073	6.177	3.282	9.745	5.687
AT1G09253	NA	NA	UP	1.367	0.918	0.31	0.429	1.457	1.169	1.587	2.145	3.465	2.516	3.093	3.23
AT1G09310	NA	NA	DOWN	2068.8	3016.94	2710.13	2267.58	1855.21	3091.57	1754.02	3231.22	2229.52	790.126	757.663	844.716
AT1G09320	NA	UP	NA	4.007	2.085	3.593	2.649	4.624	2.61	9.657	9.406	8.888	5.606	5.558	4.899
AT1G09350	UP	UP	UP	13.303	9.546	9.88	39.695	44.954	54.851	3889.86	4264.79	3164.08	99.255	154.057	108.635
AT1G09390	NA	DOWN	DOWN	16.952	17.722	20.379	7.279	10.303	9.294	1.971	0.909	1.982	5.096	3.754	3.213
AT1G09415	NA	DOWN	NA	33.683	27.617	30.19	14.804	14.526	20.284	2.951	3.669	2.035	15.661	19.907	20.567
AT1G09420	DOWN	NA	NA	3.842	1.573	2.115	1.344	1.308	1.195	1.665	0.635	2.304	2.479	0.974	1.126
AT1G09440	NA	DOWN	NA	4.891	7.518	7.445	4.209	3.557	4.052	1.252	0.919	0.505	4.029	3.607	3.831
AT1G09450	DOWN	NA	NA	3.722	1.569	1.346	0.097	0.136	0.462	0.944	0.397	1.732	1.846	1.994	1.967
AT1G09460	DOWN	DOWN	NA	2.356	1.253	2.46	0.117	0.329	0.829	0.14	0	0.716	2.633	1.352	2.12
AT1G09467	NA	DOWN	DOWN	17.296	14.512	19.758	7.49	11.794	8.253	3.754	5.711	7.761	8.077	3.268	11.109
AT1G09470	DOWN	DOWN	NA	8.988	3.505	4.599	0.333	0.608	1.262	0.205	0	3.429	4.103	1.72	2.571
AT1G09486	NA	UP	NA	2.798	2.457	1.663	3.637	3.4	3.011	3.931	4.816	5.74	1.62	2.607	2.349
AT1G09487ANDAT1G74560	NA	UP	UP	86.136	63.225	79.267	43.807	46.288	48.137	179.719	169.319	167.546	150.941	152.293	154.116
AT1G09500	NA	NA	UP	0.731	0.326	0.802	0.777	0.181	0.489	0.503	0.161	0.761	2.836	3.466	2.141
AT1G09530	DOWN	NA	NA	10.74	7.23	7.841	4.131	2.74	4.307	9.957	9.117	12.369	7.337	6.455	5.989
AT1G09560	UP	NA	NA	42.981	59.189	62.136	138.208	70.744	103.386	40.071	41.779	42.294	73.231	112.496	90.337
AT1G09570	NA	DOWN	NA	18.898	15.339	17.183	18.197	15.459	13.453	6.129	4.203	6.465	23.302	22.984	24.77
AT1G09575	NA	DOWN	NA	1.542	1.096	1.575	2.155	2.534	2.377	0.556	0.347	0.516	1.757	1.716	1.456
AT1G09680	NA	UP	UP	0.885	0.797	0.605	0.737	0.262	1.044	2.112	1.525	1.307	2.458	2.566	2.593
AT1G09750	DOWN	DOWN	NA	248.813	277.151	240.916	91.162	147.469	111.021	24.616	25.605	26.413	193.392	132.23	189.923
AT1G09765	NA	NA	UP	56.764	42.48	49.694	87.611	102.123	90.732	63.199	69.541	59.951	71.001	79.133	70.769
AT1G09770	NA	UP	NA	33.851	25.78	27.545	27.507	29.251	29.137	58.099	68.477	62.891	35.438	41.911	39.502
AT1G09780	NA	UP	UP	74.119	94.86	75.627	92.2	102.015	106.597	313.3	339.406	286.372	244.078	247.611	243.736
AT1G09794	NA	NA	UP	4.513	3.436	4.107	4.817	4.999	5.364	5.534	6.664	6.87	9.398	10.502	6.927
AT1G09797	NA	NA	UP	1.216	1.243	0.86	0.56	0.895	1.346	0.913	0.65	0.327	2.839	1.932	2.392
AT1G09812	DOWN	DOWN	DOWN	8.137	3.633	4.945	0.739	0.351	0.633	0.897	0	3.102	2.195	2.38	2.331
AT1G09850	NA	UP	UP	15.169	16.513	15.307	14.627	12.46	13.67	31.414	36.546	32.181	52.55	48.299	58.352
AT1G09863	DOWN	DOWN	DOWN	3.052	1.547	1.842	0.151	0.479	0.49	1.515	0.705	0.797	0.963	0.988	0.786
AT1G09900	NA	UP	UP	11.448	11.574	10.511	13.422	13.751	13.776	29.716	29.451	24.145	29.025	25.616	27.358
AT1G09920	NA	UP	NA	34.36	40.207	44.273	54.28	47.879	53.48	88.806	96.499	80.002	33.843	34.063	35.646
AT1G09925	DOWN	DOWN	DOWN	13.873	5.132	5.826	2.959	1.593	2.201	4.058	4.336	3.358	1.548	1.27	2.001
AT1G09932	UP	NA	NA	2.757	1.267	4.188	21.778	8.102	6.01	3.527	1.094	2.657	3.905	3.965	2.435
AT1G09940	UP	NA	UP	6.747	8.701	6.145	15.376	13.984	15.883	12.582	12.028	9.536	16.259	17.587	18.247
AT1G09950	UP	UP	NA	0.237	0.063	0.253	19.303	21.735	23.832	3.292	8.113	7.105	0	0	0
AT1G09960	DOWN	DOWN	NA	4.641	3.397	3.48	0.746	0.686	0.774	1.673	0.996	2.619	2.629	2.373	2.357
AT1G09970	UP	UP	NA	29.778	18.934	24.493	59.856	51.172	47.296	60.608	49.774	53.711	36.555	46.306	35.414
AT1G09995	NA	DOWN	DOWN	4.532	4.538	6.41	3.104	5.845	7.936	2.907	2.04	3.875	1.864	2.317	2.984
AT1G10020	NA	DOWN	NA	19.166	18.712	17.547	10.799	15.168	10.668	6.802	6.338	5.995	13.513	12.265	14.361
AT1G10040	NA	UP	UP	1.639	0.851	1.382	0.939	0.678	0.629	2.467	1.8	3.318	2.944	2.273	3.087
AT1G10050	NA	DOWN	DOWN	3.379	3.763	3.349	3.147	2.825	2.223	1.609	1.215	1.548	1.311	2.07	0.992
AT1G10060	NA	UP	UP	1.495	0.914	1.342	1.579	1.65	1.479	18.147	31.075	21.785	5.272	3.381	4.61
AT1G10070	NA	DOWN	DOWN	4.696	1.049	2.782	1.837	1.19	0.585	0	0	0.455	0.564	1.31	0.562
AT1G10090	UP	UP	NA	9.26	9.419	10.383	20.685	20.075	21.154	72.972	87.678	72.781	12.64	13.77	12.04
AT1G10120	NA	DOWN	NA	8.263	6.243	7.867	3.874	7.337	5.811	2.519	3.102	2.867	4.628	4.745	5.156
AT1G10140	UP	UP	UP	2.747	2.016	1.74	7.403	4.865	4.612	4.154	6.59	5.73	5.054	7.558	5.966
AT1G10155	UP	NA	UP	0.294	0.177	0.071	2.232	1.488	1.938	1.611	0.639	1.17	2.213	2.406	1.636
AT1G10230	DOWN	NA	NA	26.531	16.365	21.055	4.891	6.649	3.898	27.577	39.551	34.957	16.599	10.308	13.001
AT1G10240	NA	DOWN	NA	6.11	4.378	4.815	2.366	2.58	3.268	1.542	0.925	1.7	2.781	2.532	2.66
AT1G10270	NA	UP	NA	7.648	4.749	5.81	6.917	6.095	5.869	28.196	33.173	26.408	8.481	8.779	8.921
AT1G10340	UP	NA	NA	1.301	1.737	1.98	18.406	6.384	5.056	1.933	0.168	0.994	1.356	1.096	0.975
AT1G10360ANDAT1G10370	NA	UP	DOWN	203.685	333.421	287.344	457.101	478.774	497.267	470.311	682.516	455.847	80.435	81.517	80.963
AT1G10380	NA	DOWN	DOWN	2.727	6.454	4.174	2.224	4.673	3.526	2.71	1.625	1.819	1.513	1.518	1.76
AT1G10400ANDAT1G10410	UP	UP	UP	11.79	10.719	11.303	38.911	34.44	36.099	161.131	187.564	170.283	27.356	34.908	29.534
AT1G10417	NA	UP	NA	1.088	0.861	0.81	0.645	0	0.433	2.353	2.861	1.758	1.924	1.135	1.144
AT1G10430	NA	UP	NA	25.815	24.714	21.01	33.376	32.449	35.888	47.227	50.549	49.551	24.538	22.616	25.32
AT1G10450	NA	UP	UP	7.149	5.842	5.651	4.216	5.222	3.865	19.569	20.555	19.88	12.179	12.511	13.042
AT1G10470	NA	UP	NA	87.288	34.513	92.724	67.618	54.553	141.958	212.771	93.01	165.269	58.246	172.325	63.684
AT1G10490	NA	UP	UP	10.388	7.865	9.6	5.214	6.409	5.715	28	21.63	26.692	20.69	16.023	17.406
AT1G10522	NA	NA	UP	34.487	17.684	27.547	22.461	25.31	26.69	28.203	22.881	26.088	108.084	94.798	104.508
AT1G10550	NA	NA	UP	0.233	0.794	0.14	0.921	1.529	0.817	0.085	0	0	4.106	4.027	3.741
AT1G10560	UP	NA	NA	0.216	0.693	0.492	1.482	1.102	1.248	0.477	0.4	0.234	0.367	0.151	0.055
AT1G10580ANDAT1G10585	NA	UP	NA	19.003	16.894	16.537	19.065	19.219	18.558	157.716	156.58	115.91	34.834	38.123	36.854
AT1G10640	DOWN	NA	DOWN	27.11	22.222	20.092	3.049	5.185	3.972	18.07	7.48	30.353	6.905	5.638	6.429
AT1G10650	UP	NA	DOWN	17.755	21.078	16.922	48.423	54.69	57.862	19.066	24.697	21.929	9.188	8.607	8.522
AT1G10657	DOWN	DOWN	NA	18.775	24.626	22.049	3.786	6.795	4.574	1.393	1.295	1.697	12.166	10.759	12.938
AT1G10660	NA	DOWN	NA	25.567	25.15	24.319	32.982	32.36	34.394	12.053	12.171	10.791	23.429	21.219	21.894
AT1G10682	DOWN	DOWN	DOWN	36.413	41.406	41.974	9.913	18.535	19.709	8.382	7.564	18.443	21.98	15.741	17.142
AT1G10700	DOWN	DOWN	NA	22.414	21.571	21.719	8.347	9.327	10.568	5.941	8.29	5.786	12.975	12.969	14.492
AT1G10740	UP	UP	NA	22.406	27.83	25.921	48.47	46.444	50.026	65.942	66.75	58.511	29.361	31.189	34.396
AT1G10750	DOWN	DOWN	NA	3.817	1.982	1.988	0.332	0.372	0	0.593	0.613	1.816	1.409	0.762	1.647
AT1G10760	NA	UP	UP	9.775	19.509	14.893	18.782	14.151	21.424	190.33	215.464	192.214	49.829	76.069	62.709
AT1G10770	NA	UP	NA	0	0	0	0.362	0	0.798	6.658	6.048	6.367	0	0.065	0
AT1G10780	DOWN	NA	NA	7.784	3.687	2.944	1.29	1.348	2.066	3.629	2.914	5.157	4.969	2.843	3.126
AT1G10850	NA	DOWN	NA	24.646	17.146	17.029	20.527	27.964	25.666	6.853	3.589	8.984	12.163	9.14	10.773
AT1G10870	NA	DOWN	NA	11.583	12.386	11.734	7.223	6.851	7.78	5.432	2.878	4.615	6.43	5.242	6.841
AT1G10900	NA	DOWN	DOWN	18.673	28.163	29.475	26.317	22.595	24.072	7.29	9.072	6.704	7.708	8.134	8.887
AT1G10950ANDAT1G10960	NA	DOWN	DOWN	667.486	1170.35	1034.32	1113.49	1248.75	1162.46	421.021	537.045	370.214	184.619	168.538	180.363
AT1G10990	DOWN	DOWN	DOWN	6.696	3.476	6.724	1.985	2.887	2.041	0.587	0.603	0.759	1.216	1.376	1.309
AT1G11000	NA	DOWN	DOWN	5.045	5.332	4.758	4.047	3.454	5.203	1.947	1.109	1.436	2.808	1.466	2.589
AT1G11050	UP	NA	NA	3.873	5.68	7.309	29.173	29.703	31.66	3.087	3.246	3.775	3.477	3.607	3.327
AT1G11080	DOWN	DOWN	DOWN	14.767	7.926	11.758	0.441	0.502	0.931	0.566	0	0.947	2.696	3.872	3.903
AT1G11120	DOWN	DOWN	NA	10.452	4.224	5.252	0.737	2.65	2.311	1.996	0.649	2.51	4.762	3.66	2.602
AT1G11125	DOWN	DOWN	DOWN	2.848	1.489	2.171	0.508	0	0.469	0.26	0	0.55	0.607	0.787	0.425
AT1G11130	NA	DOWN	NA	11.74	9.51	9.357	5.244	7.562	5.925	3.227	1.341	5.682	6.815	7.102	7.565
AT1G11150	UP	NA	NA	2.138	2.966	2.839	6.425	7.339	8.006	3.551	4.444	3.46	3.03	2.976	2.92
AT1G11170	NA	UP	NA	1.234	0.253	0.419	0.276	0.095	0.689	4.278	5.044	5.792	0.476	1.012	0.816
AT1G11175	DOWN	NA	DOWN	17.137	12.323	11.716	4.953	2.191	4.012	15.111	12.515	11.529	7.005	6.889	5.275
AT1G11210	UP	UP	UP	0.459	0.405	0.207	191.037	188.266	203.831	667.238	741.583	600.649	38.67	47.919	48.5
AT1G11220	DOWN	UP	NA	4.279	1.537	3.806	0.185	0.47	0.392	6.563	8.583	9.813	3.014	1.315	1.858
AT1G11260	NA	NA	UP	7.822	10.146	13.068	11.836	9.146	9.714	18.955	7.268	19.698	48.47	50.442	47.468
AT1G11270	NA	DOWN	DOWN	1.917	1.517	2.05	1.892	1.737	2.42	0.454	0.563	0.925	0.387	1.08	0.792
AT1G11300	NA	DOWN	DOWN	1.931	1.312	2.181	3.198	0.921	0.594	0.735	0.785	0.866	0.475	0.562	0.285
AT1G11310	NA	NA	UP	23.29	31.22	33.607	40.918	21.96	44.809	14.593	21.508	12.445	32.775	37.733	60.639
AT1G11330	NA	DOWN	NA	10.767	16.301	12.29	10.011	14.608	12.634	4.161	5.206	4.617	14.099	19.749	12.097
AT1G11350	NA	DOWN	NA	9.9	14.03	13.54	15.799	13.619	16.525	6.352	4.823	3.889	12.56	11.224	12.396
AT1G11360	NA	DOWN	DOWN	15.681	14.342	14.888	9.547	6.996	8.097	5.211	6.421	5.014	5.826	7.254	7.365
AT1G11390	UP	UP	NA	6.421	6.167	5.78	11.576	14.136	10.846	29.869	30.631	26.428	10.269	9.913	9.865
AT1G11400ANDAT1G11410	NA	NA	DOWN	30.164	32.198	33.388	26.13	31.388	34.441	21.635	22.846	25.583	14.935	14.903	16.626
AT1G11420	DOWN	NA	DOWN	5.062	1.85	3.115	0.398	0.389	0.631	0.868	0	2.259	1.04	1.258	0.871
AT1G11430ANDAT1G11440	NA	NA	UP	124.71	160.054	153.056	131.168	143.65	146.986	190.554	204.192	165.754	331.635	297.95	336.996
AT1G11480	NA	UP	NA	24.261	23.109	23.943	22.598	21.482	22.274	53.409	60.203	58.258	29.343	30.249	16.807
AT1G11530	UP	UP	UP	17.752	22.172	20.84	46.075	43.737	52.591	84.892	96.834	75.652	62.315	74.715	69.259
AT1G11545	NA	NA	DOWN	21.908	36.032	32.772	18.271	21.152	22.411	30.486	39.189	32.299	13.462	12.109	15.514
AT1G11580	DOWN	DOWN	DOWN	53.236	37.494	48.688	11.365	12.834	20.037	4.682	5.298	8.676	5.343	4.724	6.598
AT1G11592	NA	DOWN	NA	12.177	9.181	9.095	6.686	7.459	7.214	4.022	1.53	4.165	5.652	6.683	7.821
AT1G11600	DOWN	NA	DOWN	12.749	5.419	6.988	0.614	0.112	1.48	2.991	0.763	7.597	4.188	1.777	3.238
AT1G11630	NA	DOWN	NA	7.865	7.644	6.392	3.527	4.657	3.317	2.579	2.331	3.283	3.159	3.738	4.243
AT1G11670	NA	DOWN	DOWN	2.77	4.84	5.87	9.044	6.047	8.501	1.969	1.767	2.313	1.042	1.093	1.56
AT1G11700	NA	DOWN	DOWN	51.363	54.203	53.097	68.995	68.095	76.598	14.943	20.375	16.013	10.638	13.672	13.498
AT1G11720	NA	DOWN	DOWN	17.739	22.301	21.576	24.523	24.345	23.513	10.457	11.265	9.453	9.259	9.652	10.15
AT1G11730	DOWN	DOWN	DOWN	5.169	2.734	3.272	0.348	0.887	0.479	0.31	0	0.48	1.41	0.404	0.616
AT1G11800	NA	UP	NA	5.837	7.327	4.712	6.364	5.04	5.582	12.725	14.509	13.393	9.154	9	8.831
AT1G11840	DOWN	NA	NA	233.029	231.052	222.159	74.124	72.863	87.195	113.038	143.62	160.975	132.245	128.404	133.943
AT1G11850	NA	DOWN	DOWN	17.258	33.188	43.45	29.907	25.303	10.365	7.887	3.562	10.054	4.153	1.912	3.923
AT1G11880	NA	DOWN	NA	3.725	3.396	3.616	2.15	1.641	2.236	1	1.225	0.934	2.637	2.244	2.466
AT1G11940	DOWN	DOWN	NA	7.073	5.079	6.349	2.474	3.301	2.428	1.579	1.313	2.32	4.188	3.663	3.888
AT1G11950	NA	NA	UP	1.998	1.065	1.699	1.191	0.982	1.201	2.857	2.26	2.304	3.467	3.865	4.063
AT1G11960	UP	UP	NA	3.158	2.851	2.686	34.552	64.681	49.27	41.705	26.84	36.083	5.189	4.952	5.847
AT1G12060	NA	DOWN	NA	3.629	4.809	5.523	2.452	2.523	4.529	1.516	2.004	2.179	3.428	2.93	3.576
AT1G12080	NA	DOWN	DOWN	41.002	81.033	64.616	25.081	32.14	54.462	18.318	26.46	25.857	3.064	2.123	4.213
AT1G12110	UP	DOWN	NA	50.564	64.421	59.936	147.677	127.204	135.372	22.003	22.211	18.08	28.698	36.674	34.779
AT1G12200	NA	NA	UP	0.781	1.167	1.146	1.44	1.342	0.699	0.843	1.231	0.866	2.046	2.799	2.365
AT1G12210	NA	UP	UP	0.856	0.524	0.757	0.939	0.621	0.145	1.387	1.557	1.667	1.581	2.483	1.607
AT1G12230	NA	NA	DOWN	56.088	76.708	59.635	52.783	58.967	55.527	34.962	41.085	32.8	30.1	24.222	28.455
AT1G12240	NA	DOWN	NA	100.194	116.394	138.75	113.634	91.949	117.319	12.594	8.505	9.738	61.201	53.251	63.297
AT1G12244	NA	DOWN	NA	12.101	11.533	13.599	14.52	19.971	17.007	5.7	4.43	5.337	11.369	11.511	12.604
AT1G12270	NA	UP	NA	25.855	26.808	25.405	16.344	17.009	18.218	54.869	53.453	58.64	33.696	29.512	33.409
AT1G12320	NA	DOWN	NA	1.899	1.647	2.236	1.148	0.868	0.786	1.152	0.72	0.701	1.898	1.306	1.562
AT1G12330	NA	NA	DOWN	14.006	17.452	15.372	8.146	7.758	8.929	8.853	11.52	7.631	6.837	5.215	6.764
AT1G12370	UP	UP	UP	5.171	5.142	5.336	18.008	18.359	17.986	18.417	17.868	20.062	8.978	12.169	8.968
AT1G12380	DOWN	DOWN	DOWN	7.254	5.909	5.943	2.041	2.684	2.935	1.931	0.762	1.843	2.794	1.873	2.44
AT1G12420	UP	UP	UP	4.569	1.807	3.174	33.998	12.571	21.206	19.166	15.96	15.923	13.316	16.991	15.121
AT1G12430	NA	DOWN	NA	8.154	5.749	7.366	6.33	6.363	6.158	3.998	2.487	3.881	8.064	6.103	6.651
AT1G12440	NA	NA	UP	63.786	57.129	68.122	36.168	43.209	47.309	56.767	46.159	50.53	168.918	135.38	137.239
AT1G12460	NA	DOWN	DOWN	5.404	6.531	5.069	6.051	6.278	7.009	1.387	0.674	1.951	2.485	2.28	3.071
AT1G12500	NA	NA	DOWN	39.412	50.238	44.627	52.853	68.4	61.191	26.011	26.353	19.988	22.477	18.75	20.489
AT1G12550	NA	DOWN	DOWN	5.298	6.134	7.892	8.599	5.147	9.72	1.503	1.458	1.37	2.259	1.931	2.989
AT1G12580	UP	UP	NA	20.518	24.572	18.669	56.258	61.971	57.98	61.325	65.106	57.204	40.258	39.843	42.715
AT1G12650	NA	UP	NA	18.438	15.991	16.532	21.379	21.892	25.607	34.075	39.344	36.061	30.43	30.307	30.768
AT1G12710	UP	UP	UP	4.156	4.993	4.232	10.007	15.147	12.562	22.466	23.091	21.502	9.659	13.153	9.201
AT1G12770	NA	NA	UP	23.918	26.576	24.51	24.95	30.775	26.114	40.619	36.664	38.222	124.246	110.323	121.381
AT1G12790	NA	DOWN	NA	2.73	3.037	3.044	1.874	1.958	1.96	1.373	1.122	1.273	2.761	2.04	2.712
AT1G12845	DOWN	NA	NA	5.069	3.757	6.013	1.75	2.082	1.781	7.15	5.264	11.799	5.112	2.513	4.986
AT1G12880	NA	NA	DOWN	4.779	4.813	3.762	7.006	8.024	8.082	3.51	3.248	3.037	1.245	1.065	2.199
AT1G12910	NA	DOWN	NA	19.442	16.498	16.774	8.181	9.804	9.895	7.805	6.624	6.946	12.285	10.246	8.898
AT1G12990	UP	NA	NA	11.185	11.904	10.473	46.355	41.832	42.87	17.99	20.086	16.607	6.987	9.364	9.333
AT1G13030	NA	UP	NA	8.485	5.182	5.518	4.097	3.326	4.143	12.672	13.054	14.222	11.344	11.996	12.247
AT1G13080	NA	DOWN	DOWN	29.955	43.927	39.528	20.234	15.854	19.217	6.255	5.338	5.624	6.608	7.134	7.162
AT1G13090	NA	DOWN	NA	41.705	45.77	47.047	42.215	29.166	31.445	20.231	22.823	18.06	22.73	22.378	26.46
AT1G13120	NA	UP	NA	10.117	7.517	7.011	6.286	6.448	7.112	19.178	18.374	19.025	15.5	16.477	13.888
AT1G13145	NA	DOWN	DOWN	8.743	7.091	7.045	8.45	8.912	9.148	0	0.241	1.243	2.857	2.769	3.812
AT1G13160	NA	UP	UP	10.783	9.266	10.736	8.497	12.196	10.838	30.756	28.955	30.915	21.772	19.226	19.558
AT1G13170	NA	DOWN	NA	13.601	12.075	11.182	7.946	6.509	10.018	4.26	3.172	5.199	14.084	10.821	13.423
AT1G13195	NA	UP	NA	5.131	5.403	5.026	7.378	7.464	7.791	10.517	13.357	15.053	4.906	6.235	6.324
AT1G13210	UP	NA	UP	3.704	5.281	6.841	12.548	11.048	6.697	11.744	4.505	5.252	12.37	15.909	12.954
AT1G13250	DOWN	DOWN	DOWN	27.937	24.61	23.457	9.864	13.371	11.388	8.279	5.497	9.633	6.98	5.632	6.535
AT1G13260	UP	UP	UP	13.806	15.472	18.366	318.604	314.309	325.872	120.86	112.767	87.971	43.204	50.568	46.962
AT1G13270	NA	UP	UP	16.346	17.068	20.643	29.869	29.757	31.234	52.419	61.749	55.374	147.07	128.209	141.32
AT1G13280	DOWN	DOWN	DOWN	54.062	48.43	45.437	11.51	10.414	13.432	8.113	10.821	13.676	19.941	13.675	17.722
AT1G13330	NA	UP	UP	1.962	1.173	1.152	0.19	0.69	0.326	4.294	2.795	3.547	4.849	4.898	6.51
AT1G13340	UP	UP	NA	1.934	0.889	2.359	25.12	4.026	3.706	5.831	3.111	2.761	2.603	2.199	2.164
AT1G13360	UP	UP	UP	30.932	31.387	35.965	139.949	107.563	127.274	80.785	114.643	87.705	67.395	3.453	76.652
AT1G13380	NA	DOWN	NA	36.361	32.58	34.505	23.583	22.987	29.414	13.858	8.323	19.769	33.513	30.184	34.844
AT1G13390	NA	UP	NA	19.335	17.652	18.651	26.247	24.093	21.815	36.538	44.444	35.408	25.24	22.953	21.056
AT1G13410	NA	UP	UP	0.695	0.382	0.4	0.708	0.83	0.725	1.512	2.452	2.796	3.321	2.873	2.96
AT1G13430	NA	DOWN	DOWN	1.469	2.398	1.313	0.188	0.597	1.619	0	0	0	0	0	0
AT1G13448	DOWN	DOWN	DOWN	9.951	6.392	8.942	1.497	1.88	3.157	0.173	0.3	0.846	1.672	2.038	1.107
AT1G13470	UP	NA	UP	5.304	3.522	5.8	46.892	15.303	8.825	4.107	2.552	4.277	12.221	17.866	10.851
AT1G13560ANDAT1G13570	NA	UP	NA	39.951	56.058	43.319	66.124	76.516	72.414	178.893	158.881	160.431	77.415	78.918	78.831
AT1G13600	DOWN	DOWN	DOWN	8.76	4.389	6.447	0.083	0	0.231	2.051	0	2.115	1.135	1.702	1.429
AT1G13640	UP	UP	NA	14.684	15.307	16.823	30.956	34.456	36.35	48.979	58.742	51.379	23.577	26.437	27.581
AT1G13650	DOWN	DOWN	DOWN	119.775	199.19	165.175	15.966	22.145	18.522	1.233	1.443	0.642	2.464	3.711	3.294
AT1G13670	UP	NA	UP	0.725	0.705	1.137	2.039	3.88	3.308	0.408	0.367	0.4	5.41	5.128	4.967
AT1G13700	DOWN	DOWN	NA	11.476	7.68	11.303	1.493	3.268	1.861	0.149	0	0.855	11.966	9.914	8.604
AT1G13710	DOWN	NA	DOWN	16.19	8.725	8.593	0	0	0	2.988	0	3.578	1.177	1.907	1.353
AT1G13730	NA	UP	NA	21.347	21.117	19.252	25.462	38.854	33.401	42.274	46.362	37.894	24.697	27.162	27.913
AT1G13740	UP	UP	UP	4.5	3.722	3.757	9.52	12.06	12.568	12.536	10.51	9.76	10.654	11.179	9.738
AT1G13750	NA	DOWN	NA	4.344	6.291	7.134	6.608	4.526	4.057	2.138	2.904	3.277	6.185	8.412	6.414
AT1G13770	NA	DOWN	NA	9.586	7.797	6.726	4.369	5.065	4.924	4.498	2.725	4.263	6.515	6.223	5.937
AT1G13790	DOWN	DOWN	NA	2.228	1.884	1.448	0.486	0.959	0.847	0.618	0.535	1.134	1.362	0.951	1.024
AT1G13860	DOWN	NA	NA	10.3	9.457	11.202	4.001	4.263	3.661	8.409	6.337	10.219	7.425	8.025	7.809
AT1G13870	NA	UP	NA	10.449	11.957	10.199	11.431	12.992	9.763	29.227	31.966	28.788	13.008	13.599	12.816
AT1G13880	NA	DOWN	DOWN	12.392	9.847	11.8	8.273	12.615	8.309	4.002	3.655	4.159	5.384	4.677	4.49
AT1G13930	NA	UP	NA	371.243	481.708	450.533	509.004	532.819	568.316	2995.18	3603.16	3188.55	671.351	707.757	783.284
AT1G13950	UP	NA	NA	9.673	10.79	9.772	20.234	17.895	23.948	6.477	13.684	11.624	4.617	5.84	5.627
AT1G13960	NA	UP	NA	8.919	8.597	9.549	14.467	12.437	14.05	31.017	36.581	32.547	13.978	13.621	16.184
AT1G13970	DOWN	DOWN	NA	3.044	1.424	1.389	0.423	0.123	0.912	0.725	0.206	0.502	0.941	0.998	1.418
AT1G13990	NA	UP	NA	13.169	11.629	14.628	30.408	9.583	9.655	29.737	49.082	38.328	10.196	9.984	7.974
AT1G14060	NA	UP	NA	12.812	7.369	10.949	5.814	5.761	5.406	33.484	34.168	29.34	13.422	12.577	10.208
AT1G14090	DOWN	NA	NA	2.404	1.356	1.744	0.554	0.557	0.567	1.031	0.781	0.942	1.469	1.341	0.905
AT1G14120	NA	NA	DOWN	11.52	1.017	4.599	0.736	0.083	1.085	0	0	0	0	0	0
AT1G14130	NA	DOWN	NA	7.687	6.705	8.311	6.765	5.053	4.177	4.158	2.606	3.745	4.737	4.049	3.616
AT1G14170	NA	UP	UP	3.406	2.466	2.538	2.408	2.488	2.868	12.71	13.489	13.137	12.555	13.562	11.951
AT1G14180	DOWN	DOWN	NA	9.981	4.936	6.175	2.714	4.06	2.443	1.825	0.834	2.993	4.197	3.239	3.129
AT1G14190	DOWN	DOWN	DOWN	2.696	3.367	3.619	0.569	0.436	1.322	0.501	0.532	0.697	0.885	0.509	0.544
AT1G14200	DOWN	DOWN	DOWN	13.325	12.579	17.91	3.45	1.522	1.243	2.548	4.832	4.305	7.655	5.357	4.251
AT1G14205	NA	NA	UP	2.2	3.237	1.893	1.643	1.108	0.638	2.838	5.827	3.8	15.899	21.769	18.578
AT1G14210	NA	DOWN	DOWN	28.243	25.679	23.756	14.664	15.56	21.005	5.859	4.827	8.292	13.342	11.666	9.074
AT1G14230	NA	DOWN	NA	12.753	14.338	12.243	8.737	8.46	8.488	6.704	5.909	5.453	11.421	12.253	12.2
AT1G14250	DOWN	DOWN	DOWN	22.662	24.892	30.979	1.093	2.089	2.28	6.32	14.519	4.335	0.345	0.292	0.55
AT1G14300	NA	UP	NA	11.527	6.48	9.385	6.273	6.461	4.822	20.733	14.358	19.982	15.202	14.698	11.367
AT1G14350	NA	DOWN	NA	15.826	15.663	14.038	16.525	16.905	24.761	4.134	4.344	7.618	12.193	14.11	11.793
AT1G14360	DOWN	DOWN	NA	22.252	12.201	18.349	10.589	6.508	5.118	3.346	1.135	3.61	18.882	17.467	15.311
AT1G14370	UP	NA	NA	5.296	4.481	6.316	28.302	18.433	15.896	8.866	6.721	8.166	2.805	6.544	4.369
AT1G14380	DOWN	DOWN	NA	18.896	13.879	13.799	6.326	6.358	7.842	5.58	4.993	7.142	12.82	11.694	11.709
AT1G14400	NA	UP	NA	47.756	51.295	59.117	60.37	45.145	94.122	125.74	149.56	142.174	108.24	74.467	74.179
AT1G14410	NA	NA	UP	27.378	18.691	21.399	13.764	17.32	15.324	22.751	19.359	24.247	66.526	55.515	61.368
AT1G14430	DOWN	DOWN	DOWN	9.521	11.089	10.968	2.197	4.12	3.038	0.444	0.163	0.383	0.875	0.621	0.997
AT1G14440	DOWN	DOWN	DOWN	12.347	4.363	6.555	0.777	0.725	0.948	1.439	0.275	2.884	3.307	1.756	3
AT1G14460	NA	DOWN	NA	4.387	5.042	3.171	2.161	2.691	2.254	0.859	0.674	0.829	2.623	2.466	3.144
AT1G14480	NA	UP	UP	1.168	1.117	0.555	1.044	1.391	1.162	3.754	2.958	2.471	1.768	2.786	2.008
AT1G14520	NA	UP	DOWN	2.947	1.435	0.96	2.838	1.832	3.273	3.705	7.676	6.688	0.173	0.079	0
AT1G14530	NA	UP	NA	4.066	2.991	2.916	3.985	3.965	4.604	23.683	27.743	24.799	4.516	4.053	3.916
AT1G14580	NA	UP	NA	5.912	13.226	8.919	12.37	16.978	13.269	60.638	70.192	52.552	17.681	15.7	17.527
AT1G14590	NA	NA	DOWN	13.852	11.401	9.749	6.759	8.181	7.776	8.54	5.068	7.877	5.297	4.615	5.193
AT1G14600	NA	DOWN	NA	4.15	5.45	5.88	8.463	7.185	8.179	2.193	1.786	1.67	3.617	4.093	2.519
AT1G14620	DOWN	NA	NA	35.017	23.379	20.543	10.68	11.835	11.956	14.523	12.76	18.154	33.165	29.871	29.968
AT1G14630	DOWN	DOWN	DOWN	8.459	4.724	6.755	0	1.313	0.751	0.862	0	2.791	3.221	2.274	2.131
AT1G14640	DOWN	NA	DOWN	2.533	2.124	1.643	0.481	0.842	0.291	1.591	2.154	3.182	0.588	0.917	1.279
AT1G14680	NA	UP	NA	1.156	1.103	0.99	1.41	1.254	1.092	2.956	5.246	3.962	1.751	1.984	1.997
AT1G14687	NA	UP	NA	1.153	1.62	2.556	1.321	1.57	0.513	4.948	5.533	4.387	2.756	3.071	1.4
AT1G14700	NA	DOWN	DOWN	42.834	57.724	42.905	20.452	22.561	26.509	3.123	5.118	6.025	3.846	3.088	5.054
AT1G14720	NA	UP	NA	37.865	30.414	30.032	43.411	51.976	52.554	67.399	58.936	72.634	49.052	44.677	45.406
AT1G14730	DOWN	NA	DOWN	2.435	2.611	2.134	0.681	0.877	1.279	1.412	1.33	2.535	1.117	1.258	0.649
AT1G14770	NA	DOWN	NA	6.621	4.069	4.243	2.054	3.261	2.495	1.231	0.691	1.145	1.91	2.931	2.475
AT1G14780	NA	UP	UP	0.602	0.141	0.776	1.208	0.526	0.835	2.518	1.199	1.902	0.908	1.645	1.202
AT1G14820	NA	UP	UP	13.389	7.823	9.605	17.513	12.896	14.218	22.338	20.204	20.903	28.97	30.621	34.25
AT1G14870	UP	UP	UP	1.573	0.171	2.258	17.218	8.827	6.587	19.03	1.864	7.656	3.819	8.768	3.79
AT1G14880	UP	DOWN	UP	13.682	12.312	25.831	364.066	34.987	14.629	6.43	2.157	5.71	88.697	147.909	115.646
AT1G14890	DOWN	DOWN	DOWN	46.239	39.608	32.101	3.509	6.714	5.648	17.625	12.041	21.263	11.375	10.784	11.162
AT1G14900	DOWN	DOWN	DOWN	41.061	19.69	19.249	3.276	4.908	4.106	3.106	0.403	3.782	3.403	3.61	3.372
AT1G14920	DOWN	DOWN	DOWN	23.895	21.364	20.998	5.97	6.391	7.208	5.384	4.572	4.677	9.651	8.673	9.055
AT1G14970	DOWN	DOWN	NA	6.88	4.26	4.063	1.411	2.024	2.374	1.364	1.341	2.448	3.989	4.052	3.836
AT1G15000	DOWN	DOWN	DOWN	24.096	16.488	19.038	6.331	10.808	9.305	2.368	1.17	3.516	7.523	4.951	4.919
AT1G15020	DOWN	DOWN	NA	14.737	15.716	14.23	5.382	4.574	6.052	3.363	2.084	3.262	9.559	8.514	9.804
AT1G15030	NA	DOWN	NA	35.276	45.897	34.926	31.867	35.517	35.403	15.278	12.98	14.861	27.958	26.857	27.876
AT1G15080	NA	UP	NA	6.346	4.995	3.707	1.856	2.714	3.825	13.729	16.017	14.114	6.676	5.739	6.897
AT1G15100	UP	UP	UP	12.517	18.891	15.323	35.992	35.524	48.115	70.411	92.604	73.601	29.989	36.185	35.992
AT1G15150	DOWN	DOWN	DOWN	2.206	1.481	1.718	0	0.261	0.156	0.469	0.27	0.286	0	0.123	0.069
AT1G15165	NA	DOWN	NA	2.242	3.519	3.624	4.986	5.542	6.703	0	0.514	0.292	1.495	1.752	1.934
AT1G15170	UP	NA	NA	5.467	6.605	4.245	14.85	16.903	13.431	6.775	6.989	4.256	8.669	6.642	6.788
AT1G15175	DOWN	DOWN	DOWN	6.535	5.216	5.044	2.36	1.6	1.82	0.415	0.332	0.29	0.983	0.793	0.487
AT1G15180	NA	DOWN	NA	28.367	37.615	34.799	31.81	38.508	33.711	12.697	17.72	13.832	27.043	20.087	28.551
AT1G15215	DOWN	DOWN	NA	12.678	9.239	10.35	3.138	7.043	3.737	2.026	0.874	4.213	6.849	6.28	5.547
AT1G15260	NA	DOWN	NA	52.96	83.966	88.06	78.838	67.827	105.856	31.928	45.166	33.345	49.76	49.459	48.608
AT1G15290	NA	DOWN	NA	62.637	72.968	59.282	35.151	54.041	40.345	8.138	5.636	10.075	40.672	33.336	39.283
AT1G15350	NA	UP	NA	21.544	18.608	21.557	19.862	16.877	20.881	45.535	53.266	47.746	27.919	24.418	27.059
AT1G15400	NA	NA	DOWN	57.831	74.146	55.548	52.463	39.921	52.568	42.928	45.901	39.416	24.472	30.458	26.407
AT1G15410	NA	DOWN	NA	11.911	18.48	16.186	22.412	23.845	26.919	1.828	2.629	1.914	6.838	8.039	6.75
AT1G15420	NA	UP	UP	19.859	11.858	12.114	13.688	13.906	15.261	60.618	64.459	67.904	34.806	25.288	28.035
AT1G15430	NA	UP	NA	6.109	8.585	6.325	12.273	7.512	8.519	18.135	18.277	14.774	5.287	6.628	6.338
AT1G15440	NA	UP	UP	10.459	6.891	7.622	5.013	6.483	6.183	40.78	51.375	45.05	28.704	24.865	26.777
AT1G15470	NA	NA	UP	14.613	14.009	13.675	16.537	16.118	17.457	20.178	17.705	18.652	28.583	27.71	31.932
AT1G15480	DOWN	NA	NA	6.094	4.144	4.142	1.386	0.884	1.027	7.544	6.007	9.56	7.868	5.748	6.909
AT1G15500	NA	NA	UP	108.766	96.541	96.167	103.513	126.059	114.725	125.718	122.518	120.277	202.753	188.544	206.703
AT1G15510	NA	UP	UP	3.053	3.66	3.45	2.99	3.615	3.193	11.511	9.81	8.358	12.471	11.331	11.679
AT1G15520	NA	UP	UP	0.096	0.054	0.053	9.067	3.765	0.191	5.392	0.831	2.569	3.762	4.878	5.895
AT1G15550	DOWN	NA	DOWN	14.377	7.349	7.947	1.054	2.438	1.087	8.062	7.27	7.268	4.396	3.802	3.317
AT1G15570	DOWN	DOWN	NA	10.753	5.524	8.134	1.059	2.503	2.119	2.105	0.14	2.669	4.977	4.372	4.589
AT1G15580	NA	DOWN	DOWN	2.218	3.835	5.176	1.847	1.607	2.942	1.046	0	0.896	0.46	0.777	1.709
AT1G15660	DOWN	NA	UP	8.943	5.352	5.568	2.276	2.144	2.779	9.701	10.428	12.88	15.121	12.604	12.427
AT1G15690ANDAT1G05183	NA	NA	UP	221.513	300.48	285.096	388.163	395.373	390.689	440.973	419.244	378.068	645.286	611.995	690.298
AT1G15700	NA	DOWN	DOWN	6.146	4.208	6.005	2.788	2.093	2.586	2.267	0.983	1.65	2.208	1.929	2.264
AT1G15720	DOWN	NA	NA	2.952	1.777	1.431	0.877	0.745	0.379	0.764	1.74	1.352	1.213	1.682	1.154
AT1G15760	NA	DOWN	NA	5.864	2.876	3.178	2.073	2.982	3.997	2.127	0.913	2.316	1.787	2.678	1.293
AT1G15790	NA	DOWN	NA	8.662	5.504	8.16	12.784	4.628	5.136	0.798	0.31	1.202	6.459	8.118	8.252
AT1G15800	UP	UP	UP	1.474	0.706	0.789	5.777	4.661	5.688	10.279	8.53	10.057	3.988	2.604	3.722
AT1G15820	NA	DOWN	DOWN	4048.07	6807.06	5750.55	4130.5	6048.97	4867.67	2796.58	3507.25	1985.9	1407.98	1091.03	1138.4
AT1G15830	DOWN	DOWN	DOWN	5.501	9.278	7.186	2.739	7.333	2.67	0.236	0.407	0.154	0.716	0.126	0.438
AT1G15870	NA	UP	UP	1.791	0.886	1.717	0	0.325	1.107	7.432	11.304	8.555	3.881	2.843	3.613
AT1G15885	NA	DOWN	UP	8.992	5.849	8.572	6.536	9.608	9.71	1.309	1.194	2.658	18.909	13.249	15.215
AT1G15890	UP	NA	NA	0.964	0.664	1.288	2.852	1.861	1.936	1.287	1.382	0.786	1.441	1.643	1.258
AT1G15910	NA	DOWN	NA	9.041	8.038	8.201	5.477	5.202	5.169	2.604	1.107	3.667	5.063	5.256	6.416
AT1G16000	NA	NA	UP	25.143	20.48	24.644	15.525	12.337	20.928	19.374	16.878	24.48	45.868	47.708	54.306
AT1G16030	DOWN	NA	NA	4.489	2.745	2	1.491	1.383	0.924	3.053	2.691	2.923	4.151	3.42	3.662
AT1G16060	DOWN	DOWN	DOWN	24.755	11.321	12.979	4.69	4.466	11.628	3.428	3.506	4.633	5.286	3.429	3.666
AT1G16070	DOWN	DOWN	NA	2.407	1.012	2.081	0	0.367	0.328	0.576	0.227	0.977	1.504	1.219	0.948
AT1G16110	UP	NA	NA	3.157	1.957	2.834	7.403	8.262	7.464	1.832	1.27	1.152	1.312	2.835	1.82
AT1G16120ANDAT1G16130	UP	NA	NA	0.204	0.517	0.674	2.823	2.535	2.646	0.798	0.083	0.254	0.353	0.456	0.694
AT1G16210	NA	UP	NA	50.115	58.758	55.007	74.081	71.663	69.249	116.183	131.155	114.464	98.042	106.381	104.856
AT1G16220	DOWN	NA	NA	4.45	2.212	2.133	0.989	1.469	1.189	2.127	1.356	2.684	2.175	1.951	2.153
AT1G16270	NA	DOWN	NA	7.555	8.501	7.788	6.246	6.553	6.823	3.371	2.53	4.683	4.115	4.127	4.186
AT1G16280	NA	UP	UP	4.709	4.124	4.342	4.469	4.127	4.138	16.874	16.364	15.414	12.515	10.49	11.843
AT1G16320	UP	NA	NA	52.873	67.521	62.001	113.452	111.148	128.893	83.392	94.04	75.173	58.586	72.929	69.424
AT1G16330	DOWN	NA	NA	2.726	1.268	1.405	0.251	0.402	0.207	1.032	0.086	2.202	1.841	0.976	1.098
AT1G16340	NA	DOWN	NA	14.948	10.734	12.646	8.467	12.49	11.587	4.277	4.256	4.757	9.272	7.833	8.452
AT1G16350	DOWN	DOWN	NA	37.459	31.077	34.709	15.588	15.042	13.871	16.771	13.214	18.504	43.232	37.353	42.718
AT1G16390	NA	DOWN	DOWN	10.421	16.925	10.396	6.271	8.867	9.224	0.103	0.634	0.702	2.49	2.037	2.428
AT1G16400	NA	DOWN	DOWN	5.318	5.71	6.732	2.923	2.523	3.993	0.657	1.039	0.687	1.424	2.098	1.914
AT1G16410	DOWN	DOWN	DOWN	167.753	182.54	169.456	28.999	37.234	61.973	18.763	40.345	34.138	20.706	31.858	31.295
AT1G16420	UP	UP	UP	0.235	0.304	0.453	16.195	9.456	8.03	1.68	1.306	1.593	1.74	3.017	1.637
AT1G16480	NA	UP	UP	1.114	0.58	0.888	0.4	0.495	0.43	3.304	2.648	3.457	2.161	2.118	2.489
AT1G16500	UP	UP	NA	7.594	6.025	11.731	25.781	22.218	16.552	40.61	38.462	36.344	10.106	14.007	11.894
AT1G16510	NA	UP	UP	4.512	4.099	3.591	38.431	3.508	1.513	81.106	109.762	80.974	11.642	19.725	13.718
AT1G16515	NA	UP	NA	7.064	8.568	9.527	17.042	5.534	14.74	65.091	94.739	76.038	5.438	6.969	5.444
AT1G16520	DOWN	NA	NA	18.704	10.97	13.639	5.644	6.675	7.641	13.39	13.608	17.824	13.993	11.168	13.498
AT1G16530	NA	NA	DOWN	9.698	6.374	5.037	6.381	2.807	2.937	3.408	4.766	5.608	1.208	1.248	2.406
AT1G16540	NA	UP	NA	3.298	3.551	3.805	3.273	3.107	2.49	6.461	7.321	7.032	6.253	6.644	5.995
AT1G16570	NA	DOWN	NA	10.044	9.526	9.407	6.927	5.765	8.201	1.853	1.744	1.465	5.535	5.579	5.09
AT1G16590	NA	DOWN	NA	5.724	5.967	5.223	6.109	7.005	4.155	0.815	0.955	0.832	5.549	4.599	4.105
AT1G16630	DOWN	NA	NA	6.045	1.734	2.705	0.233	0.074	0.9	1.395	0.195	2.619	2.822	0.993	1.692
AT1G16635ANDAT1G05247	NA	NA	UP	0.414	0.548	0.408	0.427	0.82	0.948	0.358	0.85	1.127	2.974	2.048	1.774
AT1G16640	NA	DOWN	NA	2.769	2.651	2.108	0.915	1.415	1.311	0	0	0.239	1.863	1.6	1.785
AT1G16670	NA	DOWN	NA	6.253	7.513	8.454	12.007	9.097	9.597	3.087	3.756	3.359	5.519	7.187	5.976
AT1G16720	UP	NA	NA	88.976	154.73	130.315	262.429	252.613	274.545	138.673	162.387	115.148	111.654	106.864	107.484
AT1G16730	NA	NA	DOWN	38.519	45.483	41.224	61.978	62.407	67.858	25.496	29.327	27.496	11.96	14.682	13.808
AT1G16830	NA	UP	NA	1.55	0.543	1.194	0.355	0.284	0.333	4.293	4.28	4.248	1.818	1.356	1.409
AT1G16840	NA	UP	NA	26.879	21.503	24.88	28.243	30.584	26.291	75.873	87.465	77.888	23.993	24.802	21.736
AT1G16850	UP	UP	UP	2.312	1.56	2.097	23.286	16.897	25.829	1626.69	2162.56	1903.61	92.215	93.403	92.174
AT1G16860	NA	UP	NA	15.254	22.624	20.117	18.405	17.854	22.802	52.076	65.117	58.932	13.26	10.719	11.471
AT1G16960	NA	NA	DOWN	2.313	2.827	2.51	1.612	2.717	1.619	2.014	0.791	1.894	0.738	0.458	0.825
AT1G17050	UP	UP	NA	34.269	68.673	56.419	154.883	166.393	168.264	218.2	288.712	212.465	54.462	61.283	61.138
AT1G17090	UP	UP	NA	0.708	2.839	1.947	6.294	8.071	8.645	5.751	4.159	1.861	1.87	1.87	3.118
AT1G17100	UP	NA	UP	167.567	239.613	204.917	823.795	853.328	900.057	249.148	296.404	229.638	609.884	620.705	646.69
AT1G17120	NA	DOWN	DOWN	9.559	11.37	10.342	10.438	8.678	9.466	5.012	4.773	4.273	4.937	4.344	4.861
AT1G17130	NA	UP	NA	33.861	30.364	30.828	41.06	40.277	44.425	97.48	98.861	94.941	56.935	53.102	56.055
AT1G17140	NA	DOWN	NA	57.877	58.94	56.402	39.391	38.256	49.719	21.832	20.577	19.211	42.131	35.058	35.586
AT1G17170	NA	UP	UP	1.196	1.204	1.397	3.428	1.361	1.327	17.282	19.749	14.572	16.004	24.727	18.511
AT1G17190	DOWN	NA	NA	6.288	2.944	4.546	2.115	1.432	1.656	3.509	2.019	4.826	8.135	7.22	10.155
AT1G17200	NA	DOWN	NA	55.739	60.275	63.642	35.924	28.515	42.205	29.993	28.959	30.825	43.382	39.942	44.833
AT1G17230	NA	DOWN	NA	3.397	2.759	3.53	1.426	1.863	1.927	1.66	1.035	1.731	2.305	1.791	1.614
AT1G17290	NA	UP	UP	50.871	66.874	59.891	70.943	62.199	63.885	151.12	168.814	151.161	119.368	141.188	128.29
AT1G17350	NA	DOWN	NA	12.09	12.046	11.78	7.917	6.722	8.521	4.275	1.624	3.672	10.034	8.175	9.854
AT1G17380	UP	NA	DOWN	3.625	1.291	3.092	11.855	12.574	12.391	1.202	1.305	2.079	0.218	0.28	0.503
AT1G17420	UP	NA	DOWN	4.134	5.016	6.023	31.658	23.615	25.978	2.233	3.929	2.094	1.281	1.891	1.987
AT1G17430	NA	DOWN	NA	6.203	6.617	8.179	5.599	3.023	4.247	0.558	0.455	0.794	3.352	4.786	4.318
AT1G17450	NA	DOWN	NA	2.905	2.655	2.626	2.4	1.59	1.513	1.372	0.757	1.687	2.353	2.401	2.322
AT1G17455	NA	NA	UP	4.838	2.95	3.691	3.492	4.898	4.297	4.077	4.355	6.927	9.997	8.651	7.051
AT1G17460	NA	UP	NA	1.923	0.355	0.845	0.268	0.097	0.198	3.022	3.077	4.657	0.538	0.547	0.666
AT1G17480	DOWN	NA	NA	3.98	1.12	2.814	0.192	0.746	1.125	1.14	0.391	2.425	2.115	2.245	1.862
AT1G17560	DOWN	NA	NA	13.685	9.123	8.391	2.892	3.413	5.997	6.963	2.247	9.691	9.517	8.299	8.139
AT1G17590	NA	DOWN	NA	5.622	4.947	4.461	4.243	4.725	6.212	2.171	1.087	1.769	3.771	3.321	3.76
AT1G17600	UP	NA	NA	0.677	2.126	1.168	4.3	6.304	4.079	0.15	0.25	0.1	2.2	2.504	2.487
AT1G17610	UP	DOWN	NA	2.383	2.79	2.633	5.933	6.136	6.472	1.067	0.583	0.636	4.013	3.024	1.941
AT1G17620	NA	NA	DOWN	34.303	35.369	42.306	27.533	29.593	39.084	27.417	24.708	32.223	12.51	10.336	11.747
AT1G17630	NA	UP	UP	1.067	0.631	0.348	0.365	0.904	0.813	1.553	1.757	1.395	2.892	2.41	2.466
AT1G17640	NA	DOWN	NA	2.17	3.194	3.298	1.595	1.874	1.774	0.836	0.294	1.156	3.144	3.575	3.138
AT1G17665	NA	UP	UP	0.053	0.368	0	0.206	0	0.079	27.035	26.157	20.408	24.947	28.074	23.499
AT1G17700	DOWN	DOWN	DOWN	14.232	16.139	10.996	2.472	4.761	5.815	0.116	0	0.114	1.92	1.831	0.238
AT1G17780	NA	UP	NA	8.392	11.547	8.894	17.765	14.159	15.702	12	20.799	16.857	14.511	13.109	12.065
AT1G17830	NA	NA	DOWN	3.398	2.927	2.459	3.487	1.949	2.735	1.696	3.757	2.203	0.61	1.111	0.859
AT1G17840	NA	UP	NA	23.981	34.276	31.165	41.325	31.944	45.736	98.989	157.36	114.885	23.609	24.541	27.596
AT1G17850	NA	DOWN	NA	14.001	14.452	10.781	7.254	10.088	6.311	2.667	1.793	3.31	9.668	8.193	9.041
AT1G17920	DOWN	NA	NA	2.945	1.733	2.508	0.536	0.272	0.829	2.404	2.41	3.016	2.466	2.737	2.667
AT1G17930	NA	DOWN	NA	6.082	4.748	4.779	2.983	3.262	3.393	2.539	1.651	3.293	3.752	3.645	2.841
AT1G17940	NA	UP	NA	4.163	2.542	3.968	4.217	4.085	5.121	18.767	21.263	22.773	5.875	6.676	5.925
AT1G17970	DOWN	NA	DOWN	12.514	13.093	10.942	3.908	5.602	6.811	13.472	13.63	10.775	5.043	3.55	4.937
AT1G17980	NA	DOWN	NA	8.322	9.977	8.972	9.121	7.655	7.679	4.068	3.757	4.769	6.002	6.157	6.103
AT1G18070	NA	UP	NA	61.922	76.94	67.464	80.614	96.57	89.498	140.62	148.811	133.514	79.217	83.58	79.511
AT1G18075	NA	NA	UP	25.232	8.826	11.738	15.463	18.46	17.538	20.133	25.453	22.701	41.263	30.531	23.303
AT1G18150	NA	UP	NA	19.838	24.437	24.173	22.16	23.005	20.805	48.775	50.168	43.905	25.763	21.886	27.433
AT1G18180	NA	DOWN	NA	4.072	3.544	4.292	1.425	2.34	1.677	0.848	0.137	1.385	5.005	4.482	5.232
AT1G18200ANDAT1G18210	UP	UP	NA	32.035	28.56	28.789	200.493	188.392	232.75	144.502	153.271	127.858	52.33	49.281	45.118
AT1G18250	DOWN	NA	DOWN	44.143	57.273	70.646	5.18	5.759	8.294	24.411	4.22	26.203	38.988	12.318	14.933
AT1G18265	NA	DOWN	NA	3.887	4.465	4.124	2.477	2.724	4.014	0.545	1.231	1.249	4.304	4.711	6.014
AT1G18300	UP	NA	DOWN	5.344	5.254	4.114	75.051	65.262	99.435	3.68	5.102	4.978	1.335	1.046	1.689
AT1G18320	NA	UP	NA	5.507	1.767	5.473	2.174	1.602	2.013	12.028	12.967	10.499	5.61	5.756	4.075
AT1G18330	UP	UP	NA	13.453	12.366	11.092	6.494	31.142	26.863	31.723	34.04	9.505	14.027	13.87	4.043
AT1G18350	NA	NA	UP	0.382	0.209	1.062	0.155	0	0	1.745	1.544	0.714	2.439	1.489	2.83
AT1G18360	NA	UP	NA	34.654	51.138	39.496	28.45	45.86	38.964	87.682	98.839	75.015	28.869	26.885	25.057
AT1G18370	DOWN	NA	NA	10.186	4.661	5.8	0.843	0.595	1.252	3.33	0.821	5.953	7.556	3.486	4.687
AT1G18390	UP	UP	UP	0.93	1.372	1.335	8.033	6.787	5.275	9.196	6.947	6.328	6.091	8.675	6.816
AT1G18400	UP	UP	UP	7.795	10.744	8.947	18.273	24.909	21.317	29.352	37.317	26.774	30.965	34.394	36.539
AT1G18415	DOWN	DOWN	NA	5.183	4.149	4.178	1.131	2.37	1.23	0.629	0.452	0.83	2.431	2.249	2.054
AT1G18460	NA	NA	DOWN	34.813	45.298	35.999	27.324	28.391	29.406	43.26	52.041	47.093	14.367	16.255	16.076
AT1G18540	NA	NA	UP	336.72	247.535	257.585	164.416	207.959	186.002	370.694	338.462	362.245	640.656	580.21	592.191
AT1G18550	DOWN	NA	NA	3.718	2.003	2.881	1.573	0.677	1.461	1.5	1.155	2.128	2.713	1.623	1.79
AT1G18560	NA	DOWN	NA	1.958	2.057	1.506	1.232	1.176	0.703	0.399	0.257	0.608	1.44	2.387	2.062
AT1G18570	UP	NA	NA	2.098	4.154	3.739	11.842	11.094	9.307	3.474	0.321	1.286	4.883	6.887	3.808
AT1G18590	DOWN	DOWN	DOWN	69.576	68.402	59.742	12.659	14.803	20.979	4.662	5.686	7.013	3.798	4.854	6.368
AT1G18600	NA	DOWN	NA	9.438	11.581	14.743	12.381	11.511	10.501	4.828	4.967	5.967	8.029	8.167	7.91
AT1G18620	NA	DOWN	NA	16.854	22.892	21.811	7.946	13.577	10.324	1.747	1.807	1.925	11.543	11.378	12.062
AT1G18640	NA	DOWN	NA	20.267	22.308	24.708	16.08	17.059	18.712	9.277	7.719	7.979	12.407	10.353	10.069
AT1G18650	DOWN	DOWN	DOWN	47.033	39.176	39.094	15.922	17.098	17.03	2.444	2.491	4.178	9.234	6.108	10.803
AT1G18660	UP	UP	NA	33.22	39.865	36.563	75.397	84.839	71.994	79.345	89.52	78.1	52.275	58.539	52.99
AT1G18680	NA	DOWN	NA	14.269	9.223	10.159	9.857	9.949	13.217	2.739	4.966	2.307	7.846	7.614	7.963
AT1G18690	NA	DOWN	NA	3.916	2.645	2.333	1.616	1.559	2.448	1.614	1.202	1.365	2.701	3.314	2.593
AT1G18710	UP	NA	UP	1.794	1.509	2.879	11.888	15.313	16.176	2.597	3.375	0.938	6.948	6.764	6.98
AT1G18740	UP	UP	NA	14.646	17.448	15.578	110.549	115.647	126.86	29.268	36.888	31.403	10.323	10.386	9.913
AT1G18745ANDAT1G05417ANDAT1G05423ANDAT1G05427ANDAT1G05433	DOWN	DOWN	DOWN	15.739	6.865	10.333	1.509	4.034	2.225	4.516	1.328	2.202	3.324	4.29	1.317
AT1G18750	UP	UP	NA	3.635	5.18	5.971	17.409	28.35	15.995	10.534	10.724	13.247	7.349	6.478	7.754
AT1G18773	NA	DOWN	NA	7.988	9.562	8.092	10.585	8.799	10.551	3.123	5.807	3.691	7.201	5.778	5.139
AT1G18810	UP	NA	NA	17.416	25.296	23.587	50.296	35.908	50.002	35.09	49.493	36.854	24.213	27.84	26.274
AT1G18835	DOWN	DOWN	DOWN	6.507	3.528	4.662	0.132	0.497	0.171	0.158	0	0	0.277	0.299	0.333
AT1G18840	DOWN	DOWN	NA	15.491	15.974	17.67	6.062	7.918	8.717	5.764	3.446	7.092	8.706	7.449	8.831
AT1G18850	NA	UP	UP	9.992	6.552	6.125	8.979	11.439	9.175	51.229	53.908	49.837	14.531	16.999	13.824
AT1G18870	DOWN	UP	NA	2.483	2.586	2.813	0.447	1.071	0.853	10.502	16.57	12.055	2.711	2.764	2.638
AT1G18880	NA	DOWN	DOWN	5.068	4.963	5.887	2.047	2.254	2.789	0.936	0.139	1.287	1.662	0.915	1.62
AT1G18890	UP	UP	NA	10.267	9.446	11.027	25.871	19.496	18.307	26.534	33.035	31.737	13.167	16.05	13.196
AT1G18900	UP	UP	UP	6.199	7.776	6.309	14.694	19.951	18.749	25.217	27.074	22.396	16.712	13.662	15.985
AT1G18990ANDAT1G19000	DOWN	DOWN	DOWN	213.475	284.472	251.819	105.175	89.695	110.476	49.348	45.657	43.901	59.192	58.491	62.612
AT1G19020ANDAT1G19025	UP	UP	UP	5.35	4.259	6.373	91.612	75.152	68.037	61.318	27.509	33.873	10.638	19.826	15.109
AT1G19050	UP	UP	UP	43.335	43.017	47.227	153.825	144.428	143.402	316.7	265.959	218.392	96.873	124.023	101.736
AT1G19080ANDAT1G19070	NA	NA	UP	21.055	20.372	14.526	17.806	17.539	15.222	29.813	33.864	25.002	36.4	39.207	38.005
AT1G19150	NA	DOWN	DOWN	105.651	229.041	184.831	195.718	254.449	234.302	66.358	71.605	50.154	65.478	60.456	57.611
AT1G19180	UP	UP	UP	6.987	4.345	11.163	81.831	51.908	77.408	99.254	79.504	81.432	13.373	20.58	13.621
AT1G19200	NA	UP	UP	1.102	2.394	1.586	2.793	2.954	2.594	17.213	20.452	11.256	4.15	5.478	5.218
AT1G19210ANDAT1G19220	DOWN	DOWN	NA	5.334	6.37	5.85	1.752	2.14	2.411	1.71	1.119	1.679	5.283	4.839	5.445
AT1G19270	NA	UP	NA	4.18	2.472	2.587	4.619	2.782	2.546	10.016	6.219	6.881	4.754	5.364	4.426
AT1G19290	DOWN	NA	NA	2.636	2.85	2.931	1.611	0.827	0.859	2.145	1.809	2.707	2.237	2.455	3.028
AT1G19300	NA	DOWN	DOWN	5.392	7.677	7.233	6.593	5.416	7.227	3.946	1.835	2.782	2.342	1.415	1.101
AT1G19330	NA	NA	DOWN	33.436	24.901	24.126	19.358	23.151	24.969	7.843	14.223	18.744	9.74	12.561	12.173
AT1G19340	NA	DOWN	NA	4.455	4.827	4.073	2.701	3.071	2.323	1.244	2.488	2.09	3.157	2.853	3.806
AT1G19350	NA	NA	DOWN	283.539	253.716	191.946	143.395	195.353	159.127	133.119	160.965	115.417	103.015	121.054	115.091
AT1G19370	UP	UP	UP	2.632	1.661	1.799	6.646	5.7	4.806	18.835	16.19	17.488	11.282	10.371	9.905
AT1G19380	UP	NA	NA	4.754	7.946	7.026	96.63	95.693	109.41	6.691	3.058	4.174	5.944	8.505	5.478
AT1G19394ANDAT1G19396ANDAT1G19397	DOWN	NA	NA	21.64	15.734	15.124	9.428	5.752	7.867	15.737	8.49	20.75	9.271	10.517	9.8
AT1G19400	UP	UP	NA	20.965	42.075	40.316	82.946	84.256	126.547	98.22	103.255	93.923	40.257	42.61	29.519
AT1G19450	UP	UP	NA	51.349	88.144	74.838	178.934	227.103	206.053	192.419	201.65	166.419	73.984	78.261	82.274
AT1G19464	UP	NA	NA	0.406	0.613	0	10.454	9.244	19.641	6.567	3.696	3.348	0	0.458	0
AT1G19480	NA	DOWN	NA	5.302	5.68	4.803	2.547	2.756	3.864	3.211	2.741	2.082	3.318	4.647	3.818
AT1G19485	NA	DOWN	NA	12.639	10.342	7.576	8.937	10.731	9.276	4.404	4.599	4.593	5.166	6.246	6.431
AT1G19490	UP	UP	UP	4.423	3.116	4.343	33.733	40.337	38.059	16.192	19.124	16.302	7.663	8.187	10.367
AT1G19530	NA	NA	UP	0.51	0.676	1.434	0	0	0.118	1.749	0	3.24	4.311	5.381	5.943
AT1G19540	DOWN	DOWN	DOWN	7.119	4.077	5.038	0	0.425	1.01	0.786	0.87	0.614	1.579	1.576	1.737
AT1G19570	DOWN	NA	DOWN	890.637	454.795	711.817	119.713	115.237	187.994	374.308	570.431	520.332	177.166	193.651	187.661
AT1G19640	UP	NA	NA	0.924	1.176	2.13	5.844	8.255	4.518	1.776	1.471	1.946	0.268	0.344	0.873
AT1G19650	NA	NA	DOWN	14.505	15.216	14.601	21.193	22.118	20.804	7.574	8.063	8.031	3.987	4.644	3.758
AT1G19660	NA	DOWN	DOWN	66.933	83.146	77.278	92.233	52.326	61.269	24.336	25.271	23.103	28.189	32.932	31.961
AT1G19670	DOWN	DOWN	DOWN	134.308	90.737	206.074	37.346	29.189	38.9	3.219	2.939	3.437	21.438	16.901	16.219
AT1G19690ANDAT1G19700	UP	NA	NA	32.556	32.876	30.933	64.817	57.146	63.603	17.203	22.91	16.131	23.341	25.238	21.589
AT1G19710	NA	DOWN	NA	12.474	11.197	15.499	12.173	10.825	13.175	5.014	4.517	6.659	11.868	10.688	10.173
AT1G19750	NA	NA	UP	0.288	0.149	0.322	0.644	0.564	0.617	1.074	1.102	1.242	1.895	1.531	2.016
AT1G19770	UP	DOWN	DOWN	27.764	41.357	41.577	77.458	71.17	92.56	17.331	14.736	14.917	15.618	18.933	18.301
AT1G19830	DOWN	DOWN	DOWN	2.867	2.169	3.297	0.354	0.649	0	0.245	0	0.953	0.541	0.155	0.087
AT1G19835	NA	DOWN	NA	23.591	26.352	24.807	23.687	22.802	18.754	6.97	4.029	7.051	13.842	11.436	13.46
AT1G19840	DOWN	DOWN	DOWN	8.327	5.364	6.582	1.798	2.045	3.817	0.974	0.939	1.971	2.136	1.421	0.992
AT1G19850	DOWN	DOWN	NA	18.081	8.5	9.917	1.632	1.371	1.222	4.558	1.521	7.675	6.681	6.077	5.991
AT1G19860	NA	UP	NA	13.942	16.313	15.183	28.227	28.677	29.383	28.339	35.645	30.804	19.354	20.263	6.812
AT1G19940	NA	NA	DOWN	2.156	3.997	3.293	3.581	4.331	2.722	2.445	5.159	3.117	1.221	0.937	0.753
AT1G19960	NA	DOWN	NA	80.433	86.588	93.936	57.903	63.679	69.586	54.269	33.931	26.979	75.504	90.096	63.711
AT1G19970	UP	UP	NA	7.565	7.226	5.479	21.493	17.961	19.565	16.836	30.645	26.456	7.644	6.149	6.453
AT1G20020	NA	UP	UP	250.662	396.06	342.391	551.43	627.902	622.881	790.978	816.65	607.578	633.848	713.021	674.376
AT1G20030	UP	UP	DOWN	6.003	1.455	4.071	10.827	15.946	15.104	61.178	71.363	63.976	1.737	0.841	1.348
AT1G20060	DOWN	NA	NA	3.149	1.667	1.593	0.309	0.548	0.339	2.062	1.107	1.862	2.135	2.224	2.365
AT1G20070	UP	NA	NA	37.653	40.527	42.834	177.2	140.99	190.634	42.693	44.336	39.548	19.89	26.57	22.842
AT1G20090	NA	DOWN	NA	50.17	40.83	46.719	43.09	52.43	48.33	21.199	16.042	24.204	40.653	31.192	35.037
AT1G20100	UP	UP	NA	50.919	35.675	36.013	101.415	123.317	94.651	111.238	116.757	114.123	55.567	48.167	44.47
AT1G20140	NA	UP	NA	9.787	7.17	10.172	4.771	4.349	3.53	26.613	39.594	32.623	7.19	8.072	8.113
AT1G20160	DOWN	DOWN	NA	2.053	4.158	5.38	1.156	0.891	1.033	1.002	1.121	1.378	3.231	2.027	2.578
AT1G20190	NA	DOWN	NA	27.67	70.325	43.701	68.405	65.566	88.339	3.035	6.696	3.658	43.944	29.358	42.261
AT1G20330	NA	DOWN	NA	107.508	118.606	124.677	101.266	108.463	99.977	42.292	32.407	49.579	67.177	57.146	61.026
AT1G20340	NA	NA	DOWN	3139.46	5401.14	4581.18	5085.82	6432.55	6358.17	3999.06	5088.17	3175.65	2063.33	2004.13	2075.55
AT1G20350	UP	NA	NA	0.582	0.546	1.56	6.686	2.153	0.908	0.53	0.829	0.611	0	0.198	0.298
AT1G20380	DOWN	NA	NA	2.872	1.951	1.937	0.36	0.863	0.557	2.18	0.953	1.586	3.195	3.154	3.877
AT1G20430	NA	DOWN	NA	37.472	20.486	25.444	19.278	21.819	21.02	6.949	5.061	9.683	23.029	15.969	17.804
AT1G20440	UP	UP	UP	62.977	64.624	69.105	635.71	606.159	787.389	9585.97	11781.4	9614.59	266.925	329.103	298.528
AT1G20450	UP	UP	UP	84.643	79.865	85.371	1190.53	1185.49	1456.62	8991.35	10768.2	9106.27	284.506	343.241	320.925
AT1G20470	UP	DOWN	DOWN	6.46	12.673	11.041	20.628	26.05	24.852	5.28	3.14	6.035	0.442	0.106	0.816
AT1G20480	DOWN	DOWN	DOWN	3.034	1.797	1.428	0.492	0.684	0.642	0	0.299	0.104	0.467	0.634	0.742
AT1G20490	DOWN	UP	DOWN	2.532	1.235	1.617	0.493	0.705	0.327	6.988	8.259	7.54	0.717	0.512	0.613
AT1G20510	NA	DOWN	NA	18.116	22.33	25.609	36.994	31.952	44.603	11.347	12.826	10.772	12.023	15.095	10.738
AT1G20540	NA	DOWN	NA	22.089	20.22	18.96	13.172	13.991	14.863	6.519	6.74	7.099	14.507	12.613	12.353
AT1G20560ANDAT1G20570	DOWN	DOWN	DOWN	21.952	19.786	17.282	9.678	8.321	6.834	3.896	5.297	6.382	6.242	6.474	5.208
AT1G20610	DOWN	NA	NA	5.025	2.204	2.235	0.266	0.489	0.354	1.709	1.121	3.067	3.243	2.265	2.552
AT1G20620	DOWN	DOWN	DOWN	914.396	812.528	852.1	295.994	272.475	344.581	148.617	173.318	208.371	334.221	352.393	313.697
AT1G20630	NA	UP	UP	6.519	7.338	8.346	14.45	8.459	7.072	38.373	40.31	30.782	37.181	42.118	41.414
AT1G20640	NA	DOWN	NA	8.744	11.072	10.001	9.397	7.953	7.26	1.504	1.857	2.471	6.496	6.467	6.646
AT1G20693	NA	UP	UP	98.979	76.687	102.684	182.548	132.04	144.915	1139.23	1261.1	1083.48	284.962	298.121	270.064
AT1G20696	NA	UP	UP	59.586	49.668	63.103	81.238	76.558	67.523	361.081	344.649	248.839	90.65	106.21	111.921
AT1G20720	DOWN	NA	NA	2.882	1.237	1.836	0.517	1.22	0.474	1.28	0.811	1.983	3.076	2.963	2.364
AT1G20823	UP	DOWN	DOWN	30.251	36.433	34.766	73.539	60.855	74.76	11.776	10.255	10.007	5.342	4.416	5.489
AT1G20840	NA	NA	UP	13.901	13.074	10.504	7.918	10.248	7.742	19.792	20.578	16.472	29.556	30.865	32.22
AT1G20850	NA	DOWN	DOWN	6.07	10.55	11.211	5.287	6.032	4.783	4.312	3.728	2.741	1.169	0.745	1.656
AT1G20870	UP	NA	NA	2.36	2.164	2.703	3.862	4.939	6.091	1.566	1.101	1.691	3.911	2.651	2.502
AT1G20910	NA	UP	NA	12.338	9.522	9.687	10.026	11.855	11.284	24.254	26.207	26.389	24.349	17.841	18.09
AT1G20920	NA	UP	NA	9.709	9.792	9.556	7.694	9.468	8.972	19.746	26.166	22.323	7.464	8.091	8.728
AT1G20930	DOWN	NA	NA	11.603	4.85	6.248	0.828	1.386	2.905	5.08	1.733	7.27	8.648	4.59	6.811
AT1G21000	UP	NA	NA	14.101	13.919	22.567	93.066	93.996	98.921	26.623	31.015	29.808	10.379	14.459	12.567
AT1G21010	UP	UP	NA	3.682	4.381	7.456	20.001	14.595	14.887	14.125	18.378	13.415	5.596	4.191	5.27
AT1G21050	UP	NA	NA	18.972	17.954	22.34	82.522	45.314	43.929	48.999	28.739	34.134	29.203	33.838	35.386
AT1G21060	NA	DOWN	NA	11.809	14.872	14.464	13.571	12.243	16.14	5.459	4.652	4.249	14.638	14.822	14.205
AT1G21070	NA	DOWN	DOWN	4.86	4.761	6.792	4.232	5.212	5.566	1.058	0.885	1.997	2.533	2.128	2.201
AT1G21080	UP	UP	NA	29.705	41.433	38.426	68.879	73.838	81.572	72.091	82.813	75.197	32.84	37.243	31.706
AT1G21090	DOWN	NA	DOWN	16.698	8.446	8.443	1.639	1.984	3.752	4.692	1.611	10.044	4.776	3.622	4.932
AT1G21100	NA	NA	DOWN	9.696	3.703	12.267	7.534	10.063	7.243	9.385	2.754	4.118	1.373	2.691	1.516
AT1G21110	UP	UP	NA	0.973	0.724	1.584	5.844	12.308	6.209	37.588	9.144	21.341	2.232	3.646	1.096
AT1G21120	UP	UP	UP	0.87	0.65	1.359	15.492	16.405	7.608	53.535	20.358	26.728	7.365	11.724	4.882
AT1G21130	UP	UP	UP	23.711	36.754	47.836	139.076	129.122	135.658	240.137	198.673	190.626	99.009	116.016	95.886
AT1G21140	NA	DOWN	DOWN	2.456	2.305	2.372	2.163	0.695	1.888	0.093	0.445	0.544	0.571	0.292	0.85
AT1G21150	NA	DOWN	NA	5.805	3.113	4.474	1.991	2.542	1.917	0.697	1.578	1.162	4.217	3.224	3.608
AT1G21240	UP	NA	UP	0.714	0.346	0.887	17.571	1.895	0.545	1.587	0.107	0.672	2.598	2.937	2.505
AT1G21270	NA	DOWN	NA	22.441	34.066	29.614	23.288	22.827	16.812	3.598	2.2	1.756	14.546	21.597	12.391
AT1G21310	NA	NA	UP	32.57	17.628	49.726	123.146	15.492	7.043	67.575	15.575	76.427	121.543	132.358	118.644
AT1G21350	NA	NA	DOWN	45.28	53.407	49.994	48.019	59.74	51.485	37.981	42.59	29.094	24.634	21.009	20.003
AT1G21370	NA	DOWN	NA	6.073	5.891	5.31	9.309	5.263	5.258	2.337	2.922	3.287	5.366	5.323	5.058
AT1G21380	NA	UP	NA	22.445	24.505	24.723	37.914	33.914	34.419	45.798	50.719	48.453	26.884	31.99	24.556
AT1G21390	UP	UP	UP	3.497	2.703	2.381	10.161	5.11	4.366	10.783	13.976	10.325	6.789	8.695	8.956
AT1G21400	NA	NA	UP	11.406	8.433	11.95	21.018	11.734	12.165	16.372	22.319	17.426	19.969	21.4	20.24
AT1G21440	DOWN	DOWN	DOWN	160.366	118.79	130.272	9.75	21.741	26.722	13.311	6.316	21.937	31.2	33.04	32.07
AT1G21460	UP	UP	UP	11.228	13.31	15.773	45.342	40.158	50.978	145.923	206.42	162.234	35.544	37.668	40.826
AT1G21480	DOWN	NA	NA	13.671	13.116	13.171	4.921	4.744	6.333	10.142	12.226	9.911	7.934	6.87	9.25
AT1G21500	NA	DOWN	DOWN	470.964	662.522	550.534	272.556	458.997	318.118	282.754	340.454	184.719	135.487	98.806	99.985
AT1G21520	NA	NA	UP	7.74	4.563	8.005	16.682	5.577	5.382	6.49	6.785	5.183	27.182	35.712	19.72
AT1G21550	UP	NA	DOWN	0.781	3.693	3.094	16.16	4.117	7.747	4.208	0.579	1.479	0.264	0.424	0.939
AT1G21560	NA	DOWN	DOWN	16.406	8.756	11.448	6.353	10.207	6.411	2.166	1.013	1.747	5.42	4.191	7.711
AT1G21600	NA	NA	UP	37.432	36.86	36.822	40.72	52.7	48.57	63.745	56.593	57.864	194.82	169.177	204.118
AT1G21650ANDAT1G21651	NA	NA	UP	6.186	7.683	5.637	5.814	4.66	4.701	7.318	5.702	8.524	23.104	24.718	27.295
AT1G21660	NA	UP	NA	21.9	27.47	23.546	39.797	37.49	40.341	66.992	81.722	68.38	23.493	23.984	24.276
AT1G21670	UP	UP	UP	4.633	7.95	8.029	43.443	36.214	36.25	71.165	88.572	73.514	22.935	28.326	22.674
AT1G21680	UP	UP	NA	18.101	26.609	23.612	73.306	62.572	71.589	53.866	65.403	48.635	32.616	44.109	39.043
AT1G21690	NA	NA	UP	20.437	12.738	13.306	9.729	11.16	10.564	17.055	11.258	17.618	40.195	35.169	39.306
AT1G21710	NA	DOWN	NA	12.484	8.787	11.991	5.846	6.807	7.768	4.954	4.087	4.473	6.83	6.873	7.875
AT1G21740	DOWN	DOWN	DOWN	6.14	2.708	3.413	0.416	0.573	0.714	0.688	0.155	1.692	1.703	1.151	1.568
AT1G21750	DOWN	NA	UP	76.669	50.85	59.347	40.996	20.948	22.706	88.062	82.241	111.342	161.693	162.108	150.172
AT1G21790	NA	UP	UP	9.406	13.685	10.417	12.197	14.475	12.849	171.625	197.835	166.254	22.047	23.422	24.616
AT1G21810	DOWN	DOWN	NA	2.778	1.581	1.621	0.123	0.203	0.692	0.641	0.552	1.397	1.44	0.731	0.845
AT1G21840	DOWN	DOWN	NA	4.627	4.015	3.849	0.505	0.967	1.322	0.943	1.574	2.068	4.015	2.542	3.721
AT1G21880	DOWN	NA	NA	33.872	30.07	31.192	9.628	13.111	13.122	34.12	32.611	43.161	18.245	17.686	16.233
AT1G21910	UP	NA	NA	2.134	2.227	2.695	8.749	5.091	8.669	2.241	1.262	2.169	2.786	3.714	3.302
AT1G21930	NA	DOWN	NA	44.015	36.25	38.029	43.158	47.368	57.759	17.663	20.7	17.86	30.461	32.415	40.234
AT1G22030	DOWN	DOWN	DOWN	4.328	2.975	3.36	0.193	1.018	0.682	1.81	0.402	2.381	0.8	1.325	1.905
AT1G22040	NA	DOWN	NA	6.305	7.986	5.871	4.744	4.94	4.234	1.888	2.417	2.572	3.692	4.269	4.856
AT1G22070	UP	UP	NA	12.903	13.435	12.149	29.256	30.12	24.026	36.759	40.988	34.359	13.431	17.172	13.308
AT1G22140	NA	NA	DOWN	42.97	32.541	40.175	50.585	45.993	63.081	18.106	22.411	17.298	12.753	19.488	18.875
AT1G22160	NA	DOWN	DOWN	38.453	34.784	48.456	50.488	18.069	29.508	8.435	11.308	8.451	8.193	10.629	7.761
AT1G22170	DOWN	DOWN	NA	9.132	6.882	5.998	3.278	1.985	4.462	1.419	1.456	3.088	4.931	4.492	5.721
AT1G22180	NA	UP	NA	6.304	7.71	8.174	10.558	7.466	7.163	19.425	11.516	27.329	11.118	12.295	7.527
AT1G22190	UP	NA	NA	24.148	20.752	21.776	50.186	38.812	44.889	23.879	26.814	28.65	12.255	11.842	13.183
AT1G22250	NA	UP	NA	9.163	3.856	5.457	11.084	6.547	7.512	21.659	22.341	21.062	8.924	10.787	11.154
AT1G22270	NA	UP	NA	47.316	38.049	41.844	32.177	29.567	34.607	137.005	150.68	126.394	41.522	41.06	44.645
AT1G22280	UP	NA	NA	13.713	15.033	20.352	39.669	32.843	28.533	31.235	27.656	22.375	19.953	28.57	21.783
AT1G22330	NA	DOWN	DOWN	6.481	7.188	7.616	2.969	3.828	3.477	0.465	0.968	0.028	2.577	1.72	2.144
AT1G22360	NA	DOWN	NA	13.397	19.292	17.602	10.196	8.989	9.857	5.397	2.29	2.748	10.871	9.971	9.159
AT1G22370	DOWN	DOWN	DOWN	1.319	2.593	2.762	0.688	0.255	0.274	0.211	0.047	0.082	0.665	1.035	0.945
AT1G22400	UP	DOWN	NA	4.075	3.227	6.119	12.381	9.593	6.486	0.99	0.45	0.583	2.823	2.105	1.768
AT1G22430	NA	DOWN	NA	32.796	40.261	34.222	36.809	51.977	52.231	16.286	15.731	11.25	41.509	36.827	38.726
AT1G22470	NA	UP	NA	0.17	0.101	0	0.103	0	0	7.842	12.759	8.523	0	0	0
AT1G22490	DOWN	NA	DOWN	3.877	2.387	1.869	0.058	0	1.015	1.437	1.829	3.031	0.806	1.01	0.987
AT1G22500	NA	NA	DOWN	7.01	5.128	8.584	5.097	5.597	4.912	7.757	8.163	11.1	1.626	3.071	2.439
AT1G22510	UP	NA	NA	4.743	5.537	6.369	11.809	10.801	11.673	8.669	10.342	9.976	7.799	11.952	9.068
AT1G22530	UP	NA	NA	11.51	12.012	8.291	33.563	39.184	25.16	13.318	14.915	11.326	12.053	11.342	13.396
AT1G22550	NA	DOWN	NA	3.439	1.01	3.41	2.121	3.336	3.093	0.616	0.525	0.924	2.941	3.077	3.337
AT1G22570	UP	UP	UP	0.129	0.157	0.939	32.981	30.77	34.151	12.959	12.927	9.253	6.967	9.023	9.444
AT1G22590	UP	NA	NA	21.349	34.77	33.463	42.448	66.766	53.75	32.878	25.635	19.716	39.447	43.105	42.281
AT1G22630	UP	NA	NA	118.444	153.586	146.461	231.504	302.692	275.15	178.372	181.635	125.115	184.803	185.93	164.234
AT1G22640	NA	DOWN	DOWN	15.662	16.084	19.752	9.4	8.486	5.956	3.866	5.755	3.801	5.817	7.306	7.708
AT1G22690	UP	NA	NA	7.878	11.213	18.432	32.56	32.855	35.441	13.47	9.444	9.434	7.994	6.203	9.38
AT1G22730	NA	UP	UP	9.254	11.631	9.708	12.652	13.001	10.804	21.649	20.581	20.728	22.193	22.604	23.007
AT1G22770	UP	UP	UP	5.308	4.962	5.723	40.28	40.352	37.815	76.332	78.585	80.235	35.648	41.004	38.536
AT1G22790	NA	DOWN	DOWN	28.762	27.688	26.77	20.267	18.664	26.777	10.157	12.856	15.124	10.06	9.511	9.667
AT1G22890	UP	DOWN	DOWN	12.969	14.082	23.936	49.171	26.51	42.2	11.591	5.564	8.465	6.439	5.47	6.427
AT1G22930	UP	UP	NA	22.562	30.932	34.242	98.633	71.702	71.48	60.12	72.687	64.586	29.555	35.92	37.813
AT1G22950	NA	UP	NA	13.329	12.273	11.743	11.385	12.334	12.253	35.766	33.173	32.07	9.168	9.115	10.234
AT1G23000	DOWN	DOWN	DOWN	14.733	4.13	5.3	0.419	0.493	1.111	1.452	0.129	2.745	1.843	2.324	1.073
AT1G23010	NA	NA	UP	1.925	1.566	1.179	1.796	1.743	2.048	0.625	0.837	1.251	4.482	3.998	6.101
AT1G23020	NA	DOWN	DOWN	10.553	9.037	10.148	10.612	9.553	9.177	1.524	1.425	1.452	2.032	3.974	2.283
AT1G23030	NA	DOWN	NA	17.947	24.8	18.842	22.061	23.483	25.697	6.651	8.221	6.302	12.465	11.941	14.461
AT1G23040	NA	UP	DOWN	4.685	0.611	7.238	17.776	5.412	0.733	10.827	13.803	13.506	2.23	2.929	2.423
AT1G23050	NA	DOWN	NA	2.229	2.885	1.988	1.657	2.491	2.282	0.858	0	0.359	1.065	1.249	1.423
AT1G23052	DOWN	DOWN	DOWN	9.286	3.874	5.324	1.193	1.18	0.672	0	0	0.118	1.605	1.016	1.248
AT1G23080	DOWN	DOWN	NA	30.47	69.75	48.821	12.077	16.478	12.944	7.267	5.056	4.854	36.459	28.506	29.735
AT1G23090	UP	NA	UP	6.677	5.7	6.431	19.956	18.657	14.821	7.241	7.756	6.251	18.928	17.362	18.037
AT1G23100	NA	UP	UP	13.25	8.586	9.096	3.889	2.594	7.627	34.056	37.546	29.143	43.392	58.688	50.542
AT1G23120	DOWN	DOWN	DOWN	5.964	2.711	2.8	0.414	0.132	0.268	0	0	0	0.109	0	0
AT1G23130	UP	NA	NA	19.48	69.718	101.005	248.195	156.986	158.326	66.36	90.675	75.796	28.611	58.868	52.95
AT1G23140	UP	UP	UP	2.471	2.418	4.113	8.774	4.984	6.107	15.321	11.217	10.591	8.692	12.097	10.802
AT1G23150	NA	UP	NA	0.704	0.991	1.45	1.178	1.302	0.557	2.801	4.522	4.774	1.459	1.443	1.225
AT1G23205	NA	DOWN	DOWN	40.74	65.546	50.07	69.37	99.021	64.736	11.844	7.779	16.268	3.385	3.021	4.213
AT1G23330	NA	UP	NA	4.448	8.072	8.893	14.43	10.632	12.887	18.452	17.162	11.512	15.126	9.586	13.591
AT1G23340	DOWN	DOWN	DOWN	4.456	3.85	4.323	0.415	0.76	0.615	0.338	0.502	1.099	1.042	0.79	1.287
AT1G23360	NA	DOWN	NA	25.286	13.695	20.993	21.633	28.512	27.108	12.022	9.62	8.274	25.349	24.057	15.775
AT1G23380	DOWN	NA	DOWN	12.428	5.597	7.373	0.433	0.585	1.096	3.403	0.943	7.863	2.442	3.989	1.116
AT1G23390	DOWN	DOWN	NA	39.494	53.983	71.788	18.591	8.722	6.998	9.471	6.771	7.351	26.622	29.391	31.473
AT1G23410	DOWN	NA	NA	12.827	6.123	9.448	2.188	3.102	3.107	6.98	4.872	8.342	9.089	5.615	7.037
AT1G23465ANDAT1G23470	DOWN	DOWN	NA	6.68	5.49	4.701	1.823	2.649	2.015	0.808	0.353	1.205	4.68	3.59	3.424
AT1G23480	DOWN	DOWN	DOWN	6.971	10.839	13.532	4.741	3.122	5.67	0.262	0.095	0.29	3.794	3.932	4.003
AT1G23550	UP	UP	NA	0.818	0.965	1.086	10.248	10.271	10.605	7.23	8.912	6.996	1.194	1.129	1.211
AT1G23710	UP	UP	NA	3.41	3.57	4.79	33.59	20.911	33.867	6.764	9.394	8.706	4.446	3.59	2.946
AT1G23730	DOWN	NA	NA	2.724	1.862	2.059	0.64	0.327	0.848	1.09	0.86	2.441	1.276	1.27	2.898
AT1G23740	NA	NA	DOWN	226.915	404.305	370.178	372.547	396.928	412.255	245.968	340.166	236.497	101.859	111.95	112.741
AT1G23790	DOWN	NA	NA	5.044	1.435	1.644	0	0.281	0.118	0.977	0	2.417	2.741	1.065	1.468
AT1G23800	DOWN	NA	NA	7.449	7.544	8.846	1.656	1.653	1.787	10.732	7.304	18.578	9.158	7.768	10.506
AT1G23850	DOWN	DOWN	DOWN	4.089	1.352	3.839	1.124	1.065	1.354	0.068	0.038	0.066	0	0	0
AT1G23860	NA	DOWN	NA	25.798	15.088	16.86	9.792	16.514	14.618	9.999	12.163	10.889	13.209	10.076	14.426
AT1G23890	DOWN	DOWN	NA	10.108	5.786	6.016	1.364	1.652	2.31	2.569	1.912	3.191	7.021	6.445	4.624
AT1G23950	NA	NA	DOWN	24.968	12.982	26.735	20.371	23.191	25.991	21.993	21.045	19.422	13.623	13.486	12.183
AT1G23970	NA	DOWN	DOWN	12.935	15.535	11.652	9.036	5.949	11.534	6.594	5.767	6.206	4.584	3.901	3.586
AT1G24020	DOWN	DOWN	DOWN	63.765	60.266	147.355	35.436	38.877	51.048	21.733	11.873	41.669	26.982	27.304	44.98
AT1G24070	DOWN	DOWN	DOWN	17.473	5.991	11.036	0.483	0.892	0.402	0.542	0.231	2.117	3.726	3.123	2.864
AT1G24090	NA	UP	UP	2.576	1.132	0.804	1.05	0.418	0.311	4.305	3.978	4.054	16.283	11.642	13.213
AT1G24095	NA	NA	UP	2.576	1.254	1.679	1.555	1.629	1.208	2.553	1.35	3.368	3.986	4.075	4.608
AT1G24100	DOWN	DOWN	DOWN	98.973	80.313	80.592	25.848	31.757	33.418	15.535	13.561	20.24	7.983	11.09	12.882
AT1G24140	UP	NA	NA	1.398	1.52	2.369	11.977	7.878	8.42	3.895	1.093	1.793	1.478	1.769	1.002
AT1G24145	UP	NA	UP	4.917	4.642	6.896	65.713	28.156	24.158	7.42	3.879	3.818	11.57	20.206	15.203
AT1G24147	UP	DOWN	NA	39.483	56.07	50.51	196.527	150.278	181.581	13.855	13.162	9.884	18.634	34.201	19.24
AT1G24148	NA	DOWN	DOWN	23.944	29.024	38.25	48.867	38.35	48.447	1.551	1.617	0.556	4.853	9.397	5.651
AT1G24150	UP	NA	NA	2.779	4.561	3.994	14.299	9.518	7.93	4.557	3.928	4.304	4.603	7.634	5.459
AT1G24170	NA	NA	DOWN	25.35	25.873	25.558	20.165	23.965	23.507	44.276	51.636	44.39	9.863	7.978	9.434
AT1G24180	NA	UP	NA	27.099	32.133	30.67	31.207	25.348	31.273	76.213	90.816	72.461	44.218	40.875	44.071
AT1G24210	DOWN	NA	NA	2.852	2.649	1.515	0.514	0.573	1.17	2.263	2.747	1.831	1.927	1.725	1.013
AT1G24265	NA	UP	UP	2.026	1.448	1.224	1.174	1.168	1.235	4.215	1.959	2.995	4.076	4.811	3.96
AT1G24267	NA	UP	NA	27.277	20.334	24.1	29.228	28.687	30.777	54.239	61.688	55.251	35.248	35.852	36.071
AT1G24280	NA	UP	NA	8.929	11.464	6.623	4.178	4.868	3.674	19.209	19.472	19.636	6.472	6.578	5.89
AT1G24310	NA	UP	UP	18.859	14.863	14.969	9.177	9.751	12.033	45.443	46.408	45.075	41.118	41.654	43.783
AT1G24330	UP	DOWN	NA	2.459	1.729	2.52	6.455	8.282	6.941	0.67	0.656	0.957	1.366	1.262	1.118
AT1G24400	NA	UP	NA	0.644	0.681	1.62	0.373	0.207	0.9	2.747	1.933	2.661	1.112	1.014	1.947
AT1G24450	DOWN	DOWN	NA	20.903	17.855	15.103	6.337	7.027	7.245	4.548	3.208	9.482	16.042	15.253	16.905
AT1G24470	UP	UP	NA	3.318	2.704	2.608	7.555	4.606	4.581	10.519	12.875	7.548	2.882	5.176	3.339
AT1G24510	NA	UP	UP	73.616	63.875	66.951	59.234	54.375	50.069	201.834	151.415	207.746	208.05	151.815	197.859
AT1G24530	UP	UP	UP	2.779	2.493	2.516	12.844	8.996	6.431	16.173	11.101	12.961	9.75	16.176	11.866
AT1G24575	DOWN	NA	DOWN	25.359	13.528	13.681	9.566	5.924	4.358	24.467	22.974	36.554	7.461	9.181	6.745
AT1G24580	UP	UP	UP	1.502	3.502	1.547	45.594	42.419	57.331	68.681	118.328	82.671	13.1	10.987	13.384
AT1G24625	NA	NA	DOWN	23.999	23.127	23.018	16.364	15.19	14.21	15.238	18.277	15.455	9.871	9.4	10.909
AT1G25230	DOWN	DOWN	DOWN	18.88	18.571	17.917	3.641	6.597	5.854	3.557	2.689	3.777	3.214	2.521	2.711
AT1G25250	UP	UP	UP	3.006	1.923	1.904	30.497	33.015	37.469	47.6	67.055	45.85	5.898	3.405	6.255
AT1G25260	NA	UP	NA	67.598	42.547	51.719	44.562	56.233	54.259	135.113	144.882	130.262	90.501	84.952	84.092
AT1G25275	NA	DOWN	NA	70.417	76.099	91.147	78.155	79.059	89.086	60.457	24.434	28.691	128.527	123.152	118.4
AT1G25277	NA	DOWN	NA	4.367	4.357	5.498	5.078	3.82	4.479	0.999	1.476	1.17	3.473	3.115	2.147
AT1G25320	DOWN	NA	UP	2.258	1.183	2.642	0.663	1.154	0.834	2.342	1.521	2.526	4.188	4.414	4.235
AT1G25360	NA	UP	UP	1.188	0.56	0.492	0.122	0.319	0.724	1.841	1.804	1.76	1.533	1.617	1.883
AT1G25370	UP	UP	NA	2.276	2.845	3.704	5.637	6.282	5.284	11.41	11.694	12.75	2.853	2.364	3.326
AT1G25375	NA	DOWN	NA	4.728	5.069	4.788	3.817	3.632	3.006	1.186	1.78	1.657	4.821	4.085	5.674
AT1G25390	UP	DOWN	NA	7.472	9.063	9.271	19.58	15.683	18.561	4.922	2.741	4.119	8.368	9.335	8.482
AT1G25400	UP	NA	UP	0.583	0.529	1.563	12.972	10.065	10.382	2.775	1.91	1.348	1.729	2.195	2.235
AT1G25425	NA	UP	NA	3.602	6.011	6.346	7.911	5.705	7.636	12.346	15.044	8.226	4.75	3.887	4.152
AT1G25430	UP	NA	NA	0.592	0.996	0.892	2.464	2.28	1.795	0.602	0.629	0.629	0.389	0.887	0.593
AT1G25440	NA	DOWN	DOWN	177.435	253.636	231.577	103.219	131.813	97.449	46.203	39.745	26.521	88.857	89.627	88.071
AT1G25450	DOWN	NA	DOWN	17.707	10.384	11.506	5.595	3.928	5.118	10.543	23.128	18.394	7.336	2.634	7.666
AT1G25500	DOWN	NA	NA	4.536	3.373	3.557	2.124	1.136	1.332	1.807	1.902	1.786	4.298	5.352	4.136
AT1G25510	DOWN	DOWN	DOWN	8.648	4.584	6.833	0.578	0.646	0.896	1.805	0.601	3.078	3.361	1.983	3.128
AT1G25520	UP	NA	UP	17.852	17.258	20.155	39.543	37.79	28.355	33.204	37.125	31.859	35.437	41.307	39.75
AT1G25530	DOWN	DOWN	DOWN	3.868	3.205	8.535	0.536	0.062	0.306	0.56	0	0.902	1.265	1.074	1.085
AT1G25550	UP	UP	NA	19.936	24.295	18.804	52.211	55.721	52.505	92.701	102.068	100.939	23.456	28.479	23.538
AT1G25560	UP	UP	NA	10.639	8.304	12.457	59.661	48.024	48.432	39.543	43.312	31.923	14.573	16.232	15.512
AT1G25682	UP	UP	NA	17.07	20.796	21.169	45.826	35.118	46.37	64.17	70.465	61.264	20.866	21.09	18.984
AT1G26100	DOWN	DOWN	DOWN	20.179	17.443	15.81	3.624	2.805	4.621	1.791	0.921	5.631	4.816	3.887	4.874
AT1G26120	NA	UP	NA	6.539	7.319	7.619	7.827	7.235	7.519	16.263	16.124	16.664	13.214	12.096	12.336
AT1G26150	NA	DOWN	DOWN	61.554	66.358	55.565	41.14	50.591	42.929	11.567	10.877	13.172	19.399	20.759	22.952
AT1G26208ANDAT1G26218ANDAT1G26230	NA	NA	UP	19.543	25.582	23.277	33.443	44.969	43.302	40.498	43.182	30.264	61.908	56.501	59.523
AT1G26210	UP	DOWN	DOWN	18.517	33.786	30.098	56.993	94.096	86.559	8.221	7.741	4.661	10.421	10.518	14.082
AT1G26220	NA	DOWN	NA	45.194	75.128	69.009	91.355	110.324	98.101	26.188	30.765	29.231	42.086	43.525	37.682
AT1G26270	NA	UP	NA	13.244	11.76	10.917	16.337	17.348	16.089	29.167	31.164	31.191	17.306	17.731	18.517
AT1G26340	NA	UP	NA	15.071	14.002	15.273	18.48	13.854	17.009	37.182	37.772	41.609	23.829	23.222	19.594
AT1G26380	UP	UP	UP	0.498	0.046	0.969	4.824	2.902	1.089	10.677	1.311	5.686	3.52	4.547	3.412
AT1G26420	UP	NA	UP	0.386	0.184	1.336	2.916	1.498	1.093	0.921	0.252	0.227	1.673	3.55	1.752
AT1G26440	DOWN	DOWN	NA	13.141	7.777	6.35	5.959	2.85	3.346	4.762	4.065	4.075	6.416	5.787	5.758
AT1G26470	NA	UP	NA	40.032	29.97	40.439	23.73	29.835	26.623	76.305	80.382	82.101	47.845	43.299	44.715
AT1G26500	NA	UP	UP	1.113	1.331	1.475	2.615	3.031	2.062	3.869	4.196	4.402	5.113	5.067	3.789
AT1G26540	DOWN	NA	DOWN	2.911	1.733	2.284	0.31	0.348	0.894	0.858	0.277	1.951	0.575	0.622	0.603
AT1G26560	UP	DOWN	DOWN	28.379	45.795	36.735	75.124	101.918	93.209	9.034	13.135	8.065	5.996	5.817	7.902
AT1G26580	DOWN	DOWN	NA	34.608	22.578	21.739	11.012	11.056	8.715	10.694	9.742	11.131	17.428	16.079	16.053
AT1G26640	NA	DOWN	NA	20.094	17.464	18.717	15.617	18.305	14.833	9.181	8.649	9.091	16.089	15.007	14.58
AT1G26650	NA	DOWN	DOWN	17.422	19.953	17.647	9.2	8.714	12.466	3.477	2.766	6.222	7.59	7.041	7.352
AT1G26660	NA	NA	UP	7.647	3.645	5.584	5.019	4.24	6.272	14.203	9.825	9.454	17.29	14.379	15.711
AT1G26665	NA	NA	UP	14.169	5.289	11.31	7.786	6.582	7.358	17.229	13.434	19.42	21.468	21.735	18.507
AT1G26670	NA	DOWN	DOWN	66.252	61.251	58.576	60.241	47.452	61.281	30.091	32.437	26.793	21.117	23.089	18.185
AT1G26730	NA	NA	DOWN	1.678	1.562	1.457	2.826	2.061	2.529	0.57	0.341	1.586	0.607	0.427	0.677
AT1G26760	DOWN	NA	NA	2.565	1.115	0.826	0.179	0.181	0.656	0.114	0.128	1.222	0.991	0.997	0.737
AT1G26761	NA	DOWN	NA	20.631	38.084	30.78	26.999	29.229	26.219	14.032	8.888	8.286	22.523	18.965	19.355
AT1G26770	NA	UP	NA	39.879	53.216	50.824	32.109	53.461	46.565	240.766	198.258	138.755	91.661	69.655	105.965
AT1G26790	UP	UP	UP	2.05	1.364	1.552	47.061	60.877	54.399	39.252	54.175	41.305	9.264	13.161	12.957
AT1G26800	DOWN	NA	DOWN	10.054	7.609	8.213	2.485	1.455	1.047	5.078	7.972	7.701	2.181	2.481	2.705
AT1G26810	NA	DOWN	NA	3.779	4.114	3.431	1.257	1.97	2.425	0.831	0.046	1.215	3.542	2.371	3.352
AT1G26840	NA	UP	UP	5.642	3.837	2.438	1.346	2.397	1.803	9.536	7.899	11.262	7.655	9.747	8.164
AT1G26850	NA	UP	NA	67.353	73.273	78.185	59.235	27.692	88.421	140.104	90.507	148.207	51.114	80.917	60.601
AT1G26900	DOWN	DOWN	NA	3.064	2.494	2.173	1.163	0.755	1.049	0.728	0.566	0.725	2.447	2.239	2.886
AT1G26930	NA	DOWN	NA	5.548	2.595	4.349	2.754	2.477	0.933	0.66	0.364	1.205	4.69	4.405	2.721
AT1G26945	DOWN	DOWN	DOWN	14.754	22.982	25.934	10.93	8.402	8.677	3.54	3.193	3.216	6.024	4.053	4.418
AT1G26960	NA	DOWN	DOWN	7.953	5.988	8.766	8.346	7.192	10.743	0.8	0.676	0.597	2.382	3.3	2.534
AT1G27020	UP	UP	UP	13.729	7.661	10.888	24.423	41.27	35.292	30.832	15.255	18.091	28.706	35.625	22.058
AT1G27030	DOWN	NA	DOWN	35.185	21.97	24.657	5.49	11.165	12.18	44.268	56.192	54.242	4.48	5.3	5.982
AT1G27045	NA	DOWN	DOWN	2.843	3.106	2.162	1.277	2.152	2.318	0	0	0	0	0	0
AT1G27100	UP	UP	NA	19.087	24.936	26.155	74.568	70.834	84.852	51.665	51.645	47.418	21.783	24.413	23.973
AT1G27120	NA	DOWN	DOWN	10.78	12.228	11.445	8.196	11.418	11.76	2.654	1.893	4.48	5.543	3.63	4.823
AT1G27130	NA	NA	DOWN	51.417	81.759	73.384	51.062	49.642	69.723	47.007	40.942	52.048	24.527	26.379	25.216
AT1G27150	NA	DOWN	NA	25.328	20.254	17.394	12.532	15.49	14.416	5.788	5.976	9.437	15.642	14.218	13.676
AT1G27170	NA	UP	NA	0.748	0.765	0.876	0.7	0.565	0.538	1.701	1.925	1.633	1.363	1.041	1.229
AT1G27190	DOWN	DOWN	DOWN	14.871	15.72	18.425	5.526	8.209	8.536	6.68	4.878	5.847	7.111	5.321	5.941
AT1G27200	UP	UP	NA	4.82	4.809	4.999	33.188	35.467	37.653	93.114	108.551	91.455	8.305	10.84	8.624
AT1G27210	DOWN	DOWN	DOWN	21.264	15.957	17.282	2.604	2.735	4.124	2.644	2.422	3.563	6.365	5.694	5.387
AT1G27410	DOWN	DOWN	DOWN	5.31	5.86	4.239	2.48	1.906	1.723	1.455	1.189	1.624	3.516	1.837	1.554
AT1G27420	DOWN	DOWN	DOWN	6.089	3.274	1.837	0.82	1.335	1.002	0.545	0.403	1.71	0.363	1.055	0.557
AT1G27460	NA	DOWN	NA	12.351	9.478	10.344	5.424	7.695	5.764	3.964	4.279	3.584	11.273	10.109	10.965
AT1G27470	NA	UP	UP	7.924	5.436	6.122	5.484	6.998	5.229	43.961	46.982	45.949	17.278	16.871	16.679
AT1G27480	UP	NA	NA	33.264	51.767	43.783	75.596	95.251	96.992	48.577	49.541	37.086	57.162	56.697	60.28
AT1G27630	NA	UP	UP	7.936	5.26	5.718	6.329	8.594	5.987	48.979	51.834	49.444	20.788	17.659	16.859
AT1G27660	DOWN	NA	NA	6.068	3.78	4.04	1.385	2.127	1.83	2.715	1.551	3.304	3.777	3.056	3.566
AT1G27680	DOWN	UP	NA	12.562	8.897	7.804	2.42	4.145	3.486	22.109	21.998	19.285	15.651	17.405	16.467
AT1G27690	NA	DOWN	NA	7.687	7.731	8.327	5.47	5.76	4.765	2.72	3.603	3.054	3.991	3.967	3.43
AT1G27730	UP	UP	UP	1.864	1.157	3.648	261.067	238.07	332.472	92.877	108.065	79.559	10.289	14.82	11.565
AT1G27760	UP	UP	UP	22.627	35.539	29.142	68.238	66.394	69.657	302.764	331.901	297.168	56.56	62.413	60.398
AT1G27770	UP	NA	NA	9.806	13.597	13.564	65.786	54.01	52.016	14.712	9.94	14.363	15.696	18.234	16.434
AT1G27880	NA	DOWN	NA	1.931	1.658	1.163	0.544	0.795	0.899	0.884	0.234	0.905	1.188	1.99	1.905
AT1G27910	UP	UP	NA	5.855	9.112	6.412	14.571	15.135	14.209	36.332	43.381	38.956	5.295	5.843	6.157
AT1G27920	NA	UP	NA	0.784	0.879	0.838	0.2	0.8	0.31	19.586	23.193	17.624	1.223	0.968	1.519
AT1G27921	NA	DOWN	DOWN	15.781	11.372	9.455	5.3	6.899	5.999	2.829	2.693	3.221	3.149	2.594	2.433
AT1G27930	NA	UP	NA	24.793	26.973	28.771	44.435	42.147	43.033	110.115	134.315	112.423	29.444	32.262	25.35
AT1G27950	NA	UP	NA	258.115	324.007	319.365	480.17	394.745	554.626	733.911	1083.06	795.258	185.545	156.628	189.64
AT1G28010	UP	UP	NA	1.316	1.554	2.188	4.518	6.652	4.881	4.013	9.671	4.813	2.269	1.862	2.771
AT1G28050	NA	UP	UP	4.627	4.239	4.807	4.715	4.05	4.914	16.036	16.888	16.824	11.756	10.909	9.596
AT1G28060ANDAT1G28070	NA	UP	NA	22.312	17.382	15.67	12.181	11.085	9.953	37.927	39.306	37.702	27.47	27.46	24.023
AT1G28100	NA	DOWN	NA	15.146	14.805	13.209	6.383	10.173	6.733	4.419	3.692	7.066	18.022	19.995	18.699
AT1G28110	DOWN	DOWN	NA	25.314	16.164	20.433	5.755	5.193	8.6	3.618	2.279	8.066	10.263	8.354	12.32
AT1G28130	NA	DOWN	NA	14.724	10.214	9.842	4.637	7.32	9.577	1.909	0.581	2.973	7.156	6.107	5.925
AT1G28140	NA	UP	UP	26.068	38.76	36.479	46.148	51.132	45.988	81.209	83.424	69.826	78.492	77.734	83.173
AT1G28190	NA	UP	NA	7.012	2.697	3.418	10.277	7.074	5.199	21.88	16.331	17.537	4.816	7.847	5.384
AT1G28200	NA	UP	NA	26.406	27.116	29.528	23.842	20.479	24.322	63.987	91.032	74.657	25.331	27.161	26.607
AT1G28210	NA	UP	NA	3.606	2.488	3.852	1.507	2.016	1.441	7.461	8.76	8.045	4.196	3.607	3.886
AT1G28230	NA	UP	UP	1.911	2.567	2.966	6.049	1.2	3.1	14.068	19.136	12.964	6.54	10.014	9.661
AT1G28260	DOWN	NA	NA	4.47	4.933	4.819	2.475	1.758	1.27	3.504	5.588	5.932	4.626	5.656	4.78
AT1G28290	DOWN	NA	DOWN	372.245	167.392	221.281	11.827	8.068	40.064	112.261	16.406	270.435	101.994	100.923	91.958
AT1G28350	NA	NA	UP	13.076	11.814	13.117	11.186	13.66	11.916	22.912	17.544	21.953	27.227	25.713	29.049
AT1G28360	DOWN	NA	DOWN	4.444	1.927	1.878	0.319	0.244	0.406	0.913	0.085	1.695	0.134	0.521	0.321
AT1G28370	UP	UP	NA	0.543	0.283	1.269	25.992	19.176	27.656	8.158	9.373	9.548	0.957	1.606	2.157
AT1G28380	UP	NA	NA	14.387	18.389	16.899	76.112	77.836	72.957	26.786	26.772	19.984	21.013	23.476	21.922
AT1G28390	DOWN	NA	DOWN	4.166	2.538	4.128	0.755	0.596	0.761	2.375	1.053	3.163	1.551	1.421	1.126
AT1G28400	DOWN	DOWN	DOWN	28.527	32.973	37.327	9.4	4.904	10.96	7.967	4.395	12.266	11.396	11.305	15.101
AT1G28440	NA	DOWN	NA	28.435	31.571	30.449	19.715	21.227	19.883	13.332	11.415	15.119	19.275	17.673	21.901
AT1G28480	UP	NA	NA	0.963	0.102	2.047	10.479	1.855	3.806	0.247	0.139	0.596	0.536	0.424	1.439
AT1G28520	NA	UP	NA	9.008	11.5	9.473	10.002	7.101	4.859	27.685	32.881	31.942	14.788	15.45	14.864
AT1G28530	DOWN	NA	NA	5.156	4.755	4.382	1.539	2.778	2.177	3.988	3.685	3.726	7.717	6.03	7.694
AT1G28560	UP	DOWN	NA	5.301	5.607	5.823	8.819	14.292	10.539	0.637	0.946	1.46	3.613	3.13	3.096
AT1G28580	NA	DOWN	NA	34.057	21.856	32.851	26.112	15.213	17.564	5.629	5.051	4.016	18.654	19.827	19.313
AT1G28600	UP	UP	NA	12.97	28.031	37.301	167.496	143.588	154.775	104.102	124.399	85.193	26.498	31.931	33.575
AT1G28610	NA	NA	DOWN	21.893	20.855	22.591	15.546	18.344	15.872	19.174	23.443	18.774	8.669	8.245	9.556
AT1G28620	DOWN	DOWN	DOWN	7.145	3.205	3.985	2.086	1.265	1.463	1.549	1.251	1.43	1.579	1.325	1.151
AT1G28660	NA	DOWN	DOWN	11.701	16.491	12.694	9.541	12.832	11.28	0.254	0.47	0.444	0.481	1.315	1.029
AT1G28670	NA	DOWN	DOWN	30.122	35.344	32.876	25.608	26.201	31.081	1.185	0.748	1.315	3.884	4.573	4.369
AT1G28680	NA	DOWN	DOWN	23.636	29.493	27.467	23.363	22.179	20.04	5.903	4.27	6.351	12.003	10.001	7.846
AT1G28690	NA	NA	UP	0.957	0.566	0.532	1.15	0.572	0.315	1.25	1.214	1.486	2.205	1.502	2.834
AT1G28760	DOWN	NA	DOWN	2.475	3.238	3.214	1.227	1.169	1.563	2.088	1.752	2.071	1.136	1.145	1.47
AT1G28765ANDAT1G09045	NA	NA	DOWN	12.693	6.84	6.115	5.987	6.868	5.859	4.177	5.092	8.33	4.216	3.346	3.336
AT1G29030	NA	UP	NA	8.849	4.898	4.811	2.896	2.315	4.055	16.474	16.78	19.6	10.258	11.826	10.482
AT1G29050	NA	NA	DOWN	15.184	12.168	20.052	11.275	15.384	15.745	15.969	22.437	17.19	8.813	6.286	7.38
AT1G29060	NA	UP	NA	8.398	8.788	9.8	13.113	11.216	11.641	21.992	18.106	20.189	8.419	11.286	10.329
AT1G29160	DOWN	NA	NA	3.276	2.472	2.835	0.15	0.58	0.099	1.939	1.726	0.531	2.032	2.199	1.295
AT1G29195	DOWN	DOWN	NA	1.758	2.596	1.561	0.317	0.304	0.617	0.19	0.627	0.556	0.998	0.86	1.055
AT1G29240	NA	DOWN	NA	4.335	4.143	3.774	2.295	2.956	2.697	0.982	1.002	2.485	2.731	2.629	1.905
AT1G29260	NA	DOWN	NA	14.82	15.253	15.651	10.354	7.407	9.765	7.603	8.195	5.84	10.834	10.775	10.654
AT1G29270	DOWN	DOWN	DOWN	15.291	3.116	2.278	0	0	0	0.541	0	0.459	2.117	0.463	0.537
AT1G29320	NA	UP	UP	10.876	7.974	8.7	8.69	9.5	9.32	35.379	38.563	40.632	29.814	27.038	32.509
AT1G29340	UP	UP	NA	16.043	17.58	15.82	42.769	40.074	40.573	40.015	45.13	40.557	12.986	15.341	14.219
AT1G29350	NA	UP	NA	18.558	17.29	18.299	17.669	16.321	16.343	40.903	42.149	43.77	32.049	28.589	30.18
AT1G29357	DOWN	NA	NA	17.943	11.29	6.186	4.476	4.549	3.239	10.647	8.331	9.147	10.202	9.848	8.649
AT1G29370	NA	UP	NA	18.828	19.312	18.408	20.141	17.596	17.182	43.681	45.984	47.343	32.38	31.722	33.32
AT1G29390	NA	UP	NA	37.033	56.343	50.837	66.138	69.503	71.249	123.371	141.32	108.748	91.841	93.111	82.489
AT1G29395	NA	UP	UP	33.051	33.661	33.68	46.074	53.13	59.984	839.9	1028.78	804.479	148.829	164.495	134.393
AT1G29400	NA	UP	NA	26.087	34.307	36.24	31.65	20.543	27.04	64.717	61.464	58.152	19.142	21.573	20.425
AT1G29410	DOWN	DOWN	NA	7.395	4.71	3.05	1.675	2.424	2.587	1.792	2.187	1.72	3.961	3.661	5.069
AT1G29430	NA	DOWN	NA	21.992	39.055	35.923	13.894	14.619	21.914	5.765	9.258	5.183	13.355	16.975	18.899
AT1G29440	NA	DOWN	DOWN	21.185	33.812	29.405	11.607	11.169	17.274	4.562	2.314	3.967	10.169	9.481	9.452
AT1G29450	DOWN	DOWN	DOWN	16.69	25.809	25.529	4.184	5.505	9.058	2.058	0.82	1.436	8.605	7.06	6.355
AT1G29460	DOWN	DOWN	DOWN	17.416	23.051	25.706	3.355	4.299	6.565	2.305	0.808	0.141	5.782	5.228	6.142
AT1G29465ANDAT1G06263	NA	DOWN	DOWN	13.183	14.008	14.209	8.3	8.512	9.846	1.398	2.57	1.857	0.847	0.546	0.568
AT1G29500	NA	DOWN	DOWN	9.678	12.457	14.665	4.971	5.807	7.576	3.117	5.753	5.142	2.62	1.87	1.737
AT1G29510	NA	DOWN	DOWN	14.963	20.845	16.25	9.743	8.322	14.515	4.023	3.888	2.984	5.292	3.146	4.049
AT1G29520	NA	NA	DOWN	6.788	10.865	6.577	5.109	6.234	4.14	3.706	4.49	6.004	2.942	2.666	3.103
AT1G29530	NA	DOWN	NA	24.298	31.819	26.205	34.088	43.571	39.375	4.166	1.914	2.809	18.219	17.023	18.727
AT1G29560	DOWN	DOWN	NA	4.504	3.798	3.228	1.076	1.958	1.599	0.682	1.21	0.734	1.869	2.742	2.263
AT1G29600	UP	DOWN	NA	1.917	3.172	2.235	6.71	6.848	5.327	0.871	0.781	0.359	1.112	1.3	1.824
AT1G29640	NA	NA	UP	0.657	1.779	1.822	1.909	0.775	2.434	2.99	4.946	1.932	2.211	3.37	3.724
AT1G29660	UP	DOWN	DOWN	112.145	265.816	223.839	362.549	341.186	457.741	77.518	109.884	64.913	94.858	61.535	97.74
AT1G29670	NA	UP	NA	92.211	180.211	140.155	183.884	170.966	215.224	261.902	410.502	244.529	72.179	62.267	74.319
AT1G29690	UP	NA	NA	6.178	7.193	7.438	54.45	52.735	51.643	9.877	8.437	9.242	5.587	6.248	5.565
AT1G29750	NA	DOWN	NA	4.857	7.015	6.526	3.569	5.488	3.708	2.95	2.163	2.527	7.044	7.835	7.553
AT1G29775ANDAT1G29785	NA	UP	UP	2.471	1.488	1.28	4.601	6.563	7.874	6.99	4.122	5.839	5.172	4.604	4.051
AT1G29790	NA	DOWN	NA	16.88	19.472	20.097	10.311	8.552	11.102	6.038	5.326	5.476	12.234	10.24	11.202
AT1G29820	NA	NA	UP	4.239	3.657	4.267	3.883	4.092	4.04	6.939	8.904	7.098	16.407	15.586	17.347
AT1G29920	NA	NA	UP	5343.25	9061.34	8143.95	9424.81	17923.8	11756	14338.7	14764.9	9780.09	19872.2	16491.8	18316.8
AT1G29940	NA	UP	NA	9.832	7.932	8.771	6.301	7.504	7.519	28.297	28.575	28.855	13.449	12.791	12.858
AT1G29950	NA	DOWN	DOWN	31.589	26.403	22.956	21.524	22.078	23.308	10.638	10.642	11.653	10.592	10.872	13.26
AT1G29980	DOWN	DOWN	DOWN	26.921	16.962	21.86	3.764	6.697	4.804	7.517	2.681	12.499	11.545	8.439	8.449
AT1G30040	UP	NA	NA	2.604	0.802	1.786	6.729	7.864	7.892	0.415	0.114	0.325	0.432	0.304	0.5
AT1G30100	UP	UP	NA	0.354	0.401	0.242	1.974	2.937	1.994	1.758	1.632	1.756	0.327	0.126	0.21
AT1G30120	NA	NA	DOWN	97.614	121.932	102.088	85.427	93.427	92.248	78.33	85.006	73.1	36.729	32.743	35.759
AT1G30160	DOWN	NA	DOWN	6.102	5.041	3.293	1.062	1.59	2.95	1.595	2.222	3.255	1.362	1.217	1.257
AT1G30190	UP	NA	NA	0.445	0.593	1.074	2.142	1.567	1.506	2.203	1.07	1.87	0.836	0.439	0.916
AT1G30200	DOWN	DOWN	DOWN	23.205	26.231	21.225	9.989	11.108	10.731	7.959	7.629	8.174	10.027	10.701	8.608
AT1G30240	NA	UP	UP	3.227	2.755	3.315	3.076	3.115	1.785	16.567	16.858	13.234	8.506	8.359	4.736
AT1G30250	DOWN	NA	NA	11.917	13.149	8.679	1.797	0.799	1.574	7.935	12.035	6.117	9.28	10.614	9.624
AT1G30260	NA	DOWN	DOWN	13.767	20.637	13.433	13.028	9.988	9.703	5.366	8.988	7.005	5.707	7.431	8.277
AT1G30280	UP	UP	NA	13.027	16.286	8.169	23.786	29.245	46.366	20.338	28.109	29.261	16.698	18.452	15.375
AT1G30330	NA	UP	NA	22.682	16.195	15.656	9.129	12.538	12.594	37.33	38.553	41.86	21.461	20.535	21.234
AT1G30360	UP	UP	NA	62.541	81.86	73.465	310.241	356.567	368.069	703.519	787.137	710.814	134.338	130.859	134.845
AT1G30380	NA	NA	DOWN	2629.51	4418.65	3617.7	3580.54	4914.92	4649.61	3681.49	4467.17	2829.34	1405.68	1144.39	1154.75
AT1G30410	NA	NA	UP	5.543	4.597	5.514	6.437	7.065	4.973	3.875	4.822	4.266	9.565	11.672	10.197
AT1G30420	NA	DOWN	NA	2.598	1.889	1.531	2.733	1.604	1.75	0.571	0.154	0.948	1.745	1.274	1.314
AT1G30500	NA	DOWN	DOWN	9.71	10.064	11.101	10.089	8.55	10.748	1.565	2.698	3.026	3.008	5.921	3.607
AT1G30510	DOWN	NA	DOWN	28.883	28.599	21.889	7.123	7.6	7.986	18.982	17.756	29.798	8.13	8.833	9.465
AT1G30515	DOWN	DOWN	DOWN	4.608	2.651	3.411	0.231	0	0.449	0	0	0.798	0.485	0.959	0.867
AT1G30520	NA	DOWN	DOWN	24.571	27.636	24.73	9.149	15.233	9.704	3.937	3.854	2.267	12.108	10.339	10.331
AT1G30545	DOWN	DOWN	NA	3.803	3.509	3.295	1.35	1.094	1.594	1.277	0.505	0.666	3.069	2.227	3.334
AT1G30570	NA	DOWN	NA	7.672	8.464	7.151	3.463	4.067	3.827	3.27	2.715	2.796	4.195	3.758	4.395
AT1G30600	DOWN	DOWN	DOWN	11.814	5.38	7.338	1.55	2.13	2.267	4.199	1.575	5.025	4.502	2.446	3.76
AT1G30620	NA	UP	UP	5.386	3.366	4.918	5.221	5.335	3.936	33.627	25.681	29.402	8.85	10.204	9.847
AT1G30640	NA	UP	NA	4.028	2.735	4.821	8.055	4.238	5.743	16.757	18.011	17.803	4.768	6.368	5.862
AT1G30650	DOWN	NA	DOWN	4.912	2.352	2.673	0	0	0	0.255	0	1.724	0.869	0.925	0.854
AT1G30680	NA	NA	UP	13.278	11.901	11.278	11.299	9.994	10.572	19.412	19.087	19.371	34.423	32.138	33.038
AT1G30755	UP	NA	UP	2.77	2.403	3.516	8.099	6.576	5.267	5.544	4.127	4.807	5.172	7.738	4.965
AT1G30820	DOWN	UP	NA	24.848	8.784	10.779	3.569	2.44	3.001	146.833	150.506	140.931	30.442	24.502	24.793
AT1G30835	DOWN	DOWN	NA	22.2	21.612	23.016	6.452	8.308	6.891	7.778	6.797	10.12	8.715	11.892	8.759
AT1G30845	NA	DOWN	NA	7.169	5.631	6.451	2.565	3.329	2.785	2.313	0.654	0	3.589	4.179	3.71
AT1G30860	NA	UP	NA	0.692	0.564	0.902	2.289	0.795	0.765	0.926	1.73	1.87	0.472	1.134	0.706
AT1G30900	NA	DOWN	UP	2.983	3.024	3.593	16.988	3.21	3.372	1.295	0.866	1.359	9.013	10.853	7.226
AT1G30960	NA	UP	UP	3.998	2.241	2.9	1.24	1.842	2.008	20.318	24.116	20.906	9.328	8.4	8.563
AT1G31040	DOWN	DOWN	DOWN	5.154	1.822	2.912	0.55	0.235	0.159	0.513	0.526	0.954	0.414	0.416	0.66
AT1G31070	NA	NA	DOWN	14.619	19.352	14.201	6.818	8.911	9.401	10.509	10.806	13.643	7.637	6.332	6.859
AT1G31120	DOWN	NA	NA	5.078	4.006	3.477	1.956	1.502	1.952	2.282	1.578	2.687	3.366	2.534	2.958
AT1G31130	UP	NA	NA	23.343	26.472	28.164	59.258	47.037	51.536	24.977	22.066	23.973	14.673	17.335	16.312
AT1G31150	NA	DOWN	NA	5.544	4.798	4.408	2.963	3.55	3.338	2.463	0.94	2.305	5.883	4.084	4.842
AT1G31170	NA	NA	DOWN	36.467	48.993	49.342	52.429	50.344	58.008	34.546	41.92	32.784	20.915	18.278	20.248
AT1G31173	UP	NA	UP	4.233	4.011	3.203	18.971	14.359	14.348	4.131	2.984	6.441	11.457	17.271	15.203
AT1G31180	NA	NA	UP	47.974	54.299	54.442	47.415	55.899	45.294	67.188	59.175	60.477	109.177	97.03	111.072
AT1G31230	DOWN	DOWN	DOWN	50.361	52.204	43.918	15.521	19.147	20.845	16.568	12.125	16.859	18.77	21.133	21.001
AT1G31280	NA	UP	NA	4.315	4.993	4.829	6.375	3.427	3.986	28.476	41.848	35.791	6.679	6.261	6.61
AT1G31310	DOWN	DOWN	DOWN	10.654	2.197	4.336	1.034	3.374	1.568	0.789	0.387	2.338	1.357	0.554	1.04
AT1G31320	DOWN	DOWN	DOWN	12.951	4.668	4.943	0.426	0.583	0.92	0.793	0.419	1.204	0.97	0.87	1.383
AT1G31330	NA	NA	DOWN	3460.42	5906.91	4876.96	4164.17	5087.01	4665.66	4167.87	5313.48	3205.78	2038.15	1859.2	1865.96
AT1G31335	NA	DOWN	DOWN	15.545	9.764	11.98	5.733	4.763	6.597	4.589	2.948	6.291	7.176	3.347	5.154
AT1G31350	UP	NA	NA	8.162	13.135	11.847	25.078	20.12	22.818	7.479	11.775	9.891	5.678	6.269	7.001
AT1G31355	UP	NA	NA	2.313	1.561	1.423	6.632	3.725	4.553	3.629	2.79	3.238	2.161	4.514	2.424
AT1G31430	NA	UP	UP	0.825	0.416	0.588	0.426	0.238	0.485	1.81	1.419	1.515	1.656	2.509	2.339
AT1G31540	UP	UP	NA	6.813	9.511	10.782	28.932	29.429	25.377	20.223	17.445	16.014	10.744	15.765	11.419
AT1G31550	DOWN	DOWN	DOWN	57.656	24.196	37.743	12.108	12.525	13.191	6.165	6.178	7.945	14.478	16.177	14.652
AT1G31650	NA	DOWN	NA	18.327	18.021	15.289	25.789	28.38	25.447	7.395	6.759	7.25	15.305	13.774	12.919
AT1G31660	NA	UP	UP	27.856	17.589	22.895	15.966	19.405	19.675	85.674	92.835	86.479	51.383	49.757	48.598
AT1G31690	NA	UP	UP	2.621	4.2	6.762	2.755	2.493	2.904	11.509	8.885	9.168	31.47	20.891	31.911
AT1G31710	DOWN	DOWN	DOWN	76.384	48.987	48.479	5.327	7.202	9.527	7.901	6.406	13.935	5.948	4.739	5.861
AT1G31760	DOWN	NA	NA	5.91	2.917	2.664	0.502	0.305	1.51	4.215	3.026	4.848	3.443	3.507	2.293
AT1G31770	DOWN	DOWN	DOWN	17.186	12.853	11.25	2.606	2.568	3.586	1.504	0.631	3.696	4.239	3.658	3.58
AT1G31790	NA	UP	UP	2.16	1.699	2.179	1.206	1.603	1.832	6.039	7.695	3.998	5.451	5.83	5.267
AT1G31812	NA	NA	DOWN	365.735	378.022	364.824	364.847	415.094	418.488	227.276	225.924	222.807	158.381	156.551	172.348
AT1G31820	NA	DOWN	DOWN	5.017	4.281	5.476	4.738	1.782	2.09	0.526	0.358	0.676	0.422	1.662	1.211
AT1G31835ANDAT1G06453	UP	NA	DOWN	3.636	3.135	3.083	4.295	8.128	5.857	4.888	5.636	5.066	2.187	1.425	1.105
AT1G31840	NA	UP	NA	0.421	0.383	0.384	0.06	0.039	0.274	1.802	1.127	1.718	1.149	1.309	1.167
AT1G31850	DOWN	UP	NA	19.257	15.498	16.642	5.354	6.399	8.935	42.734	33.754	41.404	24.422	20.48	28.888
AT1G31920	NA	DOWN	NA	10.723	14.063	11.745	6.164	8.99	7.078	6.909	4.747	4.224	13.794	11.412	12.576
AT1G32070	NA	NA	DOWN	69.12	84.123	88.596	86.173	109.559	106.526	55.858	60.938	43.735	32.83	30.664	25.9
AT1G32090	NA	NA	UP	4.83	2.754	4.859	2.196	2.528	1.762	6.616	4.712	5.947	16.181	13.272	16.587
AT1G32120	NA	NA	UP	0.769	0.387	0.624	0.176	0.081	0.085	0.422	0.407	0.48	1.806	1.604	1.374
AT1G32127	NA	DOWN	NA	6.389	3.924	2.418	3.171	1.865	4.211	0.775	0.521	1.066	3.221	3.689	4.697
AT1G32170	NA	UP	NA	1.648	1.571	2.306	2.007	0.837	0.712	10.373	11.444	10.889	1.095	1.88	0.604
AT1G32190	NA	DOWN	NA	6.52	5.001	3.222	2.987	3.368	4.676	1.12	0.828	2.762	5.975	5.511	4.661
AT1G32260	NA	DOWN	NA	16.337	13.261	11.758	9.955	9.217	11.184	6.945	5.564	6.406	11.097	13.331	13.836
AT1G32310	NA	DOWN	NA	16.283	16.085	12.599	17.181	20.779	17.724	5.461	4.059	6.225	10.32	11.354	12.237
AT1G32340	NA	UP	NA	4.669	4.372	5.047	5.88	4.245	3.768	10.716	9.042	9.067	5.156	7.112	6.464
AT1G32410	NA	UP	NA	31.125	35.814	37.946	28.834	25.458	31.533	72.377	76.775	71.963	23.164	22.271	25.192
AT1G32415	NA	UP	UP	1.426	0.481	0.496	0.517	1.084	0.601	2.438	1.871	2.418	2.106	3.268	3.098
AT1G32440	NA	UP	NA	24.93	45.638	40.93	53.006	54.887	58.358	91.73	102.471	87.769	42.959	43.906	44.337
AT1G32450	NA	DOWN	DOWN	13.993	14.146	16.037	15.028	12.859	16.93	2.429	2.113	1.939	5.513	4.646	6.714
AT1G32460	NA	DOWN	NA	33.075	28.245	37.284	57.804	56.083	67.938	13.718	17.014	15.481	25.752	30.036	19.381
AT1G32540	NA	DOWN	NA	15.479	20.923	20.998	16.613	23.573	20.398	9.625	10.116	9.799	33.768	26.846	30.711
AT1G32583ANDAT1G06597	NA	DOWN	DOWN	2.269	3.382	2.299	1.07	2.476	0.39	1.005	0.577	0.934	0.765	1.304	0.954
AT1G32640	NA	NA	DOWN	18.924	13.711	18.64	32.722	27.949	35.829	9.544	10.957	12.392	4.664	4.295	4.352
AT1G32690	UP	NA	NA	1.665	1.264	1.543	4.709	2.377	2.438	0.858	0.12	1.149	1.685	2.557	2.714
AT1G32740	UP	DOWN	NA	2.156	3.898	2.939	6.131	9.063	5.273	0.495	1.197	0.96	3.883	2.532	2.883
AT1G32760	DOWN	DOWN	DOWN	2.896	2.738	2.302	0.677	0.315	1.097	0.295	0	0.432	0.788	1.564	1.083
AT1G32780	UP	NA	NA	0.835	1.978	2.972	6.638	5.571	6.575	1.951	0.952	0.766	2.61	2.227	3.33
AT1G32860	NA	UP	NA	3.496	3.331	3.76	2.273	3.579	2.433	119.392	129.579	127.023	3.327	3.619	3.38
AT1G32870	UP	UP	NA	5.908	5.38	5.806	28.754	24.297	26.895	48.576	51.966	45.625	9.756	9.836	10.853
AT1G32900	UP	DOWN	DOWN	85.977	137.177	124.316	755.075	834.985	898.504	43.772	49.986	34.632	47.117	51.409	47.587
AT1G32920	UP	UP	DOWN	5.001	6.632	8.064	39.127	37.958	49.387	16.041	10.072	15.863	3.398	2.366	1.964
AT1G32928	NA	NA	DOWN	2.57	2.288	3.087	2.967	2.323	3.545	1.311	2.505	2.569	0.946	0.896	1.313
AT1G32930	DOWN	DOWN	DOWN	7.876	2.673	5.358	1.433	1.411	1.838	1.687	0.359	2.352	2.961	1.145	2.437
AT1G32940ANDAT1G32950	NA	UP	NA	6.015	5.533	5.782	16.628	7.049	7.012	13.4	14.399	13.285	10.967	11.586	11.339
AT1G32960	NA	NA	UP	0.104	0.171	0.302	3.618	1.098	0.534	3.562	0.64	1.161	1.981	3.304	1.565
AT1G33102	NA	DOWN	NA	6.289	3.205	5.992	6.055	6.805	8.169	1.301	2.293	2.331	2.792	3.028	2.332
AT1G33110	UP	UP	NA	37.821	40.103	42.262	168.555	203.3	170.945	141.921	173.619	124.308	57.148	52.226	56.831
AT1G33120	NA	NA	UP	344.775	276.792	274.726	242.04	303.959	281.639	396.146	369.02	378.492	736.235	670.7	700.64
AT1G33140	NA	NA	UP	431.168	339.694	354.586	312.841	385.912	375.973	450.471	418.437	444.294	883.353	793.135	830.597
AT1G33230	NA	UP	NA	20.59	17.956	21.562	17.852	18.553	15.533	116.993	125.636	109.657	24.373	24.33	23.974
AT1G33240	NA	DOWN	NA	29.81	17.926	44.015	35.898	33.955	31.229	4.192	3.412	3.714	26.855	14.971	31.2
AT1G33265	NA	DOWN	UP	29.178	17.38	17.729	14.701	15.096	10.62	8.56	7.177	13.094	67.624	58.779	58.51
AT1G33350	NA	NA	UP	1.186	0.763	0.554	0.382	0.269	0.449	1.128	1.152	1.778	1.972	2.173	1.594
AT1G33390	NA	UP	NA	4.737	3.142	3.563	4.852	4.749	3.873	8.755	8.011	8.243	6.382	6.271	6.2
AT1G33415	NA	UP	NA	2.851	2.846	2.265	3.277	4.436	2.693	5.227	5.855	5.346	3.162	3.499	2.539
AT1G33420	DOWN	NA	NA	8.888	3.434	5.044	3.65	2.019	2.384	4.848	4.525	5.238	3.51	3.738	3.142
AT1G33440	DOWN	NA	NA	2.677	2.648	3.085	0.987	0.361	1.685	1.177	0.12	3.268	1.651	0.904	1.903
AT1G33600	UP	UP	UP	15.522	25.53	23.421	74.908	80.479	79.22	93.003	89.444	80.331	54.232	77.442	54.394
AT1G33610	UP	NA	UP	2.272	3.22	4.578	22.607	18.645	20.959	5.35	3.135	3.009	7.488	10.01	5.047
AT1G33700	NA	DOWN	DOWN	2.588	2.453	3.638	2.664	2.437	2.361	0.626	0.127	1.309	1.252	0.819	1.238
AT1G33720	UP	UP	UP	3.397	4.454	3.75	10.594	7.105	8.455	17.373	17.659	16.872	10.297	14.942	12.199
AT1G33760	UP	NA	NA	0.121	0.143	0	21.8	18.219	28.068	0.088	0	0.256	0.154	0.055	0
AT1G33770	DOWN	NA	DOWN	1.344	1.868	1.623	0.697	0.916	0.504	0.096	0	0	0.366	0.553	0.884
AT1G33780	NA	DOWN	DOWN	32.17	34.02	33.453	24.073	23.27	22.524	8.073	7.804	7.037	14.321	14.009	13.767
AT1G33790	DOWN	DOWN	NA	3.297	1.864	1.789	0.178	0.336	0.259	0.199	0.062	0.756	2.024	3.122	2.294
AT1G33811	NA	DOWN	DOWN	2.294	5.817	5.304	2.832	3.462	2.41	0.493	0.237	0.583	0.744	0.385	0.795
AT1G33960	UP	NA	UP	1.959	0.869	1.315	31.613	4.411	1.065	3.212	0.778	0.779	16.769	12.419	6.854
AT1G33970	NA	UP	NA	22.827	15.194	24.96	11.689	12.175	11.832	63.808	49.587	35.263	18.646	36.477	33.971
AT1G34010	NA	DOWN	NA	14.87	12.829	12.23	11.936	17.127	11.522	3.124	2.468	2.54	9.183	7.438	8.508
AT1G34030	NA	NA	UP	230.666	199.133	218.632	145.227	171.607	173.967	302.198	270.166	292.516	434.972	381.088	439.297
AT1G34060	DOWN	DOWN	DOWN	4.721	7.126	16.336	5.236	1.378	1.921	0.517	0	0.469	0.477	0.565	1.135
AT1G34065	NA	DOWN	NA	6.867	4.851	4.38	1.863	3.33	3.121	2.246	2.834	1.59	2.936	2.397	2.712
AT1G34110	DOWN	DOWN	DOWN	1.679	1.121	1.965	0.461	0.568	0.971	0.078	0.173	0.1	0.542	0.3	0.418
AT1G34150	NA	DOWN	NA	6.362	4.489	5.15	3.987	5.106	3.064	3.234	2.534	2.142	5.771	4.967	5.43
AT1G34160	NA	NA	UP	2.225	0.964	1.363	0.891	0.849	0.979	3.017	2.479	1.509	4.515	4.507	5.156
AT1G34190	NA	UP	NA	15.358	20.724	20.915	35.339	27.53	26.763	40.193	48.262	40.545	31.973	34.786	32.577
AT1G34210	NA	DOWN	NA	25.063	23.099	21.381	21.905	28.235	24.203	8.271	7.356	8.43	10.613	12.211	10.537
AT1G34220	NA	UP	NA	13.872	18.501	16.298	19.362	15.915	17.043	29.906	37.469	33.314	12.648	14.642	14.166
AT1G34245	DOWN	NA	DOWN	7.956	1.586	2.699	0.444	1.164	0.602	0.991	0.889	3.997	1.757	0.387	1.539
AT1G34260	UP	NA	NA	5.013	6.978	5.386	13.141	9.629	12.273	9.942	12.236	9.959	7.166	7.726	8.589
AT1G34315	NA	DOWN	DOWN	2.916	2.7	1.846	1.353	0.779	1.772	0.823	0.685	0.889	0.249	0.128	0.635
AT1G34355	DOWN	DOWN	NA	2.25	1.034	1.33	0.186	0.18	0.158	0.359	0.295	1.076	1.252	0.567	0.801
AT1G34380	NA	NA	UP	4.61	4.621	3.487	3.902	4.304	5.589	6.687	6.936	4.982	21.415	20.002	20.06
AT1G34418	NA	DOWN	DOWN	62.529	50.961	65.941	32.328	35.603	37.884	14.555	17.727	14.683	16.778	17.621	20.728
AT1G34570	NA	DOWN	NA	24.948	32.093	25.408	34.919	35.751	37.212	7.18	11.156	7.654	15.258	16.018	16.802
AT1G34580	DOWN	NA	DOWN	2.032	1.621	1.819	0.23	0.262	0	1.287	0.958	0.354	0.397	0.191	0.505
AT1G34630	DOWN	NA	NA	12.067	7.761	9.011	4.761	2.825	2.533	5.957	7.89	7.736	7.555	7.065	7.329
AT1G34640	DOWN	DOWN	DOWN	12.107	16.423	17.262	6.1	3.7	6.393	5.704	3.982	5.33	3.912	5.697	5.764
AT1G34750	UP	DOWN	NA	10.563	10.705	10.907	21.23	19.367	19.741	4.799	3.886	3.693	9.067	11.457	6.433
AT1G34760	NA	DOWN	NA	6.081	9.501	10.57	9.636	9.852	14.869	4.101	3.958	3.652	11.214	13.96	11.917
AT1G34770	DOWN	DOWN	NA	8.781	5.591	6.824	1.299	3.437	2.587	2.317	2.788	4.791	5.602	5.961	4.28
AT1G35140	UP	NA	NA	2.899	0.655	1.675	23.781	19.428	28.697	0.897	0.688	1.742	1.705	1.3	1.03
AT1G35180	NA	DOWN	DOWN	3.247	5.723	7.682	3.094	2.099	3.66	0.659	1.304	1.861	0.533	0	0.14
AT1G35210	UP	NA	NA	1.097	0.536	0.998	3.822	2.876	2.818	0.922	0.524	1.366	1.184	1.335	1.048
AT1G35230	UP	UP	UP	3.086	3.355	6.16	97.185	12.327	9.541	31.081	15.504	21.865	39.736	64.137	38.684
AT1G35260	DOWN	DOWN	DOWN	18.193	7.999	12.219	0.774	2.115	4.032	0	1.045	3.06	1.046	2.041	1.05
AT1G35320	DOWN	DOWN	DOWN	6.388	4.566	5.05	1.7	1.257	2.082	0.966	1.095	1.141	1.474	1.123	1.162
AT1G35340	NA	DOWN	NA	30.937	50.522	39.101	38.042	56.409	45.343	19.259	19.532	15.08	29.688	32.014	31.168
AT1G35350	UP	NA	NA	5.165	4.757	5.805	18.325	16.875	17.214	5.959	7.821	7.883	4.292	7.269	5.149
AT1G35430	NA	DOWN	DOWN	5.835	8.702	5.863	6.717	4.555	6.836	0.301	0.556	0.243	1.09	0.937	2.286
AT1G35460	NA	DOWN	NA	15.721	17.712	17.499	15.249	15.451	16.464	7.446	4.277	4.511	9.859	9.123	10.922
AT1G35513	NA	DOWN	NA	3.16	3.656	3.084	0.876	1.966	0.419	0.73	0.892	0.382	1.803	1.587	0.885
AT1G35516	NA	NA	DOWN	46.984	36.64	32.74	24.726	32.671	31.652	29.835	25.252	29.006	16.153	8.808	12.742
AT1G35530	NA	NA	UP	1.003	1.355	0.82	0.27	0.38	0.609	1.137	0.968	1.75	1.664	1.957	2.487
AT1G35560	NA	DOWN	NA	14.845	14.572	17.648	23.127	24.836	21.977	5.854	6.436	4.912	9.644	9.86	9.994
AT1G35580	NA	DOWN	NA	65.079	51.057	53.985	37.131	31.633	30.565	12.421	17.792	24.244	39.217	36.342	37.333
AT1G35612	DOWN	DOWN	NA	49.859	36.328	33.169	7.565	5.53	9.6	12.809	9.449	9.92	32.71	30.634	26.179
AT1G35720	NA	UP	UP	186.92	195.926	193.355	75.424	80.832	108.858	395.284	509.049	547.223	383.758	396.48	439.997
AT1G35830	DOWN	DOWN	DOWN	1.868	1.607	1.437	0.231	0.714	0.483	0.524	0.498	0.598	0.777	0.211	0.898
AT1G36180	NA	DOWN	NA	1.427	1.521	1.508	1.166	1.25	1.039	0.535	0.438	0.645	0.935	0.872	0.93
AT1G36622	UP	UP	UP	0.104	0.159	2.237	42.337	12.551	8.821	14.115	4.011	6.063	5.183	8.837	3.974
AT1G36940	DOWN	DOWN	DOWN	2.676	2.266	2.472	0.62	1.247	0.806	0.742	0.416	0.457	0.86	1.353	0.684
AT1G37130	UP	UP	NA	349.59	526.82	355.171	737.821	837.022	751.97	1063.39	1128.04	885.109	218.526	251.243	230.781
AT1G42440	NA	UP	NA	15.408	13.508	15.017	14.147	10.966	13.331	38.065	37.321	37.643	21.233	22.251	22.804
AT1G42540ANDAT1G42550	UP	NA	NA	44.629	68.462	60.303	123.378	132.929	129.068	90.767	96.219	74.188	74.522	79.651	80.424
AT1G42990	UP	UP	NA	33.401	29.28	29.387	144.795	125.892	115.059	119.378	141.463	135.837	34.958	39.954	34.242
AT1G43160	NA	NA	UP	4.789	0	1.937	0.205	0	0.212	8.644	9.358	5.156	14.856	21.01	16.415
AT1G43170	NA	NA	UP	425.287	348.595	336.601	247.656	235.187	223.139	498.887	434.454	496.303	826.401	764.418	849.9
AT1G43245	NA	DOWN	NA	2.252	3.447	2.919	2.844	2.549	2.516	1.3	0.542	0.873	2.458	2.041	2.235
AT1G43580	NA	DOWN	NA	27.449	22.443	24.828	13.255	14.127	15.602	3.066	3.192	4.164	12.891	12.209	11.663
AT1G43620	NA	UP	NA	8.185	6.157	6.592	4.296	4.583	5.408	26.221	25.275	24.922	11.752	12.57	13.242
AT1G43675	DOWN	DOWN	DOWN	2.214	4.643	3.392	0.949	0.568	0.173	0	0.214	0	0.916	0.833	0.104
AT1G43710	NA	NA	DOWN	68.311	80.352	67.95	80.168	77.191	82.046	90.092	101.651	90.768	29.177	30.878	30.631
AT1G43800	DOWN	DOWN	DOWN	12.257	4.249	2.786	0.115	0	0.149	0	0	0.201	0.06	0.13	0
AT1G43860	NA	UP	NA	13.415	10.928	11.956	14.823	16.512	17.482	46.713	49.551	43.549	20.764	21.714	22.895
AT1G43890	NA	UP	NA	53.966	49.664	50.152	44.002	39.455	47.123	376.91	438.179	357.315	54.108	57.784	53.217
AT1G43910	UP	DOWN	NA	6.274	3.275	5.725	19.826	11.726	10.904	1.983	0.932	1.853	4.262	5.158	3.665
AT1G43980	NA	NA	UP	1.035	0.234	0.158	0.696	0.481	0.882	1.671	1.251	1.076	1.178	1.931	2.349
AT1G44000	NA	DOWN	DOWN	196.881	279.65	233.172	295.427	365.662	340.697	90.446	99.018	73.752	109.463	109.467	117.971
AT1G44100	UP	NA	NA	13.457	11.818	12.726	55.45	60.227	60.788	13.029	12.914	13.95	8.791	11.076	9.466
AT1G44110	DOWN	NA	NA	10.473	4.606	6.348	0.655	0.683	1.552	2.483	0.751	5.894	5.462	2.986	3.614
AT1G44125	NA	DOWN	NA	1.854	1.688	1.572	1.05	1.294	0.981	0.599	0.442	0.744	0.973	0.982	1.014
AT1G44350	DOWN	DOWN	DOWN	7.602	2.966	10.258	3.636	1.605	1.955	1.379	1.414	1.028	0.692	0.987	1.322
AT1G44446	NA	DOWN	NA	106.297	196.194	167.378	79.104	78.467	78.6	55.297	66.469	37.819	130.129	122.688	132.507
AT1G44760	NA	NA	DOWN	28.386	10.252	17.744	10.963	13.687	8.92	17.593	10.264	20.837	11.69	6.207	9.26
AT1G44770	NA	DOWN	DOWN	35.617	34.789	34.574	26.396	24.207	22.163	15.828	16.309	17.5	16.782	15.802	15.983
AT1G44780	DOWN	NA	NA	6.411	4.749	5.807	1.712	2.759	2.098	4.412	2.735	4.854	6.198	5.533	5.105
AT1G44800	DOWN	DOWN	DOWN	38.674	35.403	49.689	5.944	5.628	7.15	13.804	6.426	25.804	16.755	11.875	13.691
AT1G44810	NA	DOWN	NA	31.358	22.553	25.841	15.838	15.614	15.647	11.418	12.847	14.789	14.683	15.146	17.956
AT1G44890	NA	UP	UP	1.983	0.851	1.727	1.249	1.426	1.2	3.072	3.593	2.948	2.766	3.61	3.288
AT1G44900	DOWN	NA	NA	10.652	6.014	7.384	1.924	2.684	1.74	5.977	5.019	6.484	5.991	6.202	6.846
AT1G45010	NA	NA	DOWN	15.886	22.566	30.33	26.142	14.617	20.238	15.653	20.128	16.145	5.591	3.952	5.593
AT1G45110	NA	NA	UP	5.08	2.516	2.156	1.438	2.528	2.414	4.192	4.076	5.511	9.065	10.143	7.966
AT1G45130	DOWN	DOWN	DOWN	20.687	19.354	14.895	5.897	5.958	10.927	6.648	5.814	10.71	6.342	4.705	6.316
AT1G45145	NA	NA	DOWN	48.085	20.234	41.302	57.8	14.09	9.257	25.744	19.201	24.608	11.603	14.289	13.386
AT1G45191	DOWN	DOWN	DOWN	34.212	40.158	26.554	13.267	10.835	18.015	5.223	4.639	10.572	5.675	3.943	5.172
AT1G45201	DOWN	DOWN	DOWN	254.443	298.734	252.666	55.298	51.846	125.263	17.098	21.561	20.815	19.281	13.65	16.026
AT1G45207	NA	DOWN	NA	11.412	8.041	8.362	9.112	12.208	9.945	1.392	0.501	1.569	5.468	3.883	4.118
AT1G45229	NA	DOWN	DOWN	7.776	5.387	5.348	1.709	2.871	3.935	0.791	2.135	2.152	4.322	1.375	1.583
AT1G45230	NA	NA	UP	53.435	69.641	58.787	78.455	97.636	96.661	83.732	85.77	83.048	144.432	138.811	145.503
AT1G45231	NA	NA	UP	7.228	4.196	5.441	3.377	3.069	3.281	8.163	8.293	9.213	10.192	12.546	12.516
AT1G45248	NA	DOWN	DOWN	4.731	3.146	3.96	2.362	2.306	3.548	0.646	0.62	0.741	0.708	0.337	1.377
AT1G45249	UP	UP	NA	21.103	22.887	20.071	42.975	51.835	49.674	43.321	43.641	38.362	14.335	11.96	12.845
AT1G45332	NA	UP	UP	7.282	5.358	6.672	5.53	3.9	4.361	15.615	17.333	18.247	14.603	18.693	18.351
AT1G46264	DOWN	DOWN	DOWN	9.399	5.505	6.939	0.856	2.435	2.629	1.662	0.707	3.701	3.377	2.456	2.497
AT1G46480	DOWN	NA	NA	5.239	5.186	5.359	0.759	1.069	0.987	4.023	1.143	8.257	4.355	4.106	4.997
AT1G46554	NA	UP	UP	2.965	1.928	1.942	3.13	2.161	1.789	16.85	25.834	21.332	6.454	5.317	4.561
AT1G46768	UP	UP	UP	2.551	3.907	1.808	18.577	24.737	21.177	215.592	256.019	112.593	14.538	14.881	25.576
AT1G47210	NA	DOWN	NA	12.977	9.283	9.839	5.657	9.177	6.477	5.47	5.235	5.061	7.724	8.654	7.151
AT1G47340	DOWN	DOWN	NA	5.697	4.148	4.026	1.262	1.922	1.278	0.91	1.423	1.776	3.736	2.679	2.962
AT1G47370	UP	UP	UP	2.037	1.565	2.485	4.772	5.223	6.917	7.472	8.592	4.885	12.166	14.482	11.138
AT1G47380	NA	DOWN	NA	7.757	8.345	7.918	11.253	12.905	9.243	3.045	3.28	4.364	6.03	4.1	5.197
AT1G47400	NA	UP	NA	2.554	1.18	1.287	0.929	2.914	1.485	5.092	3.349	4.54	1.255	0.412	0.546
AT1G47410	NA	DOWN	DOWN	4.584	4.932	4.815	1.995	2.716	2.308	0.221	0.436	1.887	2.05	0.92	1.525
AT1G47485	NA	NA	DOWN	2.954	1.617	2.161	0	0	0	0	0	1.874	0	0.303	0.225
AT1G47490	NA	NA	UP	42.842	41.392	39.469	49.321	65.934	54.801	43.157	50.33	43.908	86.254	76.762	74.428
AT1G47500	NA	UP	UP	22.095	19.466	20.904	30.388	38.939	37.175	59.961	78.536	63.244	45.82	44.652	39.024
AT1G47510	UP	UP	NA	0.888	2.594	1.356	14.526	12.243	16.251	8.18	6.718	2.256	1.265	1.33	1.787
AT1G47580	NA	DOWN	NA	23.401	28.049	26.138	29.643	31.959	34.746	9.801	8.568	4.928	23.874	22.491	24.263
AT1G47655	DOWN	DOWN	DOWN	4.536	3.587	4.512	0.352	0.339	0.802	0.823	0.471	1.376	0.971	1.527	1.854
AT1G47670	DOWN	NA	NA	14.771	12.545	14.439	2.032	1.251	2.781	11.917	4.266	19.148	9.945	7.592	9.548
AT1G47710	UP	UP	UP	12.641	11.543	14.344	23.423	25.439	21.594	339.881	403.031	333.322	35.912	41.725	36.095
AT1G47740	NA	DOWN	NA	44.473	34.952	33.12	22.14	33.301	28.569	17.215	14.081	12.201	27.051	24.083	26.876
AT1G47760	NA	NA	UP	1.263	0.309	0.729	0.474	0.733	1.512	0.889	0	0.485	3.52	2.507	3.746
AT1G47840	DOWN	DOWN	DOWN	3.889	2.95	2.869	0.703	0.832	0.696	0.164	0.371	0.352	1.007	0.594	1.352
AT1G47870	NA	UP	NA	6.666	4.516	5.547	4.654	4.164	4.169	13.124	14.617	12.696	8.169	6.745	6.013
AT1G47950ANDAT1G47960	NA	NA	UP	2.842	5.124	6.999	4.366	2.051	2.398	3.03	2.452	3.426	9.578	10.706	11.128
AT1G48030	NA	NA	DOWN	102.743	210.261	178.342	182.05	192.572	164.834	150.645	190.681	131.663	66.753	68.434	76.992
AT1G48100	UP	UP	NA	21.982	22.116	18.905	62.295	110.824	75.986	1297.5	1679.33	1222.77	18.62	17.325	16.847
AT1G48200	NA	DOWN	NA	11.494	5.954	8.071	4.81	6.729	7.823	3.422	3.175	4.043	10.764	9.219	8.73
AT1G48210	UP	UP	UP	9.559	6.499	6.526	14.729	12.985	14.158	36.114	45.414	46.392	34.176	35.875	35.928
AT1G48240	NA	DOWN	DOWN	17.867	23.839	21.655	23.209	23.233	27.499	9.735	8.325	8.146	9.408	7.925	9.011
AT1G48260	NA	NA	DOWN	6.969	9.12	9.601	6.114	6.412	11.369	5.501	6.293	5.771	2.562	3.596	3.357
AT1G48280	DOWN	DOWN	NA	5.189	3.925	3.995	1.025	1.741	1.093	1.261	0.762	1.076	3.409	3.03	2.511
AT1G48315	NA	DOWN	DOWN	3.082	2.94	2.985	2.159	1.204	2.781	0.819	0	0.665	0.702	1.305	1.186
AT1G48320	UP	NA	NA	14.948	14.864	18.361	46.593	37.87	36.893	12.417	13.505	11.343	16.734	14.463	12.06
AT1G48330	NA	DOWN	NA	5.685	6.004	5.634	5.794	6.5	4.992	3.765	1.266	2.346	6.275	2.986	5.207
AT1G48370	NA	UP	UP	1.104	0.833	0.976	0.816	0.515	0.796	8.075	8.605	9.854	5.409	5.791	6.741
AT1G48430	NA	DOWN	NA	24.065	19.478	17.711	21.287	19.137	18.842	5.285	4.263	6.922	12.377	9.902	8.695
AT1G48460ANDAT1G07487	NA	UP	UP	10.668	7	7.906	5.342	6.241	6.859	21.867	21.573	16.63	19.405	16.856	18.308
AT1G48480	NA	DOWN	DOWN	29.206	31.442	33.006	26.278	34.51	31.791	3.643	4.321	6.702	10.337	7.689	8.574
AT1G48540	NA	NA	DOWN	11.426	14.391	12.669	7.408	7.187	10.34	10.559	11.355	12.256	4.539	4.596	5.009
AT1G48560	NA	UP	NA	2.581	1.539	2.221	0.969	1.04	1.185	4.268	4.629	4.847	4.18	3.247	3.328
AT1G48570	NA	UP	UP	11.87	8.676	10.109	7.204	8.407	7.529	30.733	29.914	30.564	53.485	50.526	53.29
AT1G48580	DOWN	NA	UP	2.283	0.939	1.253	0.214	0.439	0.73	2.071	0.833	2.904	3.762	4.341	3.043
AT1G48600	NA	NA	DOWN	141.756	213.323	179.248	149.688	161.602	195.331	121.524	153.077	123.844	30.245	46.073	34.138
AT1G48605	NA	NA	UP	1.308	2.047	1.975	1.691	1.398	1.307	0.726	0.528	1.144	4.538	4.042	4.472
AT1G48610	NA	DOWN	NA	29.217	21.074	22.261	18.42	30.45	23.942	10.388	7.4	11.17	18.301	14.334	14.554
AT1G48620	NA	DOWN	NA	32.912	31.439	30.672	28.447	27.724	25.775	15.517	10.959	16.412	24.062	23.245	22.711
AT1G48630	NA	NA	UP	76.824	57.417	66.828	36.165	56.01	48.017	122.379	106.829	103.379	169.908	150.325	165.2
AT1G48650	UP	UP	UP	14.09	18.943	16.346	35.294	40.52	39.05	35.474	37.687	30.651	36.207	35.067	39.482
AT1G48750	NA	NA	UP	32.769	30.39	30.856	21.511	25.633	36.12	32.986	39.371	32.516	67.368	65.057	74.699
AT1G48770ANDAT1G48780	NA	NA	DOWN	13.914	9.82	11.022	4.529	7.574	7.537	7.627	8.682	11.133	4.054	3.161	3.678
AT1G48880	DOWN	NA	NA	2.369	2.233	2.643	0.744	1.056	0.999	1.094	1.845	1.619	1.625	1.259	1.59
AT1G48920	NA	UP	NA	135.414	107.589	123.44	79.018	95.505	81.193	567.536	600.447	585.248	246.306	224.538	225.959
AT1G49000	UP	NA	UP	0.312	0.267	0.9	7.513	2.917	1.763	4.544	1.627	1.94	1.689	3.624	2.35
AT1G49010	NA	DOWN	NA	49.186	54.352	38.73	43.253	52.137	49.097	12.465	10.354	7.729	37.817	35.69	37.908
AT1G49050	UP	NA	NA	7.234	8.611	8.693	19.627	19.068	14.396	8.324	6.317	6.434	7.65	9.687	9.568
AT1G49130	NA	DOWN	NA	1.265	2.15	1.718	1.124	0.705	1.723	0	0.059	0	2.277	1.398	1.242
AT1G49180	DOWN	NA	NA	7.56	8.396	6.285	2.946	3.222	2.481	5.423	6.628	4.311	10.936	10.29	9.677
AT1G49200	DOWN	DOWN	DOWN	5.166	4.003	6.726	2.121	3.171	1.502	2.479	1.99	2.621	2.092	2.319	2.85
AT1G49205	NA	UP	NA	0.338	0.079	0	0.113	0	0.306	1.777	2.447	1.541	0.431	2.184	0.609
AT1G49230	UP	UP	UP	0.995	1.531	0.343	7.095	14.905	10.862	7.071	6.796	8.199	2.853	2.283	2.866
AT1G49310	NA	DOWN	NA	3.833	2.979	3.143	2.713	2.89	3.495	0.99	0	0.973	2.163	1.605	1.843
AT1G49320	DOWN	DOWN	NA	8.797	5.533	10.058	0.445	0.698	0.705	4.372	0.45	4.185	4.082	6.308	6.203
AT1G49350	NA	DOWN	NA	7.84	6.639	7.521	4.818	4.002	3.12	3.01	3.749	2.728	8.374	7.115	6.697
AT1G49450	UP	UP	UP	0.132	0.475	1.066	3.016	2.62	3.789	34.18	29.4	24.442	2.535	2.984	3.555
AT1G49500	NA	NA	DOWN	87.801	83.956	76.623	0.601	45.619	47.187	136.787	145.318	0.469	24.662	22.126	18.252
AT1G49540	NA	UP	UP	6.935	4.616	4.577	3.17	4.039	3.234	13.468	12.308	15.004	12.042	11.47	13.207
AT1G49560	NA	UP	UP	3.74	3.018	3.801	3.07	2.936	3.582	27.382	28.731	24.738	6.398	7.304	7.365
AT1G49580	NA	DOWN	NA	17.14	16.211	15.313	12.615	13.784	14.491	7.605	6.929	8.289	11.594	9.505	12.118
AT1G49600	NA	UP	UP	45.519	42.243	40.267	48.595	65.127	59.046	130.816	124.985	130.873	148.844	139.39	155.283
AT1G49620	DOWN	NA	NA	6.409	4.519	3.297	2.185	1.521	2.8	6.53	5.272	4.292	4.516	1.815	2.509
AT1G49670	NA	NA	UP	12.67	23.616	19.599	35.865	30.759	32.44	22.811	33.186	25.563	55.241	62.599	61.164
AT1G49700	DOWN	DOWN	DOWN	13.988	3.844	6.943	3.514	2.907	2.764	1.138	1.04	1.736	0.39	0.453	0.374
AT1G49720	UP	UP	UP	3.108	1.882	1.81	16.616	15.072	14.007	80.365	77.156	79.632	28.368	30.01	28.585
AT1G49730	NA	DOWN	DOWN	22.219	20.785	17.955	11.164	10.509	11.141	2.236	1.021	2.985	13.26	10.443	10.191
AT1G49740	NA	DOWN	NA	17.591	18.236	17.829	20.084	23.155	23.364	5.064	3.941	4.07	13.233	11.373	14.663
AT1G49760	NA	UP	NA	59.53	50.781	49.946	43.023	59.473	44.411	128.56	130.648	120.972	103.43	96.497	102.053
AT1G49780	NA	DOWN	DOWN	9.719	10.826	10.352	8.764	9.868	8.893	4.997	5.433	2.968	2.818	3.569	2.405
AT1G49840	UP	NA	NA	4.614	6.859	5.603	16.016	19.304	19.127	6.368	7.202	8.696	4.453	3.579	4.221
AT1G49870	DOWN	NA	NA	2.577	1.398	1.856	0.381	0.44	0.267	0.948	0.708	1.962	3.381	1.135	1.724
AT1G49910	DOWN	NA	NA	3.164	2.383	1.679	0.126	0.793	0.366	2.005	0.956	3.819	4.694	3.862	4.595
AT1G49975	NA	DOWN	NA	43.292	56.36	53.094	47.869	54.889	59.476	11.944	12.11	12.574	61.198	57.106	57.836
AT1G50000	NA	NA	UP	10.668	9.897	6.674	6.511	12.359	8.903	10.915	12.432	8.412	22.937	18.891	20.577
AT1G50010	DOWN	DOWN	DOWN	316.962	261.409	234.918	82.239	112.97	105.126	119.631	123.996	149.82	88.777	59.296	77.104
AT1G50020	UP	NA	NA	96.303	150.9	134.288	230.453	236.412	254.673	214.128	287.814	210.816	82.219	99.459	87.347
AT1G50055	NA	DOWN	NA	14.499	9.853	11.636	9.087	12.26	7.857	4.374	4.647	3.509	13.44	12.088	10.985
AT1G50110	DOWN	DOWN	DOWN	9.565	4.432	5.952	1.187	1.299	1.041	2.038	0.504	2.521	2.19	2.768	2.27
AT1G50180	UP	NA	NA	1.34	1.721	1.626	4.026	5.107	2.277	0.812	0.959	1.217	2.192	2.822	2.575
AT1G50240	DOWN	NA	NA	6.13	2.347	3.083	0.291	0.337	0.369	1.587	0.941	3.334	3.548	2.652	2.868
AT1G50250	UP	NA	NA	75.246	143.002	118.876	224.415	198.119	235.371	122.401	163.708	121.908	69.452	84.659	78.907
AT1G50260	NA	UP	NA	5.615	5.673	4.392	6.477	8.397	5.789	17.364	23.003	17.756	6.642	6.618	6.708
AT1G50270	NA	UP	NA	1.847	1.551	0.887	1.268	0.679	1.535	3.184	3.906	2.817	1.966	2.179	2.568
AT1G50280	NA	NA	DOWN	3.895	5.082	4.064	3.274	3.534	4.108	3.006	3.576	3.914	1.675	1.876	1.88
AT1G50360	NA	DOWN	NA	7.136	6.377	6.553	3.925	5.075	3.959	2.831	3.178	3.105	6.555	7.361	6.513
AT1G50400	NA	UP	NA	0.105	0	0	0.573	0	0	2.544	2.822	3.554	0.1	0.309	0.324
AT1G50430	NA	DOWN	NA	54.019	48.283	54.215	51.784	41.627	43.365	25.421	21.813	30.01	49.032	53.531	53.508
AT1G50450	NA	NA	UP	42.87	65.941	61.653	74.173	104.225	95.689	83.54	94.662	69.851	128.749	125.137	123.346
AT1G50460	NA	NA	DOWN	13.384	12.06	15.502	14.909	22.643	17.132	9.348	7.306	9.754	5.065	5.132	5.299
AT1G50490	DOWN	DOWN	NA	37.406	16.638	22.53	3.925	3.658	6.077	9.199	6.148	16.344	19.912	14.929	19.671
AT1G50640	UP	NA	NA	20.308	21.054	22.837	61.463	59.052	62.49	31.864	34.395	31.14	13.656	14.595	15.307
AT1G50660	UP	UP	NA	23.619	23.853	22.663	51.882	48.653	49.909	55.51	51.99	48.013	26.739	27.081	24.606
AT1G50732	NA	DOWN	NA	25.433	42.756	37.569	40.388	51.815	50.657	16.613	17.452	12.186	33.262	28.773	36.701
AT1G50740	UP	NA	NA	17.371	15.428	15.904	72.585	69.428	72.628	13.915	8.278	12.731	17.026	19.425	16.784
AT1G50950	DOWN	DOWN	NA	2.451	2.502	2.784	1.697	0.984	1.136	0.746	0.601	1.026	1.091	1.33	1.095
AT1G50970	NA	NA	DOWN	8.622	6.351	7.828	3.593	4.791	3.184	3.557	4.864	3.702	3.031	3.355	2.68
AT1G51060	NA	DOWN	DOWN	166.082	140.634	136.667	162.68	178.633	197.807	45.575	41.73	66.649	62.666	64.385	56.368
AT1G51090	UP	UP	UP	2.351	1.578	3.63	239.047	271.738	297.576	935.789	1287.44	1010.04	16.251	23.536	17.879
AT1G51130	NA	UP	NA	3.54	1.526	2.521	1.283	1.271	1.198	3.938	4.927	7.648	3.347	3.096	2.486
AT1G51140	NA	DOWN	DOWN	33.059	32.47	31.41	17.993	13.882	15.648	10.488	13.972	13.859	3.157	3.508	3.246
AT1G51170	DOWN	DOWN	DOWN	6.74	6.278	5.617	0.959	0.959	0.971	0.953	0.639	3.048	0.562	1.251	1.118
AT1G51270	NA	DOWN	NA	5.991	7.521	10.523	18.733	12.193	10.621	3.213	0.614	2.091	5.651	8.726	4.546
AT1G51310	NA	NA	UP	16.39	11.881	12.521	12.229	12.048	14.924	23.502	24.729	18.979	37.009	34.206	35.157
AT1G51340	UP	NA	NA	2.241	2.05	2.743	5.994	6.278	5.299	1.806	1.777	1.494	1.282	2.704	1.637
AT1G51350	UP	NA	NA	8.911	12.254	10.673	19.865	20.879	21.313	12.6	15.561	14.015	11.429	11.147	9.821
AT1G51360	NA	DOWN	DOWN	14.765	19.248	18.636	12.307	12.768	13.715	6.595	10.374	6.989	7.519	7.51	7.528
AT1G51380	NA	UP	UP	1.394	1.16	1.211	0.334	0.45	0.549	10.063	10.518	12.116	6.154	6.244	4.816
AT1G51390	NA	NA	UP	9.425	9.956	9.939	12.334	11.404	9.269	7.202	5.087	5.038	23.562	21.853	22.498
AT1G51400	NA	DOWN	DOWN	1670.22	2475.88	2261.64	1510.63	1613.87	1856.68	100.034	116.516	75.089	294.73	243.115	279.442
AT1G51430	DOWN	DOWN	DOWN	21.391	16.715	13.476	5.92	7.295	10.585	2.393	3.463	1.446	8.706	7.448	5.667
AT1G51440	UP	NA	NA	4.216	6.887	6.578	16.62	8.34	13.765	5.292	6.455	5.419	2.817	3.644	3.325
AT1G51460	DOWN	NA	NA	3.791	1.383	1.946	0.256	0	0.883	1.14	0.499	2.891	3.299	1.358	2.373
AT1G51500	NA	UP	NA	52.708	89.04	89.385	90.655	69.709	93.031	160.561	248.759	187.16	45.388	48.057	54.571
AT1G51510	NA	UP	NA	65.132	49.747	53.983	43.133	49.51	45.484	160.404	171.947	155.518	102.4	88.173	88.641
AT1G51550	NA	DOWN	NA	6.394	5.078	5.14	2.861	2.67	2.572	2.246	2.306	3.046	3.659	3.108	2.611
AT1G51600	NA	UP	NA	8.348	7.662	8.167	10.102	11.771	10.247	18.532	16.917	16.786	14.76	14.316	13.023
AT1G51610	NA	UP	UP	8.839	8.355	8.316	7.286	10.863	9.56	45.38	42.267	32.699	15.927	17.92	16.065
AT1G51645	NA	DOWN	NA	3.618	3.288	3.072	3.403	2.654	2.093	0.637	0.932	0.778	2.987	3.778	2.123
AT1G51660ANDAT1G51670	UP	NA	NA	12.113	9.43	10.435	36.163	30.551	35.399	15.542	14.916	12.584	6.254	9.365	6.444
AT1G51680	UP	DOWN	DOWN	53.584	84.787	77.855	150.173	140.887	143.995	11.204	8.076	9.531	28.284	30.477	29.049
AT1G51700	UP	UP	DOWN	17.295	19.953	21.517	103.849	86.335	102.46	42.687	52.38	38.528	8.978	10.613	8.593
AT1G51760	DOWN	DOWN	DOWN	48.03	14.388	33.085	18.761	10.318	9.064	8.166	8.33	7.252	10.249	12.857	11.096
AT1G51800	UP	UP	UP	0.545	0.4	1.228	15.178	5.972	4.005	3.204	1.277	1.785	4.529	9.637	4.96
AT1G51805	UP	NA	NA	24.736	45.343	49.543	122.833	104.952	123.993	37.979	29.77	26.444	43.29	53.041	51.046
AT1G51820	UP	UP	NA	0.095	0.114	0.344	3.658	3.978	0.941	4.548	1.749	3.167	0.881	1.009	0.657
AT1G51860	UP	NA	NA	0.762	0.37	1.029	10.192	0.88	0.372	0.421	0.175	0.693	0.723	1.709	1.002
AT1G51940	DOWN	NA	UP	8.055	5.083	6.848	2.954	2.55	2.772	6.886	5.869	8.051	19.249	17.382	18.184
AT1G52000	DOWN	DOWN	DOWN	51.792	22.55	21.957	4.77	6.699	8.578	0.681	1.695	0.958	11.451	13.407	10.243
AT1G52030	DOWN	DOWN	DOWN	21.258	3.312	22.692	0.248	0.08	0.23	1.119	0.529	2.172	0.321	0.109	0.209
AT1G52040	DOWN	DOWN	DOWN	52.179	11.73	35.449	2.806	1.487	1.823	1.169	1.586	2.333	2.882	4.944	2.363
AT1G52150	DOWN	DOWN	NA	25.024	18.26	21.119	5.301	8.675	6.729	8.589	5.704	13.86	18.983	13.333	16.683
AT1G52155	NA	DOWN	NA	3.451	3.745	3.258	2.075	1.516	3.9	1.132	1.627	2.315	3.072	2.248	2.064
AT1G52160	NA	UP	UP	3.952	3.003	3.399	3.123	2.485	2.278	11.326	11.988	11.198	7.811	7.916	9.321
AT1G52190	NA	DOWN	DOWN	37.531	55.035	38.404	15.533	30.534	32.393	0.884	0.643	1.113	9.851	8.75	10.486
AT1G52191ANDAT1G52200	UP	UP	UP	2.071	2.302	6.433	23.515	15.495	11.161	36.189	12.242	20.539	24.743	53.494	28.606
AT1G52230	NA	NA	DOWN	2108.06	3745.53	3342.57	2863.55	3201.07	3503.79	1716.63	2014.97	1265.19	1048.1	935.731	934.69
AT1G52245	DOWN	DOWN	DOWN	7.501	6.385	3.925	1.513	1.86	3.717	0.251	0	1.777	1.412	1.284	0.966
AT1G52260	DOWN	NA	NA	6.626	6.962	5.996	2.684	2.976	2.251	3.527	1.467	4.458	4.066	4.754	3.83
AT1G52270	DOWN	UP	NA	3.677	2.499	4.247	1.123	0.791	1.212	20.591	29.658	25.798	1.412	1.856	1.548
AT1G52280	NA	UP	NA	26.84	27.755	26.08	34.22	39.671	47.459	69.67	83.305	78.465	33.441	31.569	28.805
AT1G52290	NA	DOWN	NA	15.254	13.074	20.933	32.91	18.286	33.334	4.981	3.662	3.367	7.843	13.518	11.648
AT1G52320	NA	UP	NA	8.077	10.6	9.332	11.348	8.197	8.001	21.346	23.549	21.762	14.045	14.274	12.89
AT1G52340	NA	DOWN	DOWN	18.734	28.323	23.599	18.206	18.339	18.922	10.756	8.372	7.693	11.112	9.006	11.093
AT1G52342	UP	DOWN	NA	10.1	16.091	16.665	47.894	42.3	60.702	4.604	4.308	3.145	8.772	12.284	9.352
AT1G52370	NA	UP	NA	14.958	13.3	12.172	16.286	15.257	14.765	54.041	51.786	44.446	17.192	20.718	22.183
AT1G52380	NA	NA	UP	18.309	14.436	19.168	16.696	18.871	20.088	31.881	30.654	35.49	33.876	34.093	32.776
AT1G52400	DOWN	DOWN	DOWN	535.664	147.878	489.118	15.862	11.564	21.29	51.349	71.226	89.175	43.481	45.045	45.122
AT1G52410	DOWN	DOWN	DOWN	98.799	28.882	81.946	3.502	3.81	6.022	4.636	4.16	10.475	9.992	8.071	8.599
AT1G52450	NA	NA	UP	0.749	0.478	0.573	0.12	0.187	0.248	0.837	0.898	1.222	3.5	2.476	2.697
AT1G52530	DOWN	NA	NA	3.616	1.267	2.41	0.186	0.64	0.729	1.961	1.077	1.666	2.16	1.442	1.375
AT1G52550	UP	NA	NA	9.888	15.572	12.669	24.026	21.923	26.103	10.673	13.266	7.978	8.116	8.722	11.481
AT1G52565	UP	DOWN	DOWN	2.901	3.526	4.305	9.607	7.872	11.302	0.947	1.422	0.748	2.35	1.089	0.974
AT1G52570	UP	UP	UP	0.694	0.867	1.02	2.058	2.683	1.565	1.713	1.649	1.968	2.498	2.63	2.238
AT1G52590	UP	NA	NA	26.005	38.89	33.37	65.542	65.197	65.212	50.55	69.441	47.629	49.008	52.663	53.374
AT1G52640	NA	UP	UP	0.322	0.287	0.46	0.536	0.248	0.312	2.226	1.798	1.735	1.698	1.55	2.167
AT1G52690	NA	UP	NA	0	0	1.06	0.687	0	0	7	23.723	29.722	0	0	0
AT1G52700	DOWN	NA	NA	3.186	1.683	1.332	0.049	0.344	0.191	1.225	0.319	1.728	1.531	2.918	2.616
AT1G52710	NA	DOWN	NA	15.499	9.026	10.952	9.318	8.283	8.577	3.72	2.633	3.099	7.373	10.012	11.122
AT1G52720	DOWN	DOWN	NA	20.961	9.77	13.74	5.592	5.158	6.767	4.238	1.754	4.587	11.356	10.595	9.159
AT1G52750	NA	DOWN	DOWN	1.548	2.461	2.729	1.64	1.152	0.849	0	0	0.127	0.418	0.186	0.336
AT1G52770	UP	NA	UP	1.697	1.766	2.182	6.187	11.607	5.166	3.331	1.779	3.026	7.454	5.806	5.201
AT1G52825	NA	DOWN	NA	11.13	11.873	14.294	13.693	8.031	8.546	2.291	2.976	2.13	9.656	7.079	5.254
AT1G52827	UP	UP	DOWN	12.879	15.425	16.092	38.643	30.589	51.58	66.422	98.198	76.939	4.036	2.57	4.623
AT1G52830	UP	NA	NA	1.21	3.007	3.777	8.93	7.607	10.167	0.575	1.528	1.574	0.414	0	0.516
AT1G52855	UP	UP	UP	1.532	1.53	2.967	20.919	8.346	15.957	44.719	54.945	43.059	6.117	7.158	4.633
AT1G52890	UP	UP	NA	0.258	0	0.615	13.725	6.212	2.899	5.972	3.28	2.348	0.723	1.816	1.538
AT1G52910	DOWN	NA	NA	5.205	6.695	5.968	1.867	1.031	1.724	4.923	5.123	4.943	7.383	2.856	6.368
AT1G52920	NA	NA	UP	1.547	0.804	0.681	0.413	0.731	0.369	0.419	0.254	0.922	1.752	1.766	2.576
AT1G52930	NA	UP	UP	26.48	16.555	20.018	11.999	17.041	13.389	73.154	69.09	69.417	80.374	74.489	72.411
AT1G52980	NA	UP	NA	48.576	39.664	39.521	45.468	50.285	45.502	96.279	88.812	92.988	70.019	67.707	72.468
AT1G53025	UP	UP	NA	2.271	2.555	3.534	5.678	6.081	6.205	5.901	5.636	6.793	3.883	3.724	3.372
AT1G53035	UP	UP	UP	1.749	1.725	1.79	8.209	8.615	8.089	79.966	89.112	79.15	15.81	17.874	14.486
AT1G53070	DOWN	DOWN	DOWN	21.704	10.607	12.239	0.612	0.202	0.463	2.4	1.074	5.14	3.494	2.539	2.587
AT1G53090	UP	UP	NA	7.199	11.7	11.897	26.407	25.213	31.547	31.565	38.365	32.082	17.331	17.838	17.786
AT1G53100	NA	UP	NA	0	0	0	0.37	0.068	0	2.788	1.461	2.483	0.456	0.785	0.497
AT1G53140	DOWN	NA	NA	4.376	1.337	2.394	0.247	0.315	0.48	1.399	0.372	1.943	2.335	0.986	1.063
AT1G53160	NA	DOWN	NA	2.192	1.925	2.511	1.231	1.147	0.566	0.338	0.189	0.619	2.97	2.71	3.409
AT1G53170	NA	NA	DOWN	21.598	25.357	19.991	25.619	29.718	34.156	25.927	26.845	26.193	9.784	10.566	6.967
AT1G53180	DOWN	DOWN	DOWN	6.779	3.257	5.533	0.613	0.309	0.462	0.122	0.356	1.595	0.703	0.563	0.97
AT1G53200	NA	UP	NA	4.543	2.909	3.731	3.776	4.591	4.112	10.382	9.807	10.677	6.838	6.37	6.254
AT1G53210	NA	UP	NA	73.624	94.86	94.961	106.393	93.853	115.17	202.527	216.878	193.354	89.392	90.154	93.628
AT1G53230	UP	NA	UP	17.999	22.479	22.677	50.51	56.271	55.082	23.179	24.549	20.696	38.342	42.689	44.477
AT1G53300	NA	DOWN	NA	20.066	22.415	20.121	17.878	19.324	19.571	9.003	8.243	9.382	11.35	12.439	12.069
AT1G53330	NA	UP	UP	0.627	0.163	0.406	0.5	0.749	0.486	1.615	2.027	1.24	1.788	1.951	1.353
AT1G53390	NA	DOWN	NA	6.618	8.37	7.209	6.392	5.312	5.958	3.721	2.809	3.427	6.414	6.537	5.878
AT1G53400	NA	UP	NA	29.739	30.157	31.221	22.649	32.349	29.677	96.149	110.029	86.915	27.67	29.503	24.411
AT1G53430	UP	NA	NA	10.161	12.284	11.94	32.413	44.738	38.317	22.435	18.899	16.845	18.346	16.244	16.599
AT1G53480	NA	UP	NA	24.96	13.053	16.308	15.802	18.333	26.139	37.677	46.732	39.809	31.608	24.44	34.465
AT1G53500	NA	UP	NA	29.923	46.458	38.504	37.394	36.342	43.591	105.881	122.619	107.752	33.415	30.71	33.268
AT1G53510	NA	UP	NA	41.388	42.775	30.228	60.616	64.95	62.334	86.86	101.956	79.241	60.29	57.584	58.25
AT1G53520	NA	NA	DOWN	24.128	38.832	34.231	32.071	36.053	37.276	22.242	22.573	20.077	9.964	10.223	12.017
AT1G53560	NA	DOWN	DOWN	36.023	46.004	44.087	39.534	41.53	48.37	6.488	12.752	8.111	10.666	11.813	13.625
AT1G53570	UP	UP	NA	16.949	16.277	8.537	28.939	28.183	18.593	24.257	31.149	40.1	18.717	31.128	20.236
AT1G53580	DOWN	UP	NA	51.684	51.915	52.332	26.634	18.179	21.074	105.669	139.502	103.308	43.889	44.652	45.516
AT1G53590	NA	UP	NA	12.536	12.59	11.6	8.352	7.717	8.929	34.739	39.37	36.765	19.926	18.5	20.288
AT1G53633	UP	UP	NA	0.467	0.268	0.556	4.378	0	5.547	0	9.27	6.124	1.9	2.187	1.462
AT1G53645	NA	UP	UP	13.793	10.304	11.524	7.377	4.022	6.683	26.672	26.107	27.49	28.532	30.124	31.062
AT1G53680	UP	NA	UP	2.313	2.418	2.162	7.938	10.026	12.81	4.64	5.999	3.336	3.539	5.96	6.48
AT1G53700	DOWN	DOWN	DOWN	3.696	4.543	3.212	0.714	0.553	0.701	0.63	1.158	0.697	1.574	0.9	1.563
AT1G53710	NA	DOWN	NA	8.125	6.584	6.385	5.59	3.399	2.208	0.35	0.43	1.086	4.094	5.926	4.272
AT1G53730	NA	DOWN	DOWN	26.373	26.608	29.719	14.684	18.79	15.509	6.071	3.238	6.171	13.268	10.339	12.538
AT1G53770	DOWN	DOWN	NA	6.687	5.778	7.2	3.116	2.134	2.942	2.776	2.233	3.566	6.403	4.224	5.466
AT1G53800	NA	NA	UP	27.508	26.381	26.082	40.471	61.105	54.667	46.624	44.411	37.755	91.095	79.555	86.541
AT1G53840	NA	DOWN	DOWN	36.968	51.453	48.839	52.446	50.949	61.288	11.733	13	13.72	20.915	17.957	22.188
AT1G53910	NA	UP	NA	22.924	23.465	23.515	45.744	18.911	23.893	50.086	53.062	34.749	34.13	29.506	33.953
AT1G54000	DOWN	DOWN	NA	8.27	3.662	6.94	1.762	0.501	1.952	1.242	0	2.764	7.518	7.408	3.901
AT1G54010	DOWN	DOWN	DOWN	81.311	26.345	58.161	5.174	4.08	5.652	3.285	4.865	7.808	3.513	2.804	1.583
AT1G54020	DOWN	DOWN	DOWN	3.205	1.129	12.454	0	0	0	0	0	0	0	0	0
AT1G54040	NA	NA	DOWN	11.526	27.678	33.169	23.306	19.094	21.531	23.35	31.944	22.416	4.283	4.341	5.818
AT1G54050	NA	DOWN	DOWN	13.956	16.289	23.052	13.424	9.779	14.457	2.044	2.322	2.895	5.12	3.733	5.454
AT1G54060	NA	DOWN	NA	21.188	20.239	22.89	14.812	16.416	13.539	4.792	3.812	4.783	10.901	10.024	11.645
AT1G54090	NA	NA	DOWN	10.527	13.234	13.351	6.304	5.601	5.867	12.842	15.562	13.168	4.855	5.873	5.829
AT1G54100	NA	UP	NA	25.631	22.684	29.557	25.416	10.394	11.897	41.983	62.69	54.696	18.136	22.424	18.949
AT1G54110	UP	NA	NA	8.721	12.163	12.752	17.614	21.054	21.454	8.992	14.003	9.981	8.617	11.656	8.419
AT1G54130	NA	UP	NA	26.052	32.176	32.071	49.094	37.318	34.311	65.999	70.811	66.943	35.073	39.105	34.738
AT1G54150	NA	UP	NA	11.202	9.804	9.757	9.096	11.188	10.918	23.026	22.84	23.176	15.349	15.788	16.487
AT1G54160	NA	NA	UP	0.976	1.076	1.912	2.711	0.881	0.925	1.204	1.715	1.466	2.282	3.352	3.583
AT1G54180	DOWN	DOWN	NA	6.842	4.525	4.455	1.764	1.347	1.877	1.02	0.149	2.633	2.958	2.417	3.516
AT1G54200	DOWN	DOWN	DOWN	8.837	10.894	8.014	2.137	2.069	2.006	3.538	1.933	4.823	1.751	1.463	2.742
AT1G54217	NA	UP	UP	1.094	0.416	1.32	0.665	0.292	0.327	8.657	8.652	11.564	6.019	6.03	8.289
AT1G54220	NA	NA	UP	17.054	20.052	17.243	19.837	22.136	20.689	22.229	26.25	22.978	32.626	37.117	36.809
AT1G54270	NA	UP	NA	66.778	90.087	87.702	98.529	97.793	97.428	253.819	294.655	246.94	97.438	100.36	104.274
AT1G54290	NA	UP	NA	19.241	23.805	26.889	34.877	33.596	30.868	39.829	55.517	47.129	16.325	17.112	15.464
AT1G54310	NA	NA	UP	17.397	15.049	14.887	11.319	15.932	13.84	24.937	22.3	19.424	75.942	66.88	70.367
AT1G54370	NA	DOWN	NA	30.937	24.449	24.499	19.997	21.821	21.663	12.897	10.667	13.015	23.413	23.853	22.466
AT1G54385	DOWN	DOWN	DOWN	8.116	2.976	4.559	0.601	0.776	0.801	1.604	1.238	2.461	2.261	1.224	1.782
AT1G54390	NA	DOWN	NA	13.956	15.73	10.87	11.945	12.26	11.409	2.575	3.562	4.211	9.645	10.049	9.841
AT1G54410	NA	UP	UP	379.526	404.213	437.489	384.129	341.985	376.813	3524.23	3981.69	3853.69	1358.47	1443.73	1598.95
AT1G54450	DOWN	DOWN	DOWN	3.299	3.569	3.869	1.007	1.139	1.547	0.313	0.207	0.441	1.753	1.173	1.2
AT1G54510	DOWN	NA	NA	8.718	4.362	4.116	1.607	1.456	1.424	6.457	5.065	7.543	5.759	4.296	4.89
AT1G54520	NA	UP	NA	46.05	78.081	64.648	78.849	83.915	86.079	135.292	163.327	130.158	70.218	84.56	84.76
AT1G54570	UP	UP	UP	2.052	1.647	2.772	4.925	4.37	4.018	23.044	28.482	23.454	20.808	26.108	25.102
AT1G54575	NA	UP	UP	0.628	1.218	2.002	9.06	1.841	2.037	3.278	6.135	7.927	4.781	6.928	5.751
AT1G54660	DOWN	NA	DOWN	4.594	2.102	4.111	0.215	0	1.125	0.791	0	1.783	0.216	0.317	0.054
AT1G54680	NA	DOWN	NA	6.526	4.396	3.873	3.407	2.166	4.045	1.608	0.775	1.789	2.629	2.141	2.754
AT1G54730	NA	DOWN	NA	8.681	11.57	9.678	6.974	4.922	4.906	1.88	2.471	1.696	11.886	11.414	10.603
AT1G54770	NA	UP	NA	17.068	14.556	16.673	11.954	11.377	15.083	36.34	39.689	34.647	29.474	27.638	27.977
AT1G54773	DOWN	DOWN	NA	10.113	6.234	5.013	0.627	1.647	0	3.811	2.488	2.136	1.497	3.817	1.635
AT1G54820	DOWN	DOWN	NA	22.017	35.532	24.305	10.816	14.305	10.25	3.236	3.192	2.053	21.822	15.44	18.364
AT1G54830	NA	UP	NA	15.613	12.801	14.708	12.508	15.386	11.613	47.114	53.41	51.167	20.997	21.539	20.847
AT1G54850	NA	DOWN	NA	9.839	7.04	7.114	5.627	5.508	4.77	2.419	0.636	3.419	6.306	4.145	5.326
AT1G54960	DOWN	NA	NA	2.563	1.837	2.316	0.586	1.041	0.307	1.036	0.177	1.81	1.631	1.033	1.258
AT1G55020	DOWN	DOWN	DOWN	10.406	7.624	10.012	3.496	3.397	3.966	1.944	1.088	2.904	1.832	1.574	2.589
AT1G55040	NA	UP	UP	2.814	1.564	1.852	1.177	0.582	1.249	7.064	7.601	9.439	4.824	4.285	3.697
AT1G55090	NA	DOWN	NA	18.687	22.243	21.731	20.188	19.041	18.101	9.881	8.068	8.982	13.263	14.132	12.35
AT1G55110	UP	UP	NA	22.171	15.608	14.595	47.274	57.194	53.577	103.709	124.807	97.596	21.936	26.927	20.191
AT1G55130	DOWN	DOWN	NA	11.654	10.923	9.937	4.537	5.582	3.862	1.964	1.763	2.51	10.183	7.431	10.061
AT1G55140	NA	NA	UP	32.876	35.667	39.87	38.878	52.222	44.054	53.82	54.329	47.526	122.583	117.205	114.067
AT1G55152	NA	UP	UP	9.568	8.398	10.485	16.754	16.074	17.536	60.57	68.191	61.422	21.589	22.427	20.318
AT1G55170	NA	UP	NA	7.038	7.437	8.323	9.411	8.874	7.481	14.45	15.458	19.048	11.401	12.611	13.633
AT1G55200	DOWN	DOWN	DOWN	7.912	2.888	2.259	0.579	0.826	0.916	0.416	0.168	2.175	1.604	0.915	1.082
AT1G55205	NA	NA	UP	7.752	3.488	5.076	2.674	2.882	5.612	6.71	4.195	7.77	11	10.097	11.38
AT1G55260	NA	NA	DOWN	41.42	98.65	87.052	43.013	33.395	50.944	43.518	64.98	52.243	23.362	21.563	31.659
AT1G55265	NA	DOWN	NA	45.101	56.324	58.309	65.559	48.385	64.842	18.283	14.13	18.072	22.581	36.411	33.672
AT1G55310	NA	DOWN	DOWN	27.705	40.032	31.472	30.606	31.359	25.11	22.028	28.32	21.25	10.175	7.864	9.639
AT1G55320	UP	UP	UP	1.167	2.228	3.085	11.823	10.922	9.441	16.428	22.793	16.988	11.896	11.289	12.1
AT1G55330	NA	DOWN	DOWN	116.271	193.419	223.826	105.885	148.957	145.42	32.735	32.366	26.106	29.485	23.467	40.813
AT1G55360	NA	DOWN	DOWN	101.812	94.578	94.274	54.917	58.599	71.274	8.19	5.432	11.732	24.009	18.794	24.566
AT1G55450	UP	NA	NA	13.713	27.239	25.804	76.922	72.8	71.91	49.205	22.997	27.042	30.7	48.072	30.93
AT1G55490	NA	NA	UP	241.161	332.891	317.837	322.446	439.905	358.559	458.629	446.534	369.778	1015.53	966.214	1000.36
AT1G55500	NA	UP	UP	9.399	8.214	7.832	8.943	9.979	10.031	56.814	66.149	52.919	16.153	17.505	16.287
AT1G55520	NA	NA	DOWN	20.461	17.697	19.692	15.789	16.659	15.32	14.603	14.171	16.137	7.683	6.156	6.453
AT1G55535	NA	UP	NA	10.763	10.034	9.121	12.227	10.512	10.527	28.592	27.193	22.714	16.355	14.117	16.013
AT1G55670	NA	NA	DOWN	3203.54	5666.35	4855.55	4315.72	4482.81	5119.45	4450.82	5823.57	3844.28	2153.03	2021.36	2124.44
AT1G55690	NA	UP	NA	11.06	9.489	9.682	7.661	7.213	7.846	24.9	22.017	30.992	10.127	8.833	8.675
AT1G55820	NA	UP	UP	7.843	5.467	5.571	4.924	4.758	5.214	22.28	28.063	26.218	11.718	12.541	13.143
AT1G55850	UP	DOWN	NA	9.622	9.464	11.545	32.67	29.603	33.295	3.384	5.022	2.722	14.027	17.484	14.803
AT1G55880	NA	DOWN	NA	7.375	4.891	5.893	4.629	4.337	4.771	1.024	1.153	2.039	3.166	3.708	4.282
AT1G55900	NA	UP	NA	15.274	13.545	13.666	10.217	11.105	10.949	43.926	44.264	40.154	24.516	25.384	23.03
AT1G55910	UP	NA	NA	14.21	23.312	23.493	63.084	48.846	60.235	23.226	28.613	22.372	15.668	20.791	19.087
AT1G55915	UP	NA	NA	5.05	5.51	3.989	10.141	12.001	10.262	6.122	7.512	7.315	5.737	5.866	6.293
AT1G55920	NA	NA	DOWN	52.539	66.978	52.601	37.343	39.686	46.665	49.861	63.522	50.65	23.595	30.518	21.536
AT1G55930	NA	NA	UP	5.64	7.331	7.01	6.777	7.44	7.461	7.534	5.347	5.907	13.491	12.773	12.777
AT1G55960	UP	DOWN	DOWN	116.908	205.618	157.964	492.082	517.566	1094.51	38.202	49.573	37.953	69.477	66.024	128.694
AT1G56010	NA	DOWN	DOWN	38.087	18.091	29.173	11.063	11.673	19.12	8.034	7.358	13.641	7.044	7.471	3.965
AT1G56020	DOWN	NA	NA	4.907	2.357	3.417	1.315	2.098	1.016	4.164	4.072	4.811	3.142	2.56	2.65
AT1G56050	NA	NA	UP	27.497	49.471	46.923	47.268	59.739	49.375	60.464	67.927	49.092	122.332	115.129	123.498
AT1G56080	NA	NA	UP	1.135	0.362	0.549	0.556	0.158	0.434	0.222	0.248	0.865	2.675	2.016	2.932
AT1G56110	NA	UP	UP	105.937	60.222	75.834	35.646	43.223	42.912	255.794	245.527	247.54	169.631	160.588	161.806
AT1G56120	UP	DOWN	UP	3.31	3.584	2.317	12.193	5.74	4.66	1.184	1.136	1.52	7.093	9.935	4.309
AT1G56130	NA	UP	UP	0.932	0.726	0.518	0.789	0.801	0.777	1.681	1.836	1.228	3.97	3.627	3.765
AT1G56150	NA	UP	NA	4.962	3.98	5.541	5.634	1.342	1.419	14.278	10.523	8.634	6.885	6.72	6.099
AT1G56170	NA	UP	NA	21.231	14.279	17.542	24.584	31.347	28.881	48.592	81.846	73.414	24.323	24.793	25.723
AT1G56210	DOWN	DOWN	NA	7.31	5.99	5.739	2.113	1.671	3.072	2.433	1.601	3.603	4.629	3.447	4.147
AT1G56220	DOWN	DOWN	NA	171.304	228.003	265.678	76.186	44.189	58.493	93.102	69.928	78.143	362.468	237.196	228.072
AT1G56230	DOWN	NA	NA	14.165	8.82	9.339	2.748	2.766	4.938	5.765	4.525	8.748	8.372	6.326	6.799
AT1G56280	NA	DOWN	DOWN	472.974	357.955	421.415	347.523	331.42	313.922	154.61	153.739	176.443	78.711	78.79	80.616
AT1G56300	UP	UP	UP	0.304	0.243	0.391	9.011	9.541	10.254	52.137	54.505	50.404	8.176	8.232	8.846
AT1G56340	NA	DOWN	NA	181.836	119.701	150.134	70.951	71.487	71.763	61.079	45.916	80.745	160.923	142.307	146.184
AT1G56420	NA	DOWN	NA	7.699	5.982	6.017	2.787	2.809	6.323	1.246	2.422	2.527	3.747	3.012	4.025
AT1G56423	NA	DOWN	NA	9.396	12.08	11.089	12.78	11.049	14.272	5.489	4.037	5.304	10.891	9.27	9.787
AT1G56430	NA	NA	DOWN	39.747	43.46	27.846	14.089	33.765	28.038	36.632	50.741	53.684	13.474	12.537	13.186
AT1G56510	UP	NA	NA	7.132	10.839	9.771	48.905	49.619	48.799	14.103	14.295	10.487	11.028	12.889	11.858
AT1G56520	UP	NA	NA	3.259	4.946	4.19	9.038	8.393	7.317	1.936	2.059	1.807	5.741	5.84	3.503
AT1G56540	UP	NA	NA	0.955	1.341	0.76	4.745	3.45	4.792	1.486	1.207	0.892	0.845	0.74	0.947
AT1G56550	NA	UP	NA	0.969	0	0.638	3.76	0.742	0.51	1.393	1.409	2.063	0.47	1.056	0.466
AT1G56570	NA	NA	UP	1.533	0.583	0.772	0.711	0.257	0.345	1.94	1.509	2.62	2.366	2.962	2.552
AT1G56580	NA	NA	DOWN	206.212	181.527	186.671	102.492	75.291	119.59	199.704	279.587	243.211	85.67	56.111	83.4
AT1G56600	NA	UP	DOWN	25.621	13.237	20.406	37.532	17.884	35.664	29.841	54.694	58.363	5.706	4.831	6.56
AT1G56650	DOWN	DOWN	DOWN	15.366	6.374	10.747	3.18	1.166	2.644	2.669	3.078	4.799	3.938	3.408	4.145
AT1G56660	UP	UP	UP	7.195	7.485	8.112	147.097	132.167	211.95	25.891	38.662	35.604	21.31	21.211	22.569
AT1G56670	NA	DOWN	DOWN	5.632	4.368	6.92	6.649	12.471	10.248	0.341	0.506	0.991	2.542	2.432	2.634
AT1G56690ANDAT1G56700	NA	DOWN	NA	46.337	35.374	39.912	24.508	17.651	21.797	10.647	6.803	8.533	18.369	21.921	21.169
AT1G56720	DOWN	DOWN	DOWN	15.442	17.507	16.744	4.538	6.306	5.306	1.304	0.729	1.654	3.567	4.013	4.759
AT1G57560	NA	DOWN	NA	2.528	3.535	2.599	1.379	1.364	2.272	1.038	0.885	0.607	1.82	1.036	1.709
AT1G57590	NA	UP	NA	4.046	3.669	2.853	2.213	1.113	1.644	4.723	8.102	8.514	1.665	2.768	1.707
AT1G57600	NA	DOWN	NA	9.558	7.743	6.876	5.122	5.018	4.347	3.102	1.371	1.991	4.691	4.661	4.621
AT1G57610	NA	UP	NA	5.268	10.706	13.075	8.56	18.216	5.755	28.712	33.385	37.351	15.82	16.158	19.099
AT1G57630	NA	NA	UP	1.273	0.234	0.474	21.537	4.789	1.782	5.623	1.153	1.149	7.735	7.863	5.407
AT1G57820	DOWN	NA	NA	28.771	13.64	17.441	4.09	6.213	6.493	14.135	7.604	15.627	16.147	16.969	13.316
AT1G57840ANDAT1G57850	UP	NA	NA	0	0	0	1.5	1.982	3.831	0.297	0	0.29	0.148	0.446	0.356
AT1G57980	NA	DOWN	DOWN	4.416	5.369	4.515	4.681	2.878	3.863	0	0.372	0.454	1.865	2.09	2.345
AT1G57990	UP	NA	NA	4.316	7.879	6.675	22.057	22.021	28.253	6.156	1.009	3.093	4.24	4.794	3.899
AT1G58030	NA	DOWN	NA	25.472	23.751	24.398	26.516	22.774	22.917	8.004	7.878	8.282	16.662	17.492	17.59
AT1G58150	NA	DOWN	DOWN	6.064	3.902	6.52	5.362	5.735	6.804	1.737	1.03	0.736	2.109	3.708	2.248
AT1G58160	NA	DOWN	DOWN	6.438	4.733	3.892	2.787	2.824	3.677	1.502	3.353	1.758	1.458	2.478	3.097
AT1G58200	NA	NA	UP	17.436	18.813	20.373	11.934	11.482	10.223	25.138	25.256	23.467	38.245	35.86	36.282
AT1G58210	NA	DOWN	NA	5.16	4.902	5.672	3.158	4.909	5.146	1.637	1.8	1.986	3.168	4.741	4.089
AT1G58225	NA	UP	UP	4.764	1.575	2.31	31.482	5.708	2.304	10.868	16.317	25.836	13.566	19.614	15.387
AT1G58235	NA	UP	NA	18.023	14.455	13.081	19.865	22.916	23.843	37.14	53.353	36.86	25.423	26.959	22.475
AT1G58270	DOWN	UP	NA	14.564	17.39	19.5	4.479	5.761	6.125	85.734	145.445	100.185	23.796	17.923	22.917
AT1G58340	DOWN	NA	DOWN	3.923	2.192	1.8	0.81	0.571	0.524	1.9	0.164	2.529	0.403	1.165	0.747
AT1G58360	NA	UP	NA	27.081	28.352	33.155	48.526	52.922	47.177	206.793	265.804	219.282	44.389	47.881	50.38
AT1G58420	UP	UP	NA	0.96	0.44	0.794	21.848	9.017	13.319	12.595	21.926	16.748	1.255	2.486	1.202
AT1G58440	NA	DOWN	DOWN	22.972	25.142	22.804	20.314	20.944	19.291	11.078	10.887	7.89	11.507	11.531	9.288
AT1G58470	NA	DOWN	NA	4.632	1.687	2.735	2.37	1.649	1.479	0.955	1.004	1.334	1.729	1.599	2.66
AT1G58561	UP	NA	UP	1.947	2.945	2.059	13.21	15.105	12.268	3.978	5.493	3.731	5.477	8.048	5.138
AT1G58590	NA	UP	NA	19.091	14.081	11.841	13.948	17.002	17.282	27.042	44.449	31.783	7.201	9.12	9.925
AT1G58602	UP	NA	NA	28.369	42.136	34.064	83.861	100.447	81.886	41.88	45.002	37.3	29.08	36.099	26.773
AT1G59510	NA	DOWN	NA	1.868	2.036	2.099	0.728	1.615	0.562	1.217	0.642	0.85	1.322	1.241	1.767
AT1G59540	DOWN	NA	NA	3.952	2.209	2.582	0.498	0.436	1.19	2.018	0.811	4.791	4.477	3.026	3.574
AT1G59580	NA	DOWN	DOWN	18.136	18.643	16.793	17.607	14.208	15.997	2.642	2.7	3.363	6.088	6.206	6.144
AT1G59590	NA	DOWN	DOWN	3.923	3.448	4.746	7.859	1.177	1.47	1.695	0.618	0.552	1.786	1.705	1.131
AT1G59600	NA	UP	UP	15.094	11.112	12.155	11.041	8.416	7.726	25.922	27.906	26.183	26.484	26.938	28.082
AT1G59640	DOWN	DOWN	DOWN	4.146	3.418	4.322	1.378	1.304	1.184	0.82	0.509	0.924	1.198	0.961	1.371
AT1G59660	DOWN	DOWN	NA	2.788	2.12	1.564	0.901	0.94	0.708	0.783	0.728	1.177	1.214	1.082	1.378
AT1G59700	NA	UP	NA	27.136	34.054	34.744	65.009	49.346	61.892	121.36	158.768	101.335	35.247	43.167	38.699
AT1G59710	NA	UP	NA	12.088	14.168	13.594	23.737	24.873	25.379	41.124	47.791	44.422	17.848	25.334	22.193
AT1G59740	DOWN	DOWN	DOWN	2.658	4.243	4.087	1.794	0.994	1.284	0.83	1.183	1.359	0.525	0.67	0.702
AT1G59830	NA	UP	NA	29.849	33.523	29.547	35.891	38.265	39.778	72.069	75.393	69.269	37.852	38.451	40.032
AT1G59840	NA	NA	UP	22.295	24.949	23.454	23.721	31.054	24.25	36.097	31.952	25.945	55.885	50.039	55.576
AT1G59860	UP	DOWN	NA	1.545	2.094	3.125	6.768	6.158	5.651	0.226	1.388	0.44	1.384	0.498	1.144
AT1G59870	UP	NA	UP	43.026	51.433	59.796	163.859	119.802	113.015	91.693	56.366	59.758	119.14	152.273	130.572
AT1G59910	UP	NA	NA	5.993	7.04	5.85	25.065	25.712	26.161	7.141	9.78	7.887	4.682	4.418	4.699
AT1G59920	NA	NA	DOWN	2.752	9.026	6.459	3.119	2.908	2.221	0.896	4.303	2.734	1.28	1.582	0.6
AT1G59930	NA	DOWN	DOWN	2.979	7.458	4.421	2.098	2.34	1.814	0.604	0.676	0.837	0.606	1.727	1.091
AT1G59960	NA	DOWN	DOWN	26.535	23.046	23.867	22.022	18.672	21.649	3.577	5.879	6.511	5.965	7.361	6.662
AT1G59980	NA	DOWN	NA	7.409	5.945	6.333	4.133	3.922	4.285	2.728	2.086	2.853	5.818	5.999	4.391
AT1G60010	NA	DOWN	NA	45.998	56.201	57.589	71.824	63.704	74.009	19.165	23.52	18.885	39.595	38.19	38.438
AT1G60060	DOWN	NA	NA	4.232	2.534	3.969	0.911	1.435	1.249	0.828	0.046	2.16	5.887	3.676	5.368
AT1G60110	NA	DOWN	DOWN	2.456	1.428	1.347	1.339	0.542	0.925	0.711	0.199	0.695	0.489	0.336	0.321
AT1G60140	NA	UP	UP	8.762	5.021	6.515	5.262	3.95	3.022	79.395	85.345	79.308	13.792	13.328	15.618
AT1G60170	NA	UP	NA	33.092	31.728	31.542	37.167	38.178	39.314	72.097	75.318	68.173	52.185	45.788	47.913
AT1G60190	UP	UP	UP	0.499	0.806	1.04	153.672	122.256	138.984	150.427	183.024	158.513	8.13	8.589	10.909
AT1G60260	NA	DOWN	NA	42.606	37.581	33.506	24.734	32.324	29.827	14.203	14.474	11.757	18.872	21.474	19.73
AT1G60270	NA	DOWN	DOWN	48.272	35.006	35.02	37.477	40.71	44.944	16.72	15.35	25.343	5.495	3.77	5.22
AT1G60390	DOWN	DOWN	DOWN	4.644	3.857	6.294	0.352	0	1.304	1.335	0.682	2.785	1.436	0.774	0.919
AT1G60505	DOWN	NA	NA	8.414	6.234	6.195	2.304	3.262	2.961	5.322	5.439	3.163	4.737	6.187	3.871
AT1G60550	NA	DOWN	NA	101.157	125.967	108.887	78.353	115.494	96.459	28.434	23.003	18.206	63.244	56.101	61.661
AT1G60600	NA	DOWN	NA	29.848	34.097	32.069	21.575	34.054	30.035	15.042	15.587	10.809	38.379	32.717	34.276
AT1G60610	NA	NA	DOWN	7.239	4.913	5.022	5.19	2.884	2.239	2.943	5.286	7.866	2.364	1.593	2.432
AT1G60630	DOWN	DOWN	DOWN	6.281	3.165	4.024	0.396	0.538	0.226	0	0	0.942	0.599	0.474	0.478
AT1G60640	NA	UP	NA	26.6	18.836	19.258	17.563	25.406	22.644	85.761	88.411	87.417	36.725	38.036	40.001
AT1G60680	NA	UP	UP	0.231	0.253	0.064	1.121	0.163	0.772	2.508	2.03	2.034	2.887	2.669	3.054
AT1G60690	NA	DOWN	NA	14.59	21.451	15.321	20.419	20.715	23.45	6.802	10.95	6.448	11.673	13.228	11.294
AT1G60700	NA	DOWN	NA	4.403	2.88	3.403	1.678	1.394	2.041	1.033	1.457	1.009	2.428	3.04	3.089
AT1G60730	UP	UP	UP	5.209	5.026	5.435	24.039	11.442	6.545	19.318	8.135	6.783	8.295	20.15	10.019
AT1G60790	NA	UP	NA	10.676	12.877	13.392	8.187	9.561	7.65	38.69	46.09	40.807	10.95	9.276	12.018
AT1G60800	NA	DOWN	NA	43.018	45.118	41.78	36.628	52.064	60.608	20.903	14.519	14.638	24.487	18.38	21.589
AT1G60850	NA	UP	NA	9.755	7.036	9.058	5.658	5.461	4.28	22.907	25.895	24.953	10.998	10.868	10.239
AT1G60860	DOWN	NA	NA	10.1	5.244	5.249	1.656	1.902	1.732	3.879	2.905	4.112	6.088	4.191	3.999
AT1G60890	NA	UP	UP	6.714	5.938	5.108	6.547	6.205	6.987	29.465	32.714	33.51	14.629	13.934	12.926
AT1G60960	DOWN	DOWN	NA	6.418	6.631	7.062	1.552	2.987	2.486	0.471	1.685	1.251	4.596	4.454	4.405
AT1G61100	NA	DOWN	NA	15.083	17.22	15.46	7.705	11.595	9.236	4.373	2.96	5.03	11.18	12.745	12.678
AT1G61170	NA	DOWN	NA	4.244	5.701	5.682	3.876	4.143	4.731	2.054	2.393	2.797	4.695	4.276	3.811
AT1G61210	UP	UP	NA	11.859	14.207	12.303	26.739	28.469	34.527	20.235	28.579	24.639	8.156	11.391	7.827
AT1G61215	UP	NA	NA	1.967	3.187	2.572	4.312	6.252	5.061	1.909	1.2	1.91	2.141	1.399	1.769
AT1G61240	NA	DOWN	NA	8.34	8.137	7.749	4.484	5.637	4.12	1.956	1.044	3.554	7.253	5.547	5.86
AT1G61255	NA	UP	NA	0.507	0.605	1.462	0.671	0.315	0.956	2.8	3.627	3.677	0.259	0.839	0.415
AT1G61260	NA	NA	DOWN	2.408	2.091	2.601	2.119	1.074	1.182	3.925	1.693	2.229	1.092	0.901	0.744
AT1G61310	NA	NA	DOWN	4.246	3.241	3.1	3.721	5.038	2.975	1.554	1.77	2.55	0.952	0.974	1.414
AT1G61340	UP	UP	NA	5.286	1.549	2.873	106.195	108.084	116.815	24.583	16.31	27.846	3.603	3.016	2.913
AT1G61350	NA	DOWN	NA	6.861	8.041	7.923	4.832	7.001	6.567	3.296	3.28	2.07	4.674	5.563	5.463
AT1G61360ANDAT1G61370	UP	UP	UP	2.595	1.871	2.504	5.569	5.906	4.948	7.986	7.507	6.859	9.156	9.371	7.353
AT1G61380	UP	UP	UP	2.372	1.996	3.598	22.778	10.976	16.486	55.014	54.995	44.359	32.281	41.991	33.283
AT1G61420ANDAT1G61430	NA	NA	UP	6.01	4.015	3.552	6.488	5	3.897	4.667	3.536	4.561	10.769	10.276	9.637
AT1G61450	DOWN	DOWN	NA	5.557	2.222	2.822	0	0	1.379	1.004	0	0.854	2.95	0.996	2.089
AT1G61460	NA	NA	UP	0.615	0.483	0.68	1.175	0.787	1.038	0.953	1.562	1.039	1.926	2.055	1.728
AT1G61490	NA	NA	UP	1.214	0.955	0.676	1.168	1.209	0.392	2.008	1.088	1.5	5.484	4.122	4.115
AT1G61500	DOWN	NA	NA	3.249	1.874	2.455	0.805	0.975	1.212	2.253	1.628	1.908	3.666	2.382	2.483
AT1G61520	NA	NA	DOWN	3262.1	5732.21	4769.09	3804.89	4648.86	4455.9	3417.7	3542.44	2554.42	1971.34	1594.07	1954.42
AT1G61600	DOWN	DOWN	NA	2.486	2.658	2.56	0.834	1.323	0.624	0.65	0.162	1.723	2.204	1.139	1.384
AT1G61610	DOWN	DOWN	DOWN	1.924	1.233	1.884	0.648	0.292	0.286	0.219	0.291	0.279	0.144	0.146	0.135
AT1G61620	NA	UP	NA	27.562	30.239	27.753	28.218	26.003	29.731	58.806	73.538	59.485	24.135	25.993	27.296
AT1G61640	NA	UP	UP	4.565	3.747	4.102	3.916	2.543	3.455	10.302	12.116	12.676	10.624	7.933	7.739
AT1G61660	UP	UP	NA	13.945	15.241	13.187	26.101	27.974	23.692	28.244	35.511	34.53	12.647	13.38	13.115
AT1G61730	NA	UP	UP	19.157	13.255	16.289	26.281	31.838	31.447	70.744	67.353	69.429	34.828	33.924	29.377
AT1G61740	UP	UP	NA	38.914	48.349	42.255	108.916	131.98	130.741	173.605	143.075	134.355	22.262	23.241	23.395
AT1G61795	DOWN	DOWN	DOWN	7.299	8.541	7.642	1.84	2.69	1.504	0	0	0.209	2.346	2.182	1.233
AT1G61800	UP	UP	UP	0.284	0.17	0.145	13.703	16.379	10.216	17.162	16.111	17.335	4.412	4.17	3.805
AT1G61820	DOWN	DOWN	DOWN	4.169	2.205	1.902	0.301	0	0.393	0.532	0	0.494	0.88	0.586	1.34
AT1G61890	UP	UP	NA	10.087	14.623	16.044	36.343	33.892	43.89	94.763	134.936	104.601	23.275	18.66	23.266
AT1G61930	NA	UP	NA	1.347	0.868	1.49	0.618	1.584	0.23	3.239	6.934	4.734	0.792	0.431	0.521
AT1G61970	DOWN	NA	NA	2.491	2.641	2.772	0.603	0.806	0.442	2.623	3.184	2.011	2.142	2.257	2.32
AT1G62030	DOWN	NA	DOWN	3.703	3.629	4.231	1.423	1.249	1.212	2.442	1.921	3.005	1.562	1.515	1.804
AT1G62045	NA	UP	NA	3.041	1.058	1.984	0.927	2.233	2.356	4.188	5.257	6.856	1.058	0.408	2.475
AT1G62050	NA	UP	DOWN	6.676	6.399	7.125	9.3	11.96	8.006	17.11	17.848	16.006	2.901	3.315	2.709
AT1G62110	NA	UP	NA	2.1	2.027	1.534	1.039	0.972	1.558	4.963	2.82	4.261	3.369	3.259	3.487
AT1G62180	UP	UP	NA	88.327	130.795	129.342	459.595	437.699	525.297	289.086	401.086	299.008	139.219	202.648	180.577
AT1G62200	NA	DOWN	NA	15.416	12.387	12.658	8.76	6.767	7.935	3.047	4.584	2.398	7.877	10.948	7.837
AT1G62250	NA	NA	DOWN	28.336	57.948	48.064	63.414	79.828	72.57	30.132	39.69	24.011	13.611	17.485	14.017
AT1G62260	NA	UP	UP	0.854	0.863	0.692	0.791	0.369	1.045	3.034	2.628	3.086	3.141	4.194	4.709
AT1G62290	NA	DOWN	DOWN	9.113	6.828	6.011	2.811	2.63	4.564	2.677	3.246	3.526	1.391	2.631	3.455
AT1G62300	UP	UP	UP	1.6	1.1	2.242	21.642	10.579	9.316	22.65	12.607	14.901	5.637	11.268	7.742
AT1G62305	NA	UP	UP	2.275	2.512	2.583	2.628	1.995	2.888	8.057	7.036	6.871	4.962	5.176	6.084
AT1G62320	NA	UP	NA	0	0.027	0	0.108	0	0	9.347	6.35	7.358	0.097	0.084	0.128
AT1G62330	DOWN	NA	NA	16.162	15.151	16.629	6.96	6.691	7.072	16.042	15.177	15.002	11.453	10.144	11.767
AT1G62350ANDAT1G62355	NA	UP	UP	6.526	1.975	2.654	1.336	3.714	1.148	10.059	12.052	10.155	8.46	7.028	7.925
AT1G62360	DOWN	NA	DOWN	26.478	12.214	22.176	0.05	0	0	2.165	0	5.5	2.771	3.572	2.969
AT1G62370	DOWN	DOWN	DOWN	3.494	1.635	2.787	0.997	1.232	0.251	0.155	0.518	0.151	0.407	0.29	0.109
AT1G62380	NA	DOWN	DOWN	334.818	592.111	434.768	312.164	341.115	445.884	93.839	95.847	95.914	201.592	152.472	200.725
AT1G62422	NA	DOWN	NA	5.132	4.817	5.948	5.384	3.315	2.913	2.202	1.313	1.255	3.63	5.931	4.265
AT1G62480	DOWN	DOWN	DOWN	682.478	515.825	562.611	147.191	186.98	222.279	55.911	39.132	120.571	50.028	35.798	36.06
AT1G62500	DOWN	NA	DOWN	139.495	52.568	71.941	0.217	0.069	3.74	12.027	0.073	27.728	11.624	19.396	11.428
AT1G62510	DOWN	DOWN	DOWN	85.202	123.226	96.388	17.542	12.733	19.085	16.76	42.228	33.028	2.213	2.127	1.328
AT1G62520	DOWN	DOWN	DOWN	6.326	4.728	4.702	2.227	1.646	2.208	0.624	0.3	0.595	1.917	1.816	2.648
AT1G62540	DOWN	DOWN	DOWN	19.054	13.191	14.113	4.766	4.402	7.21	2.404	3.898	3.827	0.883	0.811	0.718
AT1G62560	DOWN	DOWN	DOWN	111.74	81.746	71.574	15.141	19.037	23.812	11.955	16.148	22.267	10.026	7.28	7.679
AT1G62570	NA	UP	UP	1.872	1.246	3.505	3.717	2.104	2.468	589.58	683.253	609.114	16.951	29.653	22.771
AT1G62660	DOWN	DOWN	DOWN	56.79	41.259	37.262	16.047	15.403	22.873	6.52	10.736	9.678	2.681	3.662	3.719
AT1G62710	NA	UP	UP	9.095	6.125	7.935	5.424	4.451	4.478	159.367	209.844	181.407	14.911	24.371	22.157
AT1G62720	NA	UP	NA	0.367	0.821	0.726	0.315	0.473	0.82	1.915	2.468	2.244	1.45	1.309	0.967
AT1G62730	NA	UP	UP	3.83	2.806	4.683	3.066	2.332	3.687	13.842	16.012	16.222	11.388	12.37	12.814
AT1G62740	NA	UP	NA	27.575	31.994	35.153	34.359	27.691	31.575	97.449	123.767	107.752	37.636	38.851	38.581
AT1G62750	NA	NA	UP	198.884	405.206	317.978	511.922	530.01	524.444	483.172	554.036	426.266	613.285	649.431	672.543
AT1G62770	NA	UP	DOWN	4.375	3.353	3.921	1.57	0.741	2.518	6.095	16.018	10.781	1.363	0.876	1.375
AT1G62780	NA	NA	UP	110.125	173.498	167.621	232.434	254.481	253.654	230.813	271.67	192.99	379.167	385.315	387.909
AT1G62800	DOWN	DOWN	DOWN	47.262	29.542	27.686	4.457	7.339	11.356	1.698	2.578	3.794	2.619	2.586	2.167
AT1G62820	NA	NA	DOWN	11.871	14.724	15.975	8.953	8.885	7.589	6.845	6.859	8.323	6.794	5.467	5.912
AT1G62830	NA	DOWN	NA	5.642	5.524	4.708	2.917	3.475	3.22	2.338	2.386	2.621	3.791	3.531	3.711
AT1G62840	UP	UP	NA	1.606	1.743	1.932	9.571	3.674	1.808	4.98	4.416	4.913	1.566	1.571	1.713
AT1G62870	NA	NA	DOWN	3.433	1.867	2.58	1.587	2.483	2.302	2.229	1.186	2.97	0.869	1.359	1.08
AT1G62910	DOWN	NA	NA	2.382	1.811	1.972	0.824	1.012	0.757	0.995	0.893	1.7	1.745	2.641	1.698
AT1G62930	NA	UP	NA	2.359	2.453	2.481	2.306	3.432	3.14	5.522	6.346	6.988	3.628	2.994	4.006
AT1G62950	NA	DOWN	NA	3.02	1.991	2.682	1.561	2.052	1.703	0.746	0.631	0.885	1.476	1.887	1.386
AT1G62960	NA	DOWN	DOWN	61.477	75.153	65.244	76.055	87.184	78.16	23.143	26.786	20.994	17.647	19.3	18.185
AT1G62970	DOWN	NA	NA	6.73	4.063	4.779	2.154	2.012	1.928	3.637	3.75	3.24	4.209	3.751	4.103
AT1G62975	DOWN	DOWN	DOWN	5.786	3.557	2.752	1.321	1.027	1.345	0	0	0.302	0.609	0.593	0.341
AT1G62990	DOWN	NA	DOWN	2.975	2.835	2.794	1.067	0.854	1.634	1.388	0.301	2.653	1.822	0.741	1.224
AT1G63000	NA	NA	DOWN	60.563	76.539	65.824	50.309	46.093	54.301	31.882	36.199	42.379	31.361	27.459	28.365
AT1G63020	DOWN	DOWN	NA	2.809	1.024	1.57	0.541	0.759	0.667	0.456	0.413	0.799	0.699	0.817	0.815
AT1G63050	NA	DOWN	NA	7.001	9.752	9.921	8.204	7.074	6.195	3.838	4.003	4.961	13.098	13.056	14.028
AT1G63090	UP	NA	DOWN	14.205	12.78	15.951	42.9	34.651	44.455	21.073	22.207	31.022	4.588	6.724	5.573
AT1G63100	DOWN	DOWN	NA	15.169	4.943	6.169	0.419	0.606	1.104	1.413	0.516	3.167	5.21	3.405	4.529
AT1G63110	NA	DOWN	NA	23.195	18.714	20.111	14.379	16.797	14.419	7.483	6.703	9.354	16.271	17.317	17.49
AT1G63150	DOWN	NA	NA	2.046	1.57	1.995	0.684	0.973	0.88	0.78	1.094	1.881	1.961	1.686	1.447
AT1G63160	DOWN	UP	NA	9.965	5.125	6.117	2.35	2.271	2.085	15.066	15.204	13.909	10.27	11.603	11.86
AT1G63220	NA	NA	DOWN	18.449	11.832	17.813	13.76	9.864	12.858	6.141	10.404	10.293	8.493	5.771	4.916
AT1G63240	DOWN	DOWN	DOWN	8.468	7.904	7.27	1.093	2.42	2.354	1.2	0.977	1.464	2	2.069	2.145
AT1G63250	DOWN	UP	UP	1.642	1.953	1.242	0.471	0.503	0.773	8.405	10.605	9.765	4.212	4.927	5.402
AT1G63260	NA	DOWN	DOWN	16.16	13.364	13.606	15.531	17.781	22.538	0.495	0.815	0.936	7.018	4.764	4.262
AT1G63270	NA	UP	NA	4.227	5.735	4.899	5.754	5.884	6.543	13.838	16.732	14.619	5.318	6.808	5.109
AT1G63300	NA	DOWN	NA	1.551	1.852	2.446	1.329	1.251	1.247	0.737	0.292	0.551	1.462	1.052	1.769
AT1G63350	UP	NA	NA	0.947	1.952	2.063	5.6	2.826	3.542	1.226	0.878	1.267	1.674	1.691	1.563
AT1G63480	DOWN	NA	NA	8.365	3.609	3.808	1.566	2.975	1.303	2.54	1.426	4.219	6.928	6.887	4.874
AT1G63580	UP	NA	NA	0.29	0.435	0.872	2.192	3.777	2.633	1.349	1.281	0.945	0	0.061	0
AT1G63630	DOWN	DOWN	DOWN	3.244	2.39	2.564	0.071	0.181	0.475	0.451	0	0.472	0.679	0.633	0.758
AT1G63650	DOWN	DOWN	DOWN	5.771	3.506	2.929	0.499	0.514	0.695	0.471	0.611	1.97	0.69	0.825	0.862
AT1G63660	NA	UP	UP	12.506	12.07	16.051	11.758	9.543	10.684	41.65	43.109	37.132	29.495	30.539	26.941
AT1G63680	NA	NA	UP	17.61	18.384	9.546	14.973	18.256	15.837	20.726	16.623	16.008	35.268	16.602	35.332
AT1G63690	NA	DOWN	NA	23.525	24.106	23.268	13.64	14.175	14.767	8.624	6.447	9.511	21.183	21.681	22.123
AT1G63710	DOWN	NA	DOWN	3.106	1.695	2.29	0.674	0.23	0.351	0.945	0.18	3.418	1.338	0.169	1.098
AT1G63720	UP	UP	NA	1.125	0.448	0.321	2.735	0.746	2.035	1.4	1.51	1.94	1.449	0.88	1.109
AT1G63750	UP	NA	NA	1.038	1.808	2.062	13.65	10.412	10.992	1.689	1.319	1.312	1.615	1.638	1.665
AT1G63780	NA	UP	NA	23.244	17.889	18.051	16.796	18.944	24.189	61.554	68.115	62.514	31.433	28.617	32.429
AT1G63800	NA	DOWN	DOWN	40.219	38.257	45.807	30.685	24.769	21.487	4.344	1.668	2.673	12.643	14.658	12.872
AT1G63810	NA	UP	UP	7.395	6.796	6.598	3.777	4.037	4.617	22.966	23.957	26.486	13.647	11.873	13.759
AT1G63830	UP	UP	NA	22.564	26.072	25.754	53.612	56.243	48.972	92.449	100.53	88.995	31.371	35.151	31.445
AT1G63840	NA	UP	NA	12.797	10.636	12.078	23.034	9.317	8.488	32.611	39.115	33.045	13.404	20.23	16.154
AT1G63855	NA	DOWN	NA	8.86	5.386	6.429	4.129	5.681	3.479	2.014	3.182	3.028	2.286	4.296	3.082
AT1G63860	UP	NA	NA	2.064	1.734	1.804	11.19	17.006	15.094	3.741	2.741	3.517	1.698	2.135	2.057
AT1G63880	NA	UP	UP	13.213	15.532	16.35	18.739	19.58	16.634	38.158	36.315	32.793	37.741	42.555	35.83
AT1G63900	NA	UP	NA	19.693	24.3	22.241	30.911	29.69	28.387	48.891	50.861	50.778	33.584	34.161	32.251
AT1G63930	NA	UP	NA	0.436	0.208	0.42	0.662	1.045	0.55	5.926	6.059	4.341	0.496	0.381	0.891
AT1G64060	UP	NA	NA	2.219	2.669	2.498	12.412	7.674	6.471	2.294	2.769	2.56	2.639	2.879	2.337
AT1G64065	UP	NA	NA	0.662	2.091	2.046	4.873	2.938	3.373	3.582	1.976	2.106	1.436	2.385	2.522
AT1G64140	UP	NA	NA	50.024	51.863	43.227	101.01	131.631	100.157	65.948	76.307	67.871	34.948	39.74	37.778
AT1G64185	NA	NA	UP	3.769	2.41	3.345	3.353	4.484	3.181	4.258	5.763	3.234	16.484	13.879	15.504
AT1G64200	DOWN	DOWN	DOWN	49.555	36.476	51.273	10.114	11.498	11.583	1.815	0.903	0.949	0.723	0.964	1.515
AT1G64220	NA	UP	UP	1.687	1.431	2.962	1.4	0	0	18.95	18.75	13.964	10.945	6.029	11.832
AT1G64270	DOWN	DOWN	DOWN	6.529	5.31	5.063	2.396	1.995	2.522	0.64	0.802	0.54	1.557	2.115	2.144
AT1G64320	NA	NA	UP	0.816	0.274	0.388	0.16	0.307	0.207	1.029	0.893	1.383	1.434	2.127	1.649
AT1G64360	UP	NA	NA	1.774	3.016	4.857	14.842	8.358	9.665	2.746	0.886	0.142	0.995	2.625	1.565
AT1G64370	UP	NA	NA	40.086	61.157	80.511	137.513	126.76	118.79	60.286	68.165	69.6	29.218	43.622	36.175
AT1G64380	UP	NA	NA	5.064	9.932	7.233	22.698	24.682	19.999	14.821	16.779	13.432	3.517	3.659	3.872
AT1G64390	NA	DOWN	DOWN	86.705	142.24	95.449	53.7	59.626	64.821	22.029	22.118	24.357	12.71	8.964	14.036
AT1G64400	NA	DOWN	DOWN	32.021	44.324	40.061	59.763	34.692	58.556	10.467	14.926	11.049	14.445	19.452	14.835
AT1G64450	DOWN	DOWN	DOWN	17.161	9.325	9.144	1.316	1.593	1.616	1.33	0.826	2.483	4.858	3.557	4.323
AT1G64500	UP	UP	NA	106.276	156.144	136.317	463.976	485.185	504.943	348.354	430.597	318.805	160.759	168.471	166.622
AT1G64561	DOWN	DOWN	DOWN	2.678	1.878	4.981	0.843	0.379	0.882	0.856	0.548	1.73	1.028	1.342	0.892
AT1G64580	NA	DOWN	NA	4.445	2.472	2.728	1.691	2.513	3.284	1.229	0.116	0.557	3.679	3.189	4.116
AT1G64600	DOWN	UP	UP	8.789	3.409	5.818	1.544	1.933	1.509	21.356	19.633	18.477	12.241	12.306	14.081
AT1G64620	DOWN	DOWN	DOWN	9.203	5.787	5.937	2.636	2.801	2.163	1.205	0.437	1.477	1.513	1.616	1.499
AT1G64625	DOWN	DOWN	DOWN	4.706	2.701	3.043	0.531	0.786	0.334	0.695	0.567	1.621	0.971	1.072	1.714
AT1G64640	NA	DOWN	DOWN	47.101	65.213	49.243	21.687	28.026	29.108	13.576	19.565	17.149	14.28	9.843	15.41
AT1G64660	NA	DOWN	DOWN	14.608	12.657	11.752	5.638	8.675	5.242	4.091	7.026	6.313	1.801	1.941	2.165
AT1G64670	NA	DOWN	DOWN	16.521	22.305	17.985	23.226	16.699	27.306	2.916	6.059	4.238	6.219	4.562	6.922
AT1G64680	UP	NA	NA	107.905	193.583	162.105	293.727	359.168	369.109	115.425	201.13	97.139	159.431	231.881	240.443
AT1G64690	NA	DOWN	DOWN	3.821	1.941	2.633	1.335	1.923	2.164	0.893	1.117	1.744	1.476	0.868	0.85
AT1G64720	NA	DOWN	DOWN	788.971	903.248	840.82	648.66	880.601	706.677	218.978	194.194	163.01	378.085	370.976	380.859
AT1G64760	UP	UP	NA	5.3	3.918	3.955	28.743	30.204	31.091	20.212	25.855	28.139	4.849	3.322	4.729
AT1G64780	UP	UP	NA	31.383	56.741	51.369	221.205	250.098	240.771	136.454	174.397	122.141	26.622	34.799	38.03
AT1G64890	UP	UP	UP	2.018	1.188	1.925	5.163	6.413	5.65	59.248	58.104	49.293	6.166	7.392	6.275
AT1G64900	UP	NA	NA	52.886	85.326	73.265	153.138	145.641	152.005	90.241	98.896	71.802	42.491	48.978	45.448
AT1G64950	UP	UP	NA	21.992	34.073	30.629	101.179	83.513	88.217	118.053	128.835	104.674	38.353	49.147	47.084
AT1G65000	NA	DOWN	NA	6.004	5.2	6.768	5.477	3.555	6.078	1.556	1.246	2.455	5.143	5.411	3.392
AT1G65010	NA	DOWN	DOWN	13.636	18.445	15.603	14.549	14.342	17.476	4.338	3.761	4.485	7.676	6.95	7.734
AT1G65030	NA	UP	UP	14.917	10.293	10.617	9.495	13.154	13.135	64.683	72.415	58.027	35.618	34.236	32.428
AT1G65040	NA	DOWN	NA	28.765	16.873	19.817	18.093	13.634	13.335	8.83	12.377	9.426	18.626	19.026	18.517
AT1G65060	UP	UP	NA	7.275	9.729	12.434	89.905	79.14	84.231	76.608	98.84	61.084	10.133	9.57	11.729
AT1G65070	NA	DOWN	NA	14.25	14.542	12.338	12.792	14.177	13.482	5.93	7.512	6.276	13.818	11.368	12.211
AT1G65080	NA	UP	NA	3.943	3.717	4.407	3.714	3.45	4.067	9.887	8.9	9.807	5.723	6.728	5.505
AT1G65190	UP	NA	NA	19.642	38.16	30.582	85.602	87.736	93.213	20.414	22.104	18.867	26.054	34.182	29.682
AT1G65220	NA	UP	NA	42.547	37.05	34.719	42.945	51.559	45.206	78.933	76.207	73.23	40.64	42.414	47.845
AT1G65250	UP	NA	NA	2.554	3.373	3.381	7.58	5.538	5.369	4.6	2.44	1.699	4.479	5.104	4.036
AT1G65295	NA	NA	DOWN	19.742	25.854	22.192	22.816	20.59	31.355	11.445	15.125	11.975	10.6	10.057	10.311
AT1G65310	NA	DOWN	DOWN	9.975	24.67	8.832	11.379	14.769	25.542	1.216	6.008	2.063	0.319	0	0.059
AT1G65370	DOWN	DOWN	DOWN	121.148	63.722	51.88	10.91	18.668	14.487	16.996	13.2	24.121	18.306	16.694	13.236
AT1G65380	NA	DOWN	NA	4.202	4.971	5.159	3.402	1.804	3.576	1.894	1.081	2.443	3.777	3.139	2.862
AT1G65390	UP	UP	NA	0.263	0.052	0.631	40.038	39.921	42.599	9.714	14.761	5.26	0.889	0.903	0.752
AT1G65420	NA	DOWN	NA	5.305	5.323	3.68	4.805	3.647	4.891	1.392	1.488	0.78	2.994	2.549	2.308
AT1G65450	DOWN	UP	NA	3.69	2.473	4.225	0.493	0.715	1.009	4.518	5.13	12.36	3.903	0.802	3.454
AT1G65484	UP	NA	NA	1.697	1.795	2.807	12.334	3.764	6.58	0.526	0	1.386	1.525	4.741	4.02
AT1G65486	UP	DOWN	NA	9.661	12.471	8.337	40.836	36.102	33.445	4.401	1.88	3.923	15.488	11.129	8.282
AT1G65490	UP	UP	NA	176.266	294.748	248.512	1341.49	1562.76	1650.54	666.793	839.37	590.923	156.609	200.511	173.506
AT1G65500	NA	NA	UP	14.402	4.609	12.41	36.814	12.136	6.504	6.02	2.49	9.611	36.756	47.188	31.367
AT1G65510	UP	NA	NA	1.753	0.503	1.972	9.772	3.554	3.686	0	0	0.975	0	1.264	0.564
AT1G65560	UP	UP	NA	4.86	4.313	4.265	10.032	14.071	15.058	11.761	12.699	9.643	6.069	7.877	7.899
AT1G65590	NA	DOWN	NA	19.256	28.3	27.577	15.334	15.073	16.024	2.501	3.275	2.121	20.538	19.202	20.262
AT1G65620	DOWN	DOWN	DOWN	13.28	8.386	7.084	3.191	4.703	4.741	2.647	4.219	2.61	3.173	2.918	3.627
AT1G65690	UP	UP	UP	0.557	0.201	2.704	41.142	3.839	4.996	15.63	8.97	12.445	5.426	8.653	7.321
AT1G65700	NA	UP	UP	15.931	12.728	16.912	9.926	8.656	10.917	52.364	56.003	47.903	42.663	40.568	37.042
AT1G65710	DOWN	DOWN	NA	5.956	2.876	3.128	0.42	0.123	0.386	1.065	0.396	2.704	3.165	0.994	1.68
AT1G65790	UP	NA	NA	1.787	2.868	2.805	9.634	4.853	2.785	1.96	3.109	2.815	3.682	5.572	3.21
AT1G65800	NA	DOWN	NA	13.939	23.305	19.464	39.659	32.028	31.321	8.975	5.748	5.337	12.003	11.447	8.138
AT1G65820	NA	UP	UP	81.02	70.993	78.188	113.514	77.412	89.808	151.615	142.802	142.764	168.006	151.413	157.627
AT1G65840	NA	DOWN	DOWN	31.606	33.983	28.363	29.871	28.451	28.102	13.306	14.471	13.129	9.162	7.836	8.669
AT1G65845	UP	DOWN	NA	15.287	10.246	27.957	111.048	47.499	49.823	10.736	5.123	10.122	9.487	12.56	7.981
AT1G65860	DOWN	DOWN	DOWN	64.506	63.999	57.982	17.508	24.837	30.551	12.931	17.33	18.917	5.208	11.132	9.21
AT1G65870	UP	NA	NA	11.013	20.702	17.289	88.849	107.734	113.11	10.155	9.684	7.127	12.269	14.647	13.627
AT1G65890	DOWN	NA	DOWN	3.758	3.175	4.284	0.615	1.175	1.532	1.252	3.529	2.181	0.323	0.294	0.308
AT1G65900	DOWN	NA	NA	21.227	13.157	11.113	4.019	3.651	4.429	8.603	6.119	12.055	8.343	7.516	8.808
AT1G65920	DOWN	DOWN	DOWN	4.065	4.362	3.953	1.119	1.058	1.031	0.641	0.376	1.235	1.336	1.538	1.846
AT1G65930	UP	NA	NA	172.785	212.955	190.712	385.047	376.187	407.86	101.742	100.605	100.166	199.65	210.391	207.553
AT1G65960ANDAT1G08793	NA	UP	NA	216.303	311.744	281.988	190.562	195.861	201.567	511.432	552.608	437.278	186.645	239.902	217.873
AT1G65985	NA	DOWN	DOWN	3.243	3.214	5.146	2.532	3.444	3.221	0.341	0.188	0.46	0.852	0.395	0.199
AT1G66070	NA	UP	NA	15.323	19.586	15.474	23.43	28.117	27.403	47.592	58.974	51.321	22.333	19.947	21.324
AT1G66090	UP	UP	NA	0.7	1.53	1.283	29.243	16.512	21.321	5.824	1.232	3.175	1.505	1.984	1.893
AT1G66140	NA	DOWN	NA	11.616	12.515	10.741	4.839	6.275	6.762	3.913	3.293	6.144	8.122	9.459	9.766
AT1G66150	NA	DOWN	NA	32.597	40.067	35.313	23.206	29.692	28.316	15.772	10.856	12.794	32.405	33.04	36.105
AT1G66160	UP	UP	NA	1.206	1.323	1.16	23.45	15.797	27.267	4.501	5.752	4.982	1.358	2.947	1.838
AT1G66180	UP	NA	NA	24.802	26.785	29.605	124.977	110.844	135.801	26.481	30.509	30.192	21.669	21.955	27.66
AT1G66190	NA	DOWN	DOWN	4.521	5.42	7.182	3.888	6.305	3.996	0.814	0.966	1.187	1.853	1.761	3.204
AT1G66230	NA	DOWN	DOWN	4.086	7.887	7.41	7.831	6.479	8.549	1.921	0.66	0.65	3.356	2.339	2.984
AT1G66250	NA	DOWN	NA	16.148	10.451	12.846	6.837	8.605	10.651	3.912	2.516	5.627	7.721	5.191	5.938
AT1G66330	UP	NA	NA	65.979	61.859	84.463	165.578	120.839	110.502	123.266	86.984	97.465	44.627	51.43	48.229
AT1G66350	NA	NA	DOWN	8.72	9.563	9.891	13.207	13.165	18.328	5.978	8.03	6.144	2.159	3.026	1.912
AT1G66410	NA	UP	NA	103.537	85.044	97.088	60.955	44.257	55.815	228.067	259.404	247.53	156.728	178.231	192.626
AT1G66465	UP	NA	UP	1.6	0.97	0.884	20.027	3.271	4.322	1.863	0.088	1.624	4.158	6.8	3.413
AT1G66480	DOWN	NA	DOWN	2.517	1.696	2.674	0.719	0.364	1.381	0.908	0.666	1.966	0.684	0.926	0.79
AT1G66500	UP	UP	NA	3.414	3.268	2.289	10.618	13.773	10.638	7.953	8.371	10.083	1.576	1.845	1.239
AT1G66540	UP	NA	DOWN	9.247	13.789	8.337	19.126	25.594	16.758	9.436	15.313	10.246	4.065	4.574	4.75
AT1G66580	NA	UP	UP	182.05	124.349	146.457	133.489	154.624	139.115	338.981	320.432	298.821	337.637	299.24	303.324
AT1G66590	NA	NA	UP	10.938	8.013	9.309	10.714	7.548	8.286	13.741	12.203	13.216	17.342	18.269	18.153
AT1G66670	UP	NA	UP	65.982	90.138	92.134	159.178	149.775	159.492	137.633	149.18	129.57	246.814	299.668	275.281
AT1G66700	UP	UP	UP	1.785	0.3	0.849	29.177	6.896	1.919	23.83	4.638	14.363	24.117	54.742	26.036
AT1G66725	UP	UP	UP	4.602	13.846	11.83	226.06	141.825	154.948	37.592	24.484	21.392	47.769	54.806	49.716
AT1G66740	NA	UP	NA	17.4	12.152	13.787	17.704	20.015	16.369	27.296	32.795	28.856	22.686	23.241	22.437
AT1G66750	NA	UP	UP	5.927	6.235	5.532	5.73	6.417	7.064	13.185	11.346	11.991	12.516	12.555	12.229
AT1G66760	NA	UP	UP	12.421	8.071	10.876	7.053	11.267	11.823	20.243	23.783	20.832	21.149	19.338	21.391
AT1G66820	NA	DOWN	NA	28.96	41.081	36.87	43.165	52.498	50.214	16.267	16.781	11.992	34.333	32.462	32.481
AT1G66840	UP	NA	NA	9.524	15.053	13.015	33.135	30.13	29.434	10.736	7.586	6.399	11.842	12.598	13.471
AT1G66880	UP	UP	UP	8.889	9.281	9.728	55.706	31.37	33.583	21.857	23.897	16.423	22.772	31.505	16.757
AT1G66900	NA	DOWN	NA	13.299	18.428	14.366	9.369	8.735	8.347	5.58	4.792	6.411	7.032	7.669	8.293
AT1G66940	NA	DOWN	NA	13.761	15.937	14.426	14.663	17.599	17.431	2.98	2.23	3.903	15.811	16.159	18.031
AT1G67040	DOWN	DOWN	DOWN	6.394	5.464	3.24	1.507	2.092	2.136	0.947	0.27	2.596	2.734	1.673	1.463
AT1G67050	NA	DOWN	DOWN	14.427	19.542	15.796	6.013	7.775	10.395	4.377	4.507	5.014	6.567	6.443	6.887
AT1G67070	UP	NA	NA	0.878	2.653	2.135	8.641	11.13	10.345	2.295	1.984	1.264	1.595	2.06	2.9
AT1G67080	NA	DOWN	NA	25.396	23.751	27.214	32.285	32.303	24.556	4.487	5.164	4.741	14.864	12.678	14.681
AT1G67120	NA	UP	UP	2.936	1.688	2.157	1.299	1.044	1.017	6.637	6.615	7.4	5.118	4.953	5.331
AT1G67180	DOWN	DOWN	NA	3.052	2.075	2.113	0.464	1.223	1.229	1.118	1.04	0.798	3.013	1.725	1.234
AT1G67195	UP	UP	NA	169.222	193.734	149.695	338.985	317.769	368.544	584.242	726.977	600.532	143.507	160.909	162.1
AT1G67210	NA	UP	NA	4.836	3.413	3.729	1.921	2.974	2.35	9.059	7.473	8.682	7.756	6.679	8.421
AT1G67260	DOWN	DOWN	DOWN	1.909	2.224	2.618	0.159	0	0.316	0.307	0.106	0.676	0.431	0.502	0.859
AT1G67300	DOWN	UP	NA	12.942	10.694	10.449	4.897	6.017	5.072	21.753	28.755	27.816	12.466	12.881	13.053
AT1G67310	NA	UP	NA	12.292	12.168	12.047	13.965	13.145	14.297	29.407	29.578	31.355	8.942	10.937	9.414
AT1G67325	NA	DOWN	DOWN	26.949	23.43	24.508	17.335	23.5	18.806	8.864	11.04	9.357	12.164	9.103	10.303
AT1G67330	NA	DOWN	NA	8.361	11.126	13.033	13.728	7.902	14.225	4.758	3.148	4.175	5.603	8.215	7.84
AT1G67360	UP	UP	UP	29.623	30.644	30.578	168.928	117.653	152.117	236.165	352.572	282.83	55.295	64.315	54.296
AT1G67365	NA	UP	UP	2.949	1.93	2.293	4.016	3.534	4.806	22.346	34.685	36.225	6.361	6.565	6.401
AT1G67370	NA	UP	UP	0	0	0	0	0	0	5.606	5.889	6.508	1.65	2.174	2.566
AT1G67400ANDAT1G67410	DOWN	DOWN	NA	15.813	14.679	13.806	4.732	4.685	6.817	3.369	2.712	3.196	10.752	7.989	8.024
AT1G67420	DOWN	DOWN	NA	3.017	1.983	2.21	0.538	0.771	0.396	1.047	0.452	1.022	2.67	1.844	1.948
AT1G67470	UP	UP	UP	1.789	3.312	3.965	31.416	30.368	32.325	6.652	6.91	5.412	5.344	6.714	8.06
AT1G67480	NA	DOWN	NA	51.581	54.806	44.034	62.887	76.955	70.06	11.7	11.77	10.283	36.03	36.571	37.083
AT1G67490	NA	DOWN	NA	7.953	7.503	8.346	8.156	7.254	7.788	2.249	2.197	3.242	6.794	6.036	6.307
AT1G67500	NA	DOWN	NA	2.137	1.495	1.862	1.571	1.309	1.076	0.823	0.658	0.883	2.527	2.815	3.026
AT1G67530	UP	NA	NA	7.081	4.127	6.702	7.849	8.322	8.078	7.748	5.684	4.686	4.091	7.202	5.038
AT1G67560	NA	DOWN	NA	15.657	15.842	16.538	8.261	5.877	9.355	4.909	3.829	4.596	10.165	10.435	9.977
AT1G67570	DOWN	NA	NA	2.112	1.693	2.372	1.119	0.688	0.966	2.923	2.061	2.097	2.952	1.825	2.515
AT1G67590	DOWN	DOWN	DOWN	16.774	17.366	15.667	5.855	6.879	7.647	2.574	2.528	2.281	4.248	3.758	4.062
AT1G67620	NA	NA	UP	10.889	8.614	9.131	8.419	9.622	8.554	13.128	17.337	12.996	23.122	20.267	20.052
AT1G67630	DOWN	NA	NA	8.924	4.379	6.452	2.039	3.083	2.618	4.553	4.604	4.175	5.073	5.048	3.864
AT1G67650	NA	UP	NA	1.507	1.95	1.478	2.087	0.598	1.184	8.029	10.526	9.235	2.203	2.653	1.762
AT1G67660	NA	UP	UP	6.2	6.091	5.838	4.199	5.969	6.612	30.635	34.91	26.656	33.527	35.336	37.222
AT1G67710	DOWN	NA	NA	1.373	2.428	1.616	0.226	0.225	0.567	0.506	0.648	1.456	0.995	1.203	1.361
AT1G67750	DOWN	DOWN	DOWN	25.315	31.045	34.1	2.338	3.188	3.768	1.42	1.253	1.764	2.48	0.961	2.192
AT1G67790	DOWN	DOWN	DOWN	1.588	1.471	1.759	0.126	0.644	0.27	0.103	0.306	0.338	0.976	0.78	0.49
AT1G67792	NA	DOWN	NA	3.275	3.704	2.95	3.09	3.217	2.58	1.496	0.97	1.74	2.246	2.09	1.619
AT1G67800	UP	UP	UP	10.041	11.554	10.725	28.113	21.802	22.539	26.374	24.251	28.357	24.145	30.82	21.483
AT1G67810	UP	NA	NA	2.137	1.466	1.855	5.422	4.166	3.377	5.029	1.845	3.54	1.852	4.786	1.858
AT1G67820	DOWN	NA	NA	2.444	1.335	1.566	0.716	0.277	0.41	0.925	0.37	2.182	0.997	1.639	1.431
AT1G67830	DOWN	DOWN	NA	37.264	24.18	23.68	8.226	9.308	7.357	8.544	4.104	10.787	23.02	15.579	16.064
AT1G67850	NA	UP	UP	9.162	7.402	7.409	17.166	12.322	11.034	94.808	102.085	104.008	16.988	20.974	14.227
AT1G67856	UP	UP	NA	0.382	0.58	0.589	11.549	5.293	9.245	7.555	9.023	9.933	0.48	0.602	0.53
AT1G67860	NA	DOWN	DOWN	111.175	64.559	84.145	50.647	58.188	42.26	26.764	21.377	37.493	16.722	21.177	17.744
AT1G67865	NA	DOWN	DOWN	124.235	109.582	167.067	100.176	101.601	6.535	54.479	50.686	78.501	33.182	33.34	29.226
AT1G67870	NA	NA	DOWN	66.365	95.114	101.083	117.643	118.508	100.257	48.865	53.194	73.236	26.463	31.76	31.71
AT1G67900	DOWN	DOWN	DOWN	35.148	42.668	47.198	11.963	15.998	15.693	4.219	2.606	5.41	15.159	14.687	14.057
AT1G67910	DOWN	DOWN	DOWN	7.234	6.759	6.026	2.714	2.655	3.678	1.364	1.808	2.55	2.112	2.356	2.761
AT1G67920	NA	UP	UP	1.548	0.837	1.468	14.393	3.031	1.583	18.834	9.482	8.431	7.255	11.629	6.079
AT1G67940	NA	DOWN	NA	14.349	11.556	15.291	29.153	13.932	21.92	4.914	4.15	7.06	10.147	13.256	14.457
AT1G67970	UP	UP	UP	1.161	1.064	2.355	28.042	16.327	14.367	18.921	16.451	17.857	8.583	10.809	7.66
AT1G67980	NA	NA	UP	0	0	0.606	6.338	0.488	0.383	1.555	0	1.227	2.809	2.911	2.426
AT1G68000	NA	DOWN	NA	34.955	32.258	28.536	27.918	29.998	27.187	14.176	17.881	14.216	18.814	18.599	19.314
AT1G68010	NA	NA	DOWN	604.437	1091.64	871.615	1158.58	1287.44	1254.23	405.363	520.818	390.442	340.608	343.942	348.462
AT1G68030	NA	UP	UP	1.589	1.022	0.343	1.762	1.307	0.845	3.756	2.439	2.436	3.572	3.426	3.42
AT1G68050	UP	UP	UP	0.064	0	0	19.576	24.677	19.467	112.377	99.41	88.449	23.03	25.742	24.612
AT1G68110	NA	NA	DOWN	2.941	2.27	1.842	1.716	1.598	1.845	1.178	2.63	1.685	0.188	0.27	0.401
AT1G68190	DOWN	DOWN	DOWN	22.35	22.363	19.331	1.497	2.719	1.503	1.886	1.623	2.147	11.573	11.05	10.048
AT1G68238	NA	DOWN	DOWN	57.903	73.821	65.15	39.34	55.956	51.006	33.666	31.957	17.647	9.574	10.256	9.157
AT1G68260	NA	NA	DOWN	30.808	37.487	29.95	27.631	31.442	34.143	21.043	22.709	19.137	14.501	13.643	12.601
AT1G68330	DOWN	DOWN	DOWN	3.502	3.057	1.778	0.196	0.713	0.436	0.338	0	0.229	0.822	0.971	0.921
AT1G68430	DOWN	DOWN	DOWN	4.311	3.029	3.733	0.541	1.388	0.23	1.17	0.121	1.585	0.514	0.597	0.456
AT1G68440	UP	NA	NA	36.2	40.181	36.42	150.462	144.418	159.627	36.678	44.951	34.263	19.881	22.261	21.33
AT1G68470	DOWN	NA	NA	5.581	6.282	4.953	3.274	2.041	2.225	8.458	9.782	12.271	4.761	2.499	3.201
AT1G68490	UP	NA	NA	18.965	17.154	14.397	47.941	52.278	51.169	35.674	33.221	29.501	16.614	17.273	14.546
AT1G68500	NA	UP	UP	0.103	0.083	0.25	1.524	1.024	1.148	64.053	74.734	53.565	2.061	1.654	1.725
AT1G68520	DOWN	NA	NA	56.887	71.692	63.315	11.594	17.362	12.385	43.299	31.296	23.166	69.226	77.351	67.868
AT1G68530	NA	NA	DOWN	191.484	263.425	258.269	228.63	160.987	252.668	229.361	458.219	318.775	61.156	67.284	70.726
AT1G68550	NA	UP	NA	3.989	12.527	13.07	11.004	3.151	11.403	32.364	34.145	30.862	22.795	23.14	22.072
AT1G68560	DOWN	NA	NA	94.207	79.714	78.771	31.25	36.496	35.029	54.359	40.324	55.864	94.871	94.208	102.752
AT1G68570	NA	UP	UP	24.522	31.684	27.81	55.981	53.468	34.098	184.582	246.639	169.47	63.615	67.82	70.051
AT1G68585	NA	DOWN	NA	12.831	13.972	15.261	8.786	7.499	9.241	1.84	1.495	2.117	21.807	14.815	18.235
AT1G68600	DOWN	DOWN	DOWN	17.522	15.483	26.583	8.161	3.934	8.053	3.896	3.541	3.018	1.776	3.368	2.168
AT1G68620	UP	NA	NA	1.097	1.146	2.953	33.108	6.944	7.683	3.777	2.01	2.865	0.471	1.33	1.272
AT1G68640	DOWN	DOWN	DOWN	12.251	3.028	2.294	0.526	0.108	1.183	0.781	0.123	1.626	0.863	0.849	0.779
AT1G68690	UP	UP	NA	1.35	1.573	1.592	4.28	3.116	2.1	4.089	2.136	3.302	2.213	1.947	2.446
AT1G68725	DOWN	NA	DOWN	7.035	5.81	6.761	1.611	2.165	2.65	2.521	3.438	6.582	2.071	0.414	1.147
AT1G68740	DOWN	DOWN	DOWN	3.36	2.866	2.918	0.933	0.857	0.524	0.353	0.823	1.315	0.63	0.822	0.601
AT1G68760ANDAT1G68770	NA	NA	DOWN	29.459	23.439	20.765	10.403	12.954	12.378	18.609	11.282	15.124	8.711	7.062	8.776
AT1G68780	DOWN	DOWN	NA	12.502	13.265	12.852	4.721	5.997	6.75	3.533	2.314	3.832	8.18	6.231	8.416
AT1G68790	NA	DOWN	NA	14.513	13.275	12.761	14.685	15.424	14.475	6.54	5.489	6.065	11.913	11.854	12.4
AT1G68810	DOWN	NA	NA	9.294	7.396	6.54	2.443	3.018	3.557	4.585	3.972	6.498	4.542	4.86	6.618
AT1G68840	NA	DOWN	NA	14.404	21.105	27.372	17.687	2.252	11.89	6.032	2.308	3.628	16.657	19.747	19.06
AT1G68862	DOWN	DOWN	DOWN	10.959	4.959	7.559	1.81	1.854	3.625	0.119	0	0.386	1.83	0.971	0.885
AT1G68870	NA	DOWN	DOWN	6.186	11.955	10.186	19.476	13.041	20.467	0.308	0.867	0.302	0.505	0.682	0.652
AT1G68872	DOWN	DOWN	DOWN	2.9	2.186	2.032	0.782	0	1.587	0.303	0.076	0.313	0.633	0.817	0.686
[truncated: 7,307 more rows]

## Sheet: B. pendula
Dataset 5.2 The expressions of DEGs in B. pendula under different timepoints of cold treatments
Gene ID	Bp_L2h vs Bp_L0h	Bp_L24h vs Bp_L0h	Bp_L168h vs Bp_L0h	Bp_L0h_rep1	Bp_L0h_rep2	Bp_L0h_rep3	Bp_L2h_rep1	Bp_L2h_rep2	Bp_L2h_rep3	Bp_L24h_rep1	Bp_L24h_rep2	Bp_L24h_rep3	Bp_L168h_rep1	Bp_L168h_rep2	Bp_L168h_rep3
Bpev01.c0000.g0002	NA	UP	NA	0.708	1.363	0.93	1.863	1.789	2.042	3.008	2.972	3.097	0.452	0.309	0.421
Bpev01.c0000.g0003	NA	DOWN	DOWN	15.627	15.979	19.427	9.46	8.332	8.771	5.69	6.014	5.517	0.472	0.689	0.891
Bpev01.c0000.g0009	NA	DOWN	NA	11.784	11.882	14.386	9.662	8.889	10.419	4.349	5.162	5.715	8.414	7.571	7.866
Bpev01.c0000.g0012	NA	NA	UP	32.283	30.949	34.7	42.956	44.319	44.729	43.908	46.677	45.074	57.802	62.91	67.099
Bpev01.c0000.g0014	NA	UP	NA	313.27	301.48	297.179	200.559	209.319	208.543	520.661	779.958	598.63	176.845	187.066	227.521
Bpev01.c0000.g0015	NA	DOWN	DOWN	10.831	11.199	9.152	7.739	6.881	7.238	4.983	5.272	5.382	2.416	2.944	2.848
Bpev01.c0000.g0018	NA	DOWN	DOWN	4.317	3.665	4.509	5.447	5.404	5.405	1.155	2.147	2.126	0.052	0.152	0.235
Bpev01.c0000.g0019	NA	NA	UP	1.332	1.432	1.431	0.897	0.739	0.88	3.111	1.85	3.109	4.092	2.64	2.654
Bpev01.c0000.g0021	UP	UP	UP	0.36	0.457	0.261	3.648	2.944	2.781	3.617	3.603	4.868	2.862	3.006	1.976
Bpev01.c0000.g0025	NA	UP	UP	20.139	17.891	19.442	19.491	21.494	19.645	41.962	36.135	41.004	56.792	59.689	54.774
Bpev01.c0000.g0027	NA	NA	UP	20.161	20.356	20.721	23.307	20.236	21.566	23.369	22.961	23.146	36.508	38.756	39.038
Bpev01.c0000.g0029	NA	DOWN	DOWN	10.762	9.005	13.748	6.378	5.299	6.496	2.735	2.689	4.544	0.912	0.675	0.627
Bpev01.c0000.g0032	NA	NA	UP	7.509	8.741	8.827	6.568	7.852	9.41	7.333	6.325	5.073	21.309	22.801	20.458
Bpev01.c0000.g0035	NA	UP	UP	0.986	0.986	1.032	0.612	0.673	0.649	5.493	4.065	3.474	10.033	8.995	10.47
Bpev01.c0000.g0036	DOWN	UP	UP	5.749	7.355	4.71	0.869	1.183	1.291	25.717	31.334	30.414	29.508	25.967	30.433
Bpev01.c0000.g0040	NA	NA	UP	0.332	0.539	0.187	0.214	0.17	0.166	0.934	0.765	0.634	1.857	2.294	1.753
Bpev01.c0000.g0041	NA	NA	DOWN	30.82	29.666	32.403	32.772	36.038	34.255	27.594	27.93	24.72	5.641	7.123	7.637
Bpev01.c0000.g0044	NA	NA	DOWN	23.894	26.599	24.436	35.168	34.599	34.343	24.463	24.325	23.608	9.671	11.35	11.083
Bpev01.c0000.g0045	NA	UP	NA	0.328	0.738	0.22	0.064	0	0	2.487	1.57	1.318	1.52	0.77	1.183
Bpev01.c0000.g0050	NA	NA	DOWN	5035.1	5045.71	4950.15	4559.65	4868.36	4871.08	4989.43	6169.81	5797.66	2493.82	2168.9	2261.38
Bpev01.c0000.g0059	NA	NA	UP	10.712	10.633	11.771	8.085	7.485	8.233	14.173	12.427	14.336	38.349	39.733	35.211
Bpev01.c0000.g0060	NA	NA	DOWN	23.281	25.692	23.252	31.163	32.54	31.37	15.908	14.779	15.135	1.069	1.512	1.288
Bpev01.c0000.g0061	NA	NA	UP	13.618	12.497	14.021	10.153	10.399	11.611	15.109	21.932	18.027	28.016	30.935	32.73
Bpev01.c0000.g0062	NA	NA	UP	244.758	239.102	237.398	245.396	228.376	222.757	298.641	274.36	313.847	466.929	448.375	463.104
Bpev01.c0000.g0070	NA	DOWN	DOWN	3.606	5.45	5.95	3.61	5.029	5.026	1.783	2.369	2.063	2.045	1.56	1.695
Bpev01.c0000.g0072	NA	UP	NA	4.395	5.068	5.437	4.431	4.628	4.186	9.023	11.156	10.31	5.421	5.49	5.509
Bpev01.c0000.g0073	DOWN	DOWN	DOWN	49.009	41.37	42.115	20.58	20.083	20.191	19.97	19.579	21.587	6.543	6.611	7.559
Bpev01.c0000.g0076	NA	NA	UP	15.359	15.061	15.134	17.392	19.855	19.125	20.796	18.868	22.456	35.329	35.908	29.638
Bpev01.c0000.g0077	NA	NA	DOWN	63.966	63.845	63.399	46.202	42.348	42.24	70.49	87.335	73.653	28.311	23.519	24.538
Bpev01.c0000.g0079	NA	UP	UP	0.468	0.55	0.49	0.843	1.69	1.058	1.605	2.287	1.479	2.077	2.413	1.573
Bpev01.c0000.g0080	NA	UP	UP	1.556	0.485	1.387	1.294	0.913	1.098	1.949	3.523	1.797	2.425	2.916	2.472
Bpev01.c0000.g0083	NA	NA	DOWN	6.49	7.339	8.907	4.227	3.836	4.701	5.699	8.654	6.778	1.421	2.348	2.288
Bpev01.c0000.g0086	NA	UP	NA	4.116	4.113	3.997	3.855	3.451	3.663	7.587	10.551	10.787	3.525	4.18	6.049
Bpev01.c0000.g0091	NA	UP	UP	27.281	25.681	28.778	19.092	21.847	19.103	58.064	66.075	61.595	169.526	174.226	169.379
Bpev01.c0000.g0094	NA	NA	DOWN	75.99	73.416	85.82	81.439	79.741	89.728	73.3	146.597	85.485	21.524	20.231	19.382
Bpev01.c0000.g0095	NA	NA	DOWN	29.883	27.957	31.878	27.969	26.341	26.464	19.199	20.489	19.381	6.787	7.251	6.765
Bpev01.c0000.g0097	NA	UP	UP	2.288	3.74	3.008	2.937	3.18	3.44	5.889	5.981	6.869	7.498	7.27	6.645
Bpev01.c0000.g0103	NA	NA	UP	28.795	26.137	23.517	19.159	21.223	18.879	28.862	28.782	21.703	100.592	72.391	70.42
Bpev01.c0000.g0111	NA	DOWN	DOWN	26.89	26.953	25.654	31.401	33.345	33.391	10.268	2.84	7.335	2.583	2.015	2.483
Bpev01.c0000.g0113	NA	NA	DOWN	33.136	32.322	37.544	33.588	33.386	32.161	20.406	30.249	21.338	5.791	8.76	8.431
Bpev01.c0000.g0118	NA	UP	NA	25.342	25.691	26.608	37.387	35.565	35.974	44.703	69.907	49.979	30.25	35.933	28.905
Bpev01.c0000.g0120	NA	UP	NA	33.405	34.297	27.486	40.756	36.664	33.97	57.074	69.733	71.85	24.887	25.923	28.296
Bpev01.c0000.g0123	NA	NA	DOWN	25.725	28.581	28.674	16.899	17.244	16.323	19.209	27.22	18.392	2.589	3.555	2.483
Bpev01.c0000.g0130	NA	UP	UP	2.763	2.186	1.904	1.558	1.754	1.385	9.781	5.814	7.896	30.571	29.519	29.535
Bpev01.c0000.g0131	NA	UP	UP	4.663	6.703	4.089	3.695	3.413	4.855	20.458	21.809	15.816	19.491	11.863	16.024
Bpev01.c0000.g0135	NA	NA	DOWN	11.147	8.311	9	12.867	11.406	13.282	9.866	5.95	11.515	1.193	2.387	3.062
Bpev01.c0000.g0136	NA	DOWN	DOWN	2473.93	2458.52	2413.52	2191.32	2164.52	2083.72	1999.2	1219.13	1723.6	751.94	673.271	627.045
Bpev01.c0000.g0139	NA	NA	UP	0.605	0.743	0.705	0.605	0.443	0.438	1.294	1.498	1.203	1.741	0.906	1.504
Bpev01.c0000.g0142	DOWN	DOWN	NA	19.426	17.563	18.31	5.856	8.305	5.173	7.298	5.136	8.322	31.375	30.412	30.931
Bpev01.c0000.g0146	NA	UP	UP	0.724	1.005	0.594	0.187	0.383	0.115	2.429	1.99	2.321	5.685	5.697	5.012
Bpev01.c0000.g0148	NA	NA	UP	3.541	3.893	3.738	4.489	3.383	3.852	3.923	2.169	3.043	9.059	6.529	8.067
Bpev01.c0000.g0149	NA	NA	UP	20.301	20.561	20.253	19.054	21.774	19.714	32.127	23.782	26.371	57.061	49.818	45.429
Bpev01.c0000.g0150	NA	NA	DOWN	227.883	231.782	233.406	205.185	209.162	206.646	381.286	277.77	356.968	74.407	68.4	69.091
Bpev01.c0000.g0153	NA	DOWN	DOWN	15.983	12.227	14.245	14.067	13.442	16.582	2.997	6.295	7.375	0.474	1.098	0.679
Bpev01.c0000.g0154	NA	NA	DOWN	247.153	248.503	248.419	313.383	310.701	300.686	227.676	157.837	203.449	104.27	107.521	103.512
Bpev01.c0000.g0155	DOWN	NA	NA	1.644	2.755	2.392	0.276	0.059	0.25	0.957	1.773	1.084	2.547	1.315	1.611
Bpev01.c0000.g0156	DOWN	UP	UP	3.893	3.519	3.997	1.935	1.459	0.849	28.027	32.801	28.743	41.451	49.795	46.504
Bpev01.c0000.g0157	NA	NA	UP	0.138	0	0	0	0	0	0.324	0.49	0	2.748	1.543	28.024
Bpev01.c0000.g0158	DOWN	UP	UP	9.175	8.761	8.55	3.21	4.79	3.849	31.198	47.891	38.243	20.712	20.565	21.933
Bpev01.c0000.g0160	NA	NA	UP	110.284	107.421	109.817	123.229	125.845	121.524	124.482	115.199	130.916	339.843	325.53	328.843
Bpev01.c0000.g0167	NA	NA	DOWN	22.851	21.827	24.51	27.325	28.735	29.054	35.081	49.352	37.619	7.429	7.884	8.738
Bpev01.c0000.g0173	NA	NA	UP	63.401	59.443	60.714	45.714	42.942	40.39	110.075	104.436	102.143	147.197	132.855	134.266
Bpev01.c0000.g0182	NA	UP	NA	3.575	3.485	3.363	2.619	1.605	2.181	12.292	8.296	9.033	5.999	6.845	7.717
Bpev01.c0000.g0183	NA	NA	DOWN	14.923	17.175	19.593	29.19	30.075	29.924	13.825	18.562	13.398	6.012	4.943	6.313
Bpev01.c0000.g0185ANDBpev01.c0000.g0186	NA	DOWN	DOWN	21.252	25.775	20.945	13.446	13.836	16.606	13.947	7.309	13.17	8.247	8.033	8.3
Bpev01.c0000.g0191	NA	NA	DOWN	37.22	39.334	41.013	37.124	37.545	35.796	46.021	61.374	49.381	2.85	3.815	2.696
Bpev01.c0000.g0198	NA	NA	DOWN	87.542	84.596	90.338	102.32	93.738	97.635	47.374	57.767	51.975	21.073	27.243	28.162
Bpev01.c0000.g0199	NA	NA	DOWN	26.954	24.604	23.927	21.184	27.796	31.07	30.35	34.818	23.04	4.466	4.902	5.503
Bpev01.c0000.g0201	NA	NA	DOWN	8.041	7.688	6.474	4.226	5.815	4.112	10.778	9.442	11.672	2.821	3.03	2.858
Bpev01.c0000.g0202	NA	NA	DOWN	4.693	3.799	2.83	2.381	6.504	4.647	8.881	11.667	7.381	3.626	3.554	0.643
Bpev01.c0000.g0204	NA	NA	UP	9.275	10.485	11.085	9.015	8.774	6.827	10.328	9.494	8.88	51.47	51.081	55.547
Bpev01.c0000.g0206	NA	NA	DOWN	411.159	437.726	436.3	291.398	308.757	287.127	325.389	182.112	287.874	89.394	70.114	68.963
Bpev01.c0000.g0209	NA	UP	NA	94.508	95.593	95.162	174.166	164.7	173.98	259.263	127.049	224.792	170.503	171.598	173.247
Bpev01.c0000.g0210	NA	NA	DOWN	3.101	5.099	5.594	2.874	2.19	2.025	4.142	5.348	3.961	1.235	1.593	1.332
Bpev01.c0000.g0212	NA	UP	NA	0.875	0.698	1.033	1.178	1.351	1.009	2.302	2.652	1.722	0.575	0.592	0.424
Bpev01.c0000.g0218	NA	DOWN	DOWN	80.758	82.986	97.319	108.046	108.197	106.711	15.361	11.469	13.718	16.497	14.066	14.976
Bpev01.c0000.g0219	NA	NA	UP	1066.24	1089.51	1059.91	1821.74	1783.89	1806.33	965.891	692.603	966.31	5233.71	5226.25	5114.6
Bpev01.c0000.g0221	NA	NA	UP	61.908	65.506	68.159	66.526	63.12	67.911	81.712	65.48	64.193	98.281	120.892	129.591
Bpev01.c0000.g0224	DOWN	DOWN	DOWN	8.048	7.848	8.27	2.114	3.154	2.798	3.978	4.152	2.914	1.037	0.823	0.577
Bpev01.c0000.g0225	NA	NA	UP	4.646	4.194	4.066	2.961	2.647	3.76	3.078	2.599	2.275	10.955	11.335	9.725
Bpev01.c0000.g0231	DOWN	UP	UP	6.066	7.39	6.587	2.815	3.052	3.296	25.714	31.729	28.22	12.711	12.466	12.86
Bpev01.c0000.g0232	NA	NA	UP	0.054	0	0	0.035	0.11	0.143	0.038	0.141	0.544	1.701	1.387	2.04
Bpev01.c0000.g0239	NA	NA	DOWN	21.334	25.364	24.411	19.344	20.727	17.684	21.316	26.254	23.909	1.748	1.668	1.978
Bpev01.c0000.g0241	NA	NA	UP	35.177	34.151	36.261	40.093	40.024	35.386	59.592	67.874	61.096	95.684	91.068	108.67
Bpev01.c0001.g0001ANDBpev01.c0001.g0002	NA	NA	DOWN	31.016	17.959	35.286	27.532	14.728	31.987	19.8	12.13	40.317	9.385	7.957	8.898
Bpev01.c0001.g0003	NA	NA	DOWN	17.695	17.228	19.258	23.925	23.039	24.482	14.368	10.189	15.242	5.71	6.741	6.605
Bpev01.c0001.g0004	NA	NA	DOWN	16.868	19.153	18.229	27.015	24.757	29.256	12.26	11.135	12.6	3.72	3.596	3.997
Bpev01.c0001.g0007	NA	UP	NA	41.189	42.743	36.294	28.667	34.214	33.985	60.385	118.533	76.545	27.075	15.19	16.235
Bpev01.c0001.g0010	NA	NA	DOWN	2.272	2.601	2.988	2.488	2.722	2.812	2.842	2.277	2.301	0.904	0.588	0.996
Bpev01.c0001.g0012	NA	NA	UP	1.28	1.544	1.638	1.675	1.525	1.781	1.717	0.941	1.679	3.187	3.288	2.693
Bpev01.c0001.g0013	NA	NA	DOWN	30.676	31.064	30.523	45.619	43.281	44.219	29.823	35.041	24.21	1.636	1.869	0.872
Bpev01.c0001.g0015	NA	NA	DOWN	204.057	208.569	215.822	246.411	210.895	215.609	189.478	136.88	170.818	84.619	72.683	72.283
Bpev01.c0001.g0017	NA	NA	DOWN	77.342	81.146	82.231	68.127	73.041	71.24	64.862	83.915	73.319	9.927	8.845	10.216
Bpev01.c0001.g0018	NA	UP	NA	0	0	0	0	0	0	2.371	1.77	1.751	0.989	1.135	1.147
Bpev01.c0001.g0020	NA	DOWN	NA	36.412	31.266	36.359	37.753	35.935	36.755	16.773	9.079	13.91	33.838	31.94	31.939
Bpev01.c0001.g0023	NA	DOWN	DOWN	0.855	1.896	1.519	1.668	1.466	1.62	0.582	0.18	0.734	0.385	0.403	0.1
Bpev01.c0001.g0024	NA	NA	UP	0.832	0.711	0.949	0.563	1.055	1.35	1.012	2.586	1.168	5.219	4.914	4.944
Bpev01.c0001.g0029	NA	NA	DOWN	175.426	167.513	185.291	143.08	153.351	143.932	177.758	195.086	196.442	50.319	48.542	55.575
Bpev01.c0001.g0030	NA	DOWN	DOWN	55.797	51.227	54.59	34.641	29.421	30.233	28.775	16.67	31.364	22.06	21.126	22.492
Bpev01.c0001.g0033	NA	UP	NA	5.72	4.581	4.263	3.934	2.348	3.134	17.379	16.807	10.919	5.901	5.04	4.994
Bpev01.c0001.g0034	NA	UP	UP	48.759	49.401	50.675	36.605	34.743	39.681	146.657	171.373	158.244	140.252	139.509	141.676
Bpev01.c0001.g0036	NA	NA	DOWN	63.087	67.897	69.559	75.769	73.797	67.836	58.094	35.246	49.089	17.967	14.268	13.386
Bpev01.c0001.g0041	NA	NA	DOWN	23.873	24.844	25.83	23.304	24.572	20.71	35.239	39.105	39.726	3.837	4.763	3.911
Bpev01.c0001.g0043	NA	DOWN	DOWN	14.107	16.8	16.422	7.987	8.054	8.499	2.917	6.874	6.174	0.137	0.44	1.557
Bpev01.c0001.g0044	NA	NA	DOWN	4.321	5.161	4.048	4.403	2.393	3.748	3.703	5.019	4.64	1.231	1.309	0.801
Bpev01.c0001.g0045	NA	DOWN	DOWN	86.84	67.066	76.382	49.248	52.422	46.827	21.977	26.482	24.643	17.359	11.413	15.483
Bpev01.c0001.g0046	NA	NA	DOWN	5.174	5.638	4.268	5.055	7.521	5.366	6.379	6.802	8.011	1.449	1.803	1.284
Bpev01.c0001.g0049	NA	NA	DOWN	162.531	166.674	172.381	181.168	186.022	182.755	124.965	121.935	117.821	33.873	34.901	35.06
Bpev01.c0001.g0051	NA	NA	DOWN	214.793	215.31	213.305	250.532	250.448	244.063	269.72	305.394	285.98	60.365	66.865	62.884
Bpev01.c0001.g0053	NA	NA	UP	50.115	49.222	50.269	34.769	46.408	45.437	77.193	77.913	79.944	117.486	109.252	107.393
Bpev01.c0001.g0054	NA	UP	UP	84.346	86.098	88.864	90.908	88.599	86.478	174.28	201.661	186.917	157.92	164.972	172.88
Bpev01.c0001.g0057	NA	NA	DOWN	45.202	44.342	47.712	90.837	89.57	89.008	47.574	61.893	54.394	7.364	8.213	8.958
Bpev01.c0001.g0058	NA	NA	DOWN	2332.93	2334.36	2421.53	2065.95	2143.59	2192.25	2055.71	2375.81	2071.76	987.865	906.972	920.995
Bpev01.c0001.g0060	NA	NA	DOWN	8.965	8.44	8.403	6.766	6.474	6.11	5.165	3.337	4.706	0.713	0.877	0.248
Bpev01.c0001.g0061	NA	NA	DOWN	6.41	6.843	6.433	5.133	5.153	4.196	3.191	4.155	3.178	0.692	0.239	0.651
Bpev01.c0001.g0063	UP	NA	DOWN	172.581	177.131	187.827	461.461	439.844	459.649	129.012	163.497	143.367	38.765	41.36	44.525
Bpev01.c0001.g0065	NA	NA	DOWN	55.61	56.627	64.475	46.066	45.992	45.677	53.698	41.296	52.265	7.003	0	0
Bpev01.c0001.g0066	NA	NA	UP	32.068	34.005	32.072	36.935	36.819	40.014	38.338	31.648	35.633	93.963	94.574	97.184
Bpev01.c0001.g0068	NA	DOWN	NA	4.266	2.915	4.528	4.603	6.111	4.221	1.877	2.032	2.614	1.752	2.356	3.173
Bpev01.c0001.g0069	NA	UP	NA	4.991	5.525	5.482	4.197	3.851	3.504	26.606	34.507	27.898	6.715	5.408	6.114
Bpev01.c0001.g0070	NA	UP	NA	7.442	7.018	8.453	6.799	6.502	6.511	24.734	30.801	26.92	6.591	7.061	7.61
Bpev01.c0001.g0071	NA	NA	UP	65.403	67.209	69.696	60.742	65.3	63.298	101.143	122.041	112.46	126.843	145.753	142.435
Bpev01.c0001.g0073	NA	NA	UP	28.89	29.197	32.997	20.889	23.972	22.14	33.467	36.308	39.159	80.546	86.484	81.742
Bpev01.c0001.g0075	NA	UP	NA	2.406	3.236	2.997	3.81	3.282	2.986	5.298	5.224	5.69	3.747	3.094	2.289
Bpev01.c0001.g0076	DOWN	UP	NA	1.335	1.172	1.577	0.577	0.618	0.787	6.385	6.439	7.565	1.228	0.629	1.147
Bpev01.c0001.g0077	NA	NA	DOWN	11.667	12.901	13.019	6.464	9.128	11.095	11.172	10.508	7.568	4.538	5.169	3.585
Bpev01.c0001.g0078	NA	NA	UP	22.29	22.672	22.753	25.455	24.174	26.499	36.457	48.556	40.845	50.568	50.763	50.235
Bpev01.c0001.g0080	NA	DOWN	NA	2.008	1.765	1.754	2.551	2.493	2.682	1.142	0.733	1.206	0.971	1.047	0.814
Bpev01.c0001.g0089	NA	NA	DOWN	97.815	97.348	93.214	113.017	112.794	114.163	65.673	45.364	60.19	22.38	17.225	17.611
Bpev01.c0001.g0090	NA	NA	UP	2.415	2.16	2.125	2.011	2.408	2.816	2.054	1.905	3.108	5.117	4.97	4.828
Bpev01.c0001.g0093	NA	NA	DOWN	36.033	43.626	34.028	43.275	48.455	44.488	33.15	26.511	25.012	13.862	8.4	13.995
Bpev01.c0001.g0095	NA	DOWN	UP	3.194	3.162	2.118	1.776	1.318	1.883	1.154	1.239	2.043	5.53	5.706	4.948
Bpev01.c0001.g0096	NA	DOWN	DOWN	18.775	17.135	16.448	21.058	18.999	19.103	6.921	4.478	4.109	2.113	2.78	2.506
Bpev01.c0002.g0004	DOWN	DOWN	DOWN	4.954	6.431	5.549	0	0.125	0.122	0	0.25	0.92	0.11	0	0
Bpev01.c0002.g0007	NA	DOWN	NA	3.106	3.006	2.754	2.425	3.213	2.665	1.146	1.387	1.259	4.293	5.672	4.768
Bpev01.c0004.g0001	NA	NA	DOWN	25.91	26.602	27.113	32.737	31.183	29.635	30.82	33.429	31.816	3.055	3.278	3.355
Bpev01.c0004.g0002	NA	NA	DOWN	35.024	34.659	35.85	28.51	27.363	29.572	26.402	31.789	24.623	16.471	13.395	14.519
Bpev01.c0004.g0008	NA	DOWN	NA	17.465	17.842	15.937	28.107	27.029	26.766	6.503	5.995	7.473	7.845	7.207	8.052
Bpev01.c0005.g0001	NA	NA	UP	57.72	57.168	56.824	51.22	55.104	57.53	86.78	104.762	87.098	114.392	120.863	130.814
Bpev01.c0005.g0002	NA	NA	UP	50.821	48.858	52.839	67.164	67.927	66.323	77.939	80.762	73.961	134.028	120.985	125.691
Bpev01.c0005.g0003	NA	NA	DOWN	3.494	3.2	4.358	3.814	2.58	3.625	4.03	4.659	4.207	0.374	0.85	0.962
Bpev01.c0009.g0001	UP	UP	NA	0	0	0	67.988	77.352	5.796	1.722	3.592	2.473	0.039	0	0
Bpev01.c0011.g0001	DOWN	DOWN	DOWN	90.725	100.234	89.549	34.028	40.318	37.307	19.041	17.114	21.439	5.542	5.358	4.409
Bpev01.c0015.g0005	NA	NA	UP	7.441	8.567	8.916	6.157	7.032	6.193	10.712	9.47	8.805	41.603	35.941	38.307
Bpev01.c0015.g0006	NA	DOWN	DOWN	78.188	73.215	73.89	47.027	59.135	52.862	30.911	21.223	33.294	15.004	14.569	14.072
Bpev01.c0015.g0008	NA	UP	UP	27.785	26.864	30.012	26.192	28.552	30.681	58.146	56.83	60.692	87.472	89.812	94.091
Bpev01.c0015.g0009	NA	DOWN	NA	13.047	11.822	12.552	17.059	17.337	16.851	8.792	1.234	5.25	6.063	4.985	5.574
Bpev01.c0015.g0011	NA	NA	DOWN	13.673	13.018	12.323	19.309	19.947	18.79	12.717	10.662	11.136	4.882	4.179	4.002
Bpev01.c0015.g0012	NA	NA	DOWN	29.358	25.84	26.853	13.111	16.631	13.621	22.872	29.069	19.589	2.271	2.352	1.509
Bpev01.c0015.g0014	NA	NA	DOWN	207.909	199.651	205.764	346.687	284.137	333.76	142.186	94.345	110.999	9.857	9.986	9.984
Bpev01.c0015.g0015	DOWN	NA	NA	27.951	28.823	26.362	8.219	6.652	6.601	42.741	42.579	44.356	19.894	22.682	23.149
Bpev01.c0015.g0018	NA	NA	UP	1.709	2.418	2.055	1.68	1.936	1.835	1.341	2.645	0.981	5.642	5.702	6.575
Bpev01.c0015.g0019	NA	DOWN	DOWN	37.054	37.656	33.816	41.472	40.427	39.1	13.359	10.607	16.793	6.019	5.866	6.547
Bpev01.c0015.g0020	NA	UP	NA	1	1.222	1.356	1.376	1.432	1.462	2.405	2.955	2.912	1.059	1.373	0.994
Bpev01.c0015.g0022	NA	UP	NA	0.779	0.894	0.617	0.667	0.823	1.051	2.293	4.147	2.654	0.664	0.65	0.994
Bpev01.c0015.g0023	UP	UP	UP	0.713	0.229	0.677	1.663	2.745	1.857	2.941	3.091	2.518	1.323	2.023	1.521
Bpev01.c0015.g0027	NA	NA	DOWN	13.13	13.914	15.18	19.736	18.391	18.001	11.536	12.52	11.08	5.286	4.497	4.777
Bpev01.c0015.g0028ANDBpev01.c0015.g0029	NA	DOWN	DOWN	70.024	69.191	72.233	75.58	73.527	66.754	19.544	23.507	21.154	5.94	5.389	7.943
Bpev01.c0015.g0030	NA	NA	DOWN	82.142	90.148	84.789	112.423	119.48	112.006	65.49	88.265	70.286	29.842	33.09	34.308
Bpev01.c0015.g0031	NA	NA	DOWN	12.93	13.394	11.652	15.747	15.513	12.774	9.651	10.396	11.889	3.639	3.492	2.59
Bpev01.c0015.g0033	NA	NA	DOWN	68.006	71.772	67.854	82.428	82.944	83.047	59.42	69.85	58.816	18.965	15.252	13.642
Bpev01.c0015.g0034	NA	NA	DOWN	11.907	12.921	11.751	14.667	15.558	13.607	10.691	11.859	11.57	2.311	2.375	2.642
Bpev01.c0015.g0037	NA	NA	UP	211.377	208.458	212.901	237.375	234.376	239.841	352.386	415.733	354.9	729.86	716.265	694.811
Bpev01.c0015.g0038	NA	NA	DOWN	14.427	18.125	17.676	10.533	10.428	9.264	13.167	13.71	11.099	3.447	5.115	5.263
Bpev01.c0015.g0039ANDBpev01.c0015.g0040	NA	NA	DOWN	19.363	20.181	18.856	22.186	23.927	21.81	9.124	10.588	10.947	3.612	4.322	4.439
Bpev01.c0015.g0041	NA	NA	DOWN	5.821	5.288	5.933	3.588	3.385	3.977	4.12	5.547	4.675	2.221	1.742	2.924
Bpev01.c0015.g0042	NA	NA	DOWN	200.518	187.494	211.134	151.149	159.644	166.18	139.017	131.96	139.391	75.915	74.059	73.011
Bpev01.c0015.g0044	NA	NA	UP	13.517	12.448	13.245	14.584	14.898	14.475	15.055	15.766	18.178	37.968	34.421	33.651
Bpev01.c0015.g0045	NA	UP	NA	97.331	95.81	97.777	93.082	85.383	86.892	249.249	255.012	273.527	148.033	164.124	165.913
Bpev01.c0015.g0048	NA	NA	DOWN	4.797	6.274	4.559	2.612	0	2.55	5.789	5.675	5.055	1.087	0	0.669
Bpev01.c0015.g0051	NA	NA	DOWN	28.359	27.963	30.816	35.327	32.426	32.708	34.456	31.422	34.688	5.139	6.694	7.549
Bpev01.c0015.g0052	NA	NA	UP	17.982	16.419	14.198	14.651	14.646	13.792	29.76	34.03	31.745	56.132	66.63	62.212
Bpev01.c0015.g0054	NA	UP	DOWN	17.598	16.564	17.707	13.225	15.106	11.521	34.539	39.45	41.115	4.198	4.745	4.141
Bpev01.c0015.g0056	NA	NA	DOWN	8.073	8.349	5.185	5.656	3.769	6.026	9.714	12.333	11.142	3.662	2.484	3.463
Bpev01.c0015.g0060	NA	DOWN	NA	43.933	47.765	44.404	28.659	28.647	24.994	25.471	12.129	27.028	38.154	39.388	39.394
Bpev01.c0015.g0062	UP	NA	DOWN	9.383	8.377	10.301	19.359	18.293	16.096	5.52	7.767	5.01	4.094	3.344	5.049
Bpev01.c0015.g0066	DOWN	NA	DOWN	3.523	2.693	4.86	1.306	1.819	1.664	2.322	0.964	2.035	0.206	0.526	1.021
Bpev01.c0015.g0070	NA	UP	NA	15.597	19.243	16.78	15.675	16.547	17.618	31.936	30.966	33.073	22.893	24.709	29
Bpev01.c0015.g0071	NA	DOWN	DOWN	19.681	16.863	19.44	15.748	16.574	13.592	3.733	3.446	2.844	0.105	0.308	0.581
Bpev01.c0015.g0079	NA	UP	DOWN	25.346	27.183	26.601	24.005	22.361	19.241	57.787	69.638	56.642	5.042	6.754	5.339
Bpev01.c0015.g0080	NA	NA	UP	37.876	35.24	36.077	33.509	32.684	31.429	44.175	44.578	39.364	89.4	83.106	80.482
Bpev01.c0015.g0084	NA	NA	DOWN	20.087	23.051	22.983	14.786	17.661	14.914	13.281	14.967	14.931	1.343	0.781	1.221
Bpev01.c0015.g0085	UP	DOWN	DOWN	528.342	541.559	525.488	1171.08	1173.04	1173.86	159.956	130.389	154.754	28.604	26.779	25.264
Bpev01.c0015.g0088	NA	DOWN	DOWN	6.254	5.848	4.774	4.569	5.617	5.575	3.329	2.276	3.627	3.132	1.58	1.236
Bpev01.c0015.g0093	NA	UP	NA	24.571	24.38	23.301	23.961	25.025	23.985	64.981	49.954	57.785	26.44	24.082	26.226
Bpev01.c0015.g0094	NA	UP	NA	6.759	6.236	7.262	3.274	4.587	4.149	10.867	22.214	11.745	5.359	5.953	6.537
Bpev01.c0015.g0096	NA	DOWN	DOWN	148.922	134.365	137.368	226.6	220.633	214.726	65.129	62.624	67.574	21.561	21.359	22.976
Bpev01.c0015.g0097	NA	DOWN	DOWN	4.509	3.493	4.391	6.2	7.561	5.626	3.477	2.629	2.493	1.977	2.555	1.551
Bpev01.c0015.g0098	NA	NA	DOWN	212.363	204.746	210.763	188.094	196.112	191.887	122.451	126.667	121.43	75.561	72.297	67.877
Bpev01.c0015.g0101	NA	NA	DOWN	22.896	22.32	20.873	15.335	15.06	17.481	18.695	12.072	15.925	8.532	10.113	10.973
Bpev01.c0015.g0104	NA	NA	UP	29.601	27.488	30.115	31.101	28.094	30.515	45.892	53.52	52.743	80.546	85.653	82.985
Bpev01.c0015.g0105	NA	DOWN	DOWN	43.886	42.138	43.977	47.777	49.101	45.345	16.116	21.154	18.342	16.761	16.941	16.732
Bpev01.c0015.g0106	NA	NA	UP	50.188	47.335	43.345	29.744	28.124	35.114	38.624	47.872	42.296	131.535	160.264	153.971
Bpev01.c0015.g0107	NA	NA	DOWN	19.217	19.779	21.076	24.647	23.304	22.377	20.221	30.194	24.032	0.48	0.535	1.361
Bpev01.c0015.g0109ANDBpev01.c0015.g0110	NA	NA	DOWN	6.033	4.511	5.81	3.055	4.266	2.963	1.964	3.605	6.144	0.272	0.897	0.731
Bpev01.c0015.g0111	UP	UP	NA	3.71	3.644	4.269	7.905	8.984	9.603	8.586	8.057	8.368	2.654	3.414	2.771
Bpev01.c0015.g0112	NA	NA	UP	42.913	41.069	38.537	31.023	36.052	33.981	70.992	59.532	56.877	318.741	274.106	263.714
Bpev01.c0015.g0117	NA	UP	DOWN	6.448	5.347	6.343	4.679	4.118	5.425	14.034	9.46	13.258	3.399	3.324	2.009
Bpev01.c0015.g0120	NA	UP	NA	19.657	18.648	19.025	22.026	24.31	21.324	31.813	53.286	34.381	16.225	15.16	16.925
Bpev01.c0015.g0121	NA	NA	DOWN	12.608	13.167	14.659	19.644	18.619	17.341	13.702	15.482	12.233	5.806	5.597	6.147
Bpev01.c0015.g0122	NA	UP	NA	5.355	5.688	6.869	3.425	3.212	3.153	12.758	14.809	16.272	4.278	5.322	4.856
Bpev01.c0015.g0123	UP	DOWN	DOWN	4.967	4.794	4.084	13.515	11.472	13.262	0.912	1.285	1.045	2.486	1.927	1.178
Bpev01.c0015.g0127	NA	UP	NA	70.286	72.335	71.231	91.937	83.327	86.495	181.989	192.488	183.592	41.351	40.7	43.198
Bpev01.c0015.g0130	NA	NA	DOWN	39.099	44.355	43.247	57.346	54.235	53.574	45.926	56.802	46.609	7.435	6.381	5.624
Bpev01.c0015.g0131	NA	DOWN	DOWN	32.513	34.429	33.715	33.787	31.016	30.783	15.842	12.603	14.103	4.634	3.051	4.755
Bpev01.c0015.g0132	NA	NA	DOWN	24.064	24.013	22.721	31.414	32.773	30.38	13.208	14.605	14.539	13.235	14.305	11.887
Bpev01.c0015.g0133	NA	NA	UP	19.753	20.215	20.005	20.386	21.954	21.809	24.013	33.296	26.827	38.746	41.112	42.963
Bpev01.c0015.g0134	NA	UP	NA	36.03	35.013	36.436	38.091	38.57	37.125	94.06	76.706	98.144	28.72	33.209	29.326
Bpev01.c0015.g0135	NA	NA	UP	31.656	31.308	32.426	27.813	28.28	29.476	48.816	27.697	43.385	66.966	70.952	67.053
Bpev01.c0015.g0142	NA	NA	DOWN	186.653	164.676	157.95	148.575	163.039	145.442	122.268	121.782	111.843	64.607	47.525	49.198
Bpev01.c0015.g0143	DOWN	NA	UP	14.358	14.003	11.351	5.178	5.141	4.834	21.96	21.55	19.098	44.806	45.567	46.65
Bpev01.c0015.g0146	NA	DOWN	NA	24.23	24.286	24.152	23.34	29.426	27.102	14.028	8.715	12.099	19.317	19.672	20.2
Bpev01.c0015.g0147	NA	NA	DOWN	40.088	44.422	44.474	39.651	34.347	38.878	24.56	27.298	30.732	2.357	3.058	2.339
Bpev01.c0015.g0149	NA	UP	UP	0.757	0.357	0.626	0.696	0.506	0.953	2.406	1.877	1.578	4.762	3.741	3.544
Bpev01.c0015.g0150	NA	NA	DOWN	92.152	91.18	86.509	73.193	75.177	67.514	56.827	39.198	51.583	23.133	19.366	19.121
Bpev01.c0015.g0154	NA	NA	DOWN	38.09	40.916	38.492	22.279	22.773	24.104	20.753	17.052	19.043	2.818	1.916	2.905
Bpev01.c0015.g0158	NA	NA	DOWN	70.082	70.367	73.546	70.284	64.352	72.017	71.016	64.866	65.208	23.352	27.739	25.77
Bpev01.c0015.g0159	NA	NA	UP	0.437	0.458	0.617	0.428	0.399	0.317	1.02	1.645	0.798	1.46	1.247	1.147
Bpev01.c0015.g0160	NA	UP	UP	10.997	10.697	11.094	12.084	13.095	11.842	25.889	28.595	25.807	28.049	25.018	24.815
Bpev01.c0015.g0161	NA	NA	DOWN	12.418	15.167	13.645	9.572	11.714	11.756	13.344	12.307	13.96	5.245	5.121	4.569
Bpev01.c0015.g0162	NA	NA	DOWN	8.776	9.677	9.674	10.373	12.161	11.922	7.359	10.709	8.741	3.506	3.197	3.27
Bpev01.c0015.g0167	NA	NA	DOWN	31.335	35.64	26.084	28.183	27.357	28.593	52.469	58.74	58.694	9.032	8.926	8.507
Bpev01.c0015.g0175	NA	NA	DOWN	53.786	57.849	61.092	47.646	48.034	45.324	51.918	48.97	45.045	1.628	0.177	0.37
Bpev01.c0015.g0178	NA	NA	UP	315.8	311.337	300.027	321.716	314.194	305.235	362.804	309.825	389.889	585.713	547.377	577.111
Bpev01.c0015.g0181	NA	NA	DOWN	9.632	9.776	10.297	9.79	12.016	10.706	5.305	5.374	7.364	2.163	1.954	2.302
Bpev01.c0015.g0182	NA	NA	DOWN	31.611	35.018	29.015	27.029	25.73	27.508	17.218	18.904	15.178	15.424	11.327	11.873
Bpev01.c0015.g0189	NA	NA	DOWN	40.881	37.066	39.422	47.591	40.892	44.515	39.581	30.879	30.496	8.157	7.989	7.781
Bpev01.c0015.g0190	NA	NA	DOWN	10.238	8.085	10.301	9.278	9.125	10.597	6.031	9.342	6.216	3.687	3.82	3.296
Bpev01.c0015.g0191	NA	DOWN	DOWN	44.047	44.826	43.412	41.498	36.952	33.658	25.952	12.646	22.085	4.001	5.485	4.042
Bpev01.c0015.g0195	NA	NA	DOWN	22.315	23.367	24.561	21.691	23.311	20.25	12.361	20.139	13.724	6.219	8.224	7.56
Bpev01.c0015.g0196	NA	NA	DOWN	35.322	37.39	33.79	33.522	30.883	29.238	23.006	36.327	25.826	6.733	8.432	8.513
Bpev01.c0015.g0200	NA	NA	DOWN	17.331	18.035	17.779	19.332	20.375	18.716	17.108	19.388	18.903	1.994	2.039	1.731
Bpev01.c0015.g0202	NA	NA	UP	64.801	66.316	66.552	65.526	59.116	62.312	86.699	108.847	91.672	119.762	125.959	131.034
Bpev01.c0015.g0204	NA	UP	NA	74.722	70.123	66.24	120.231	144.415	115.493	161.372	109.233	151.675	83.347	100.312	98.067
Bpev01.c0015.g0205	NA	UP	UP	34.415	33.867	34.861	35.335	32.755	35.407	79.726	76.537	81.937	72.773	78.028	83.088
Bpev01.c0015.g0208	NA	NA	DOWN	40.566	41.604	40.619	52.29	46.718	47.192	44.925	39.792	39.625	18.219	16.043	18.847
Bpev01.c0015.g0209	NA	DOWN	NA	4.244	5.273	5.071	1.998	4.775	2.924	3.337	0.182	2.043	7.823	8.123	4.788
Bpev01.c0015.g0211	NA	DOWN	DOWN	5.306	5.291	6.031	5.728	5.001	5.527	2.48	1.334	1.392	1.304	0.654	2.109
Bpev01.c0015.g0215	NA	NA	DOWN	84.494	83.376	84.449	70.862	70.12	72.733	58.126	35.333	57.27	26.83	26.179	25.432
Bpev01.c0015.g0219	NA	NA	UP	8.243	9.492	9.141	7.315	10.922	10.511	15.48	15.918	15.032	23.846	26.023	20.093
Bpev01.c0015.g0225	NA	NA	DOWN	2.822	1.842	1.902	1.172	1.511	1.106	2.472	0.612	0.798	0.448	0.073	0.212
Bpev01.c0015.g0229	NA	NA	UP	1.316	1.071	1.128	1.046	1.034	1.004	1.132	1.556	0.915	3.629	3.741	4.367
Bpev01.c0015.g0231	DOWN	UP	UP	32.887	33.447	32.284	9.757	11.712	9.472	182.064	189.232	160.304	110.593	104.471	105.472
Bpev01.c0015.g0234	NA	NA	DOWN	7.851	6.449	7.786	4.194	4.287	3.227	9.875	13.17	11.316	3.277	2.916	2.718
Bpev01.c0015.g0237	NA	NA	UP	17.053	18.377	21.753	12.731	12.635	15.912	29.547	30.852	28.636	41.255	36.466	36.591
Bpev01.c0015.g0238	NA	NA	DOWN	38.204	34.642	37.785	37.935	38.619	39.223	73.306	66.876	79.476	14.516	14.758	15.003
Bpev01.c0015.g0239	NA	NA	UP	84.989	86.747	85.303	87.678	82.136	88.96	117.052	74.055	103.715	212.495	223.338	214.913
Bpev01.c0015.g0240	NA	NA	DOWN	291.144	285.592	275.148	289.096	311.017	286.411	228.663	159.473	184.751	111.154	79.89	78.459
Bpev01.c0015.g0241	NA	NA	UP	47.354	45.063	45.363	47.211	42.474	47.18	64.151	54.336	61.414	91.742	98.928	91.809
Bpev01.c0015.g0243	NA	NA	DOWN	43.953	42.559	43.393	63.769	64.068	61.34	53.719	50.752	48.164	16.041	16.375	15.091
Bpev01.c0015.g0244	NA	NA	DOWN	52.195	57.994	56.26	55.651	51.062	56.122	33.812	24.284	35.374	16.016	18.115	17.304
Bpev01.c0015.g0245	NA	NA	DOWN	7017.29	6895.47	6936.74	7177.18	7489.87	7466.31	6744.57	4017.51	6211.71	2337.57	2201.63	2123.76
Bpev01.c0015.g0247	NA	NA	UP	0.873	1.305	0.81	1.482	0.474	1.42	1.312	0.987	1.668	1.66	2.128	2.093
Bpev01.c0015.g0248	DOWN	DOWN	DOWN	3.093	2.356	3.922	0.897	0.635	0.824	0.985	0.814	1.123	0.301	0.098	0
Bpev01.c0015.g0250	NA	DOWN	NA	122.701	114.737	110.841	97.598	105.237	103.697	50.453	52.511	61.275	110.578	85.012	86.869
Bpev01.c0015.g0251	NA	NA	DOWN	1.841	1.548	1.344	1.646	1.687	1.672	1.923	0.97	1.905	0.49	0.267	0.238
Bpev01.c0015.g0253	NA	NA	DOWN	45.956	42.971	43.262	47.619	46.65	47.832	40.417	37.74	41.245	12.139	14.256	13.854
Bpev01.c0015.g0256	NA	NA	UP	0.892	0.767	1.266	0.94	1.198	0.546	0.873	1.404	1.647	2.881	2.607	2.673
Bpev01.c0015.g0258	NA	UP	UP	1.423	1.674	1.392	1.503	1.469	1.22	6.585	7.605	5.651	3.885	4.322	3.855
Bpev01.c0015.g0261	NA	NA	UP	119.588	108.623	113.145	148.838	144.519	140.189	107.943	103.589	122.342	254.704	262.02	261.809
Bpev01.c0015.g0262	NA	DOWN	DOWN	12.687	10.632	11.806	10.402	7.915	8.649	3.397	0.871	2.636	4.117	3.71	4.244
Bpev01.c0015.g0265	NA	NA	UP	2.396	3.315	5.129	4.175	3.634	4.633	4.133	3.864	4.407	14.306	14.43	15.907
Bpev01.c0015.g0267	NA	UP	NA	7.187	4.472	5.994	5.757	6.252	6.305	11.019	12.499	11.857	3.597	3.395	2.327
Bpev01.c0016.g0008	NA	NA	UP	14.986	15.497	17.875	15.796	18.389	17.394	26.635	30.368	28.438	44.965	46.669	53.191
Bpev01.c0016.g0010	NA	NA	UP	24.303	24.128	29.165	17.896	16.528	19.285	38.745	43.94	40.764	119.833	119.309	123.828
Bpev01.c0016.g0015	NA	DOWN	DOWN	12.832	12.765	11.898	13.067	14.437	15.102	6.19	5.236	4.142	1.966	1.929	1.703
Bpev01.c0016.g0019	NA	NA	UP	4.336	4.696	6.021	4.974	4.625	4.307	9.663	8.318	9.123	12.677	12.933	11.892
Bpev01.c0016.g0022	NA	NA	DOWN	2.751	3.646	2.98	2.986	3.023	2.846	1.91	2.395	2.123	0.941	0.989	1.142
Bpev01.c0016.g0033	NA	DOWN	DOWN	244.628	251.752	256.622	232.857	235.579	239.024	82.331	91.742	82.276	13.078	12.307	12.962
Bpev01.c0016.g0034	NA	NA	DOWN	3.639	5.043	3.462	3.936	4.232	4.721	2.252	4.68	4.257	1.035	0.79	1.283
Bpev01.c0016.g0039	NA	NA	DOWN	1.535	2.088	1.838	1.567	1.502	1.876	1.119	0.678	1.42	0.175	0.698	0.467
Bpev01.c0016.g0040	NA	UP	NA	3.222	3.196	3.23	4.309	5.478	4.526	5.263	7.014	5.94	2.831	2.966	3.769
Bpev01.c0016.g0045	NA	NA	UP	12.07	11.369	13.588	14.096	11.523	13.177	22.412	19.727	20.123	29.717	28.949	28.026
Bpev01.c0016.g0046	NA	NA	DOWN	2098.36	2149.06	2099.58	1254.76	1279.6	1286.97	3179.18	2469.78	2967.65	489.407	490.026	480.018
Bpev01.c0016.g0047	NA	UP	UP	22.49	23.451	25.259	31.815	34.768	32.656	47.725	59.097	48.958	42.849	47.836	45.569
Bpev01.c0016.g0048	NA	NA	DOWN	9.282	9.553	9.659	9.189	9.564	9.983	6.418	8.597	6.548	3.826	3.794	3.458
Bpev01.c0016.g0052	NA	UP	UP	31.859	37.706	37.495	45.396	43.642	44.178	75.488	51.705	81.756	91.64	99.975	104.898
Bpev01.c0016.g0053	NA	NA	DOWN	106.785	107.727	101.413	98.089	96.208	84.523	96.412	53.112	71.611	39.774	39.992	36.229
Bpev01.c0016.g0060	NA	NA	UP	29.405	31.532	31.245	39.476	38.066	36.181	39.738	38.759	37.59	96.008	96.395	102.604
Bpev01.c0016.g0061	NA	NA	UP	7.738	7.185	8.983	4.08	6.907	12.478	8.893	8.752	15.811	18.889	8.273	10.834
Bpev01.c0016.g0062	NA	NA	UP	127.299	114.8	114.899	105.123	104.959	107.865	123.367	172.144	125.419	335.776	342.551	362.684
Bpev01.c0016.g0066	UP	UP	DOWN	12.138	12.998	12.203	35.543	45.543	33.618	27.608	61.504	26.664	4.994	3.068	3.266
Bpev01.c0016.g0067	UP	NA	DOWN	5.591	4.123	5.297	12.327	18.386	14.179	6.318	2.388	6.324	3.402	1.399	1.576
Bpev01.c0016.g0071	NA	NA	UP	83.986	82.048	84.288	95.25	92.27	92.356	111.15	106.827	109.102	202.034	199.6	196.115
Bpev01.c0016.g0072	NA	NA	DOWN	190.708	183.779	189.631	166.671	171.644	163.97	162.86	162.006	173.671	54.21	63.427	65.602
Bpev01.c0016.g0074	NA	NA	UP	330.869	318.701	309.204	265.437	267.92	265.788	503.103	512.017	533.82	973.06	881.931	853.861
Bpev01.c0016.g0080	NA	NA	UP	0.798	0.669	0.675	0.402	0.669	0.743	0.721	0.607	0.327	1.401	1.328	2.383
Bpev01.c0016.g0082	NA	UP	UP	1.231	1.011	1.326	1.037	1.937	1.713	9.849	11.246	8.623	8.22	8.172	7.711
Bpev01.c0016.g0083	NA	NA	DOWN	403.29	391.683	394.399	310.793	353.731	320.788	246.91	262.658	253.599	96.369	70.81	71.505
Bpev01.c0016.g0084	NA	NA	UP	9.038	9.238	8.166	8.934	8.308	7.992	14.091	17.994	16.028	19.615	20.406	22.325
Bpev01.c0016.g0088	NA	NA	UP	0.824	1.512	1.344	0.866	0.866	0.878	4.981	3.93	4.484	2.358	2.029	2.608
Bpev01.c0016.g0093	NA	NA	DOWN	41.29	36.96	39.16	30.03	27.875	29.208	30.711	46.212	37.044	12.286	11.317	12.536
Bpev01.c0016.g0099	NA	NA	DOWN	3.144	3.507	2.276	3.623	2.142	1.852	2.95	2.725	1.942	0.747	0.46	0.423
Bpev01.c0016.g0101	NA	NA	DOWN	4.502	4.964	5.228	5.109	4.682	5.633	4.377	4.407	4.449	1.084	1.16	1.12
Bpev01.c0016.g0107	NA	NA	DOWN	43.091	46.948	44.311	76.683	74.848	76.583	31.488	29.792	27.669	9.547	9.484	9.272
Bpev01.c0016.g0110	NA	NA	DOWN	29.256	29.148	30.489	24.585	25.551	26.195	19.48	23.54	18.332	13.127	10.969	11.369
Bpev01.c0016.g0111	NA	NA	UP	8.837	10.168	8.887	11.84	10.824	10.946	13.888	14.718	13.495	28.013	30.454	30.777
Bpev01.c0016.g0112	NA	NA	UP	13.696	13.11	11.529	11.69	11.745	11.998	21.217	18.566	23.978	22.179	26.572	23.973
Bpev01.c0016.g0117	NA	UP	UP	26.35	28.615	26.484	33.762	32.706	30.322	52.902	70.296	55.694	55.986	61.69	62.166
Bpev01.c0016.g0118	NA	DOWN	NA	85.491	87.778	88.656	66.716	61.929	67.334	37.665	34.644	37.033	49.253	48.087	44.593
Bpev01.c0016.g0119	DOWN	NA	UP	126.267	120.526	119.177	39.784	35.489	34.796	83.538	80.448	90.567	484.761	492.269	503.53
Bpev01.c0016.g0128	NA	DOWN	DOWN	3.304	3.257	2.307	3.254	3.249	3.755	1.2	0.982	1.201	0.607	0.8	1.01
Bpev01.c0016.g0133	NA	UP	UP	446.681	417.277	372.382	608.472	694.593	643.232	1120.63	537.232	1245.15	2265.63	1068.4	1018.55
Bpev01.c0016.g0134	NA	NA	DOWN	20.328	19.687	20.347	20.846	18.65	18.959	14.518	18.013	15.743	3.866	3.657	4.682
Bpev01.c0016.g0136ANDBpev01.c0016.g0137	NA	NA	DOWN	88.504	79.086	75.089	59.695	62.646	64.371	39.46	51.022	52.16	29.675	28.921	34.915
Bpev01.c0016.g0143	UP	UP	NA	10.703	11.736	11.368	22.65	22.4	21.965	21.046	25.568	22.045	14.328	16.544	16.575
Bpev01.c0016.g0148	NA	NA	UP	0.151	0.194	0.248	0.05	0	0.097	0.163	0.468	0.605	6.304	5.972	5.774
Bpev01.c0016.g0149ANDBpev01.c0016.g0150ANDBpev01.c0016.g0151	NA	UP	UP	4.205	3.411	4.347	5.251	5.589	4.842	12.699	18.123	13.325	38.849	37.278	35.894
Bpev01.c0016.g0153	NA	DOWN	DOWN	284.622	278.988	277.43	424.921	416.833	416.036	110.901	148.506	125.791	54.657	64.013	59.769
Bpev01.c0016.g0156	NA	NA	DOWN	28.731	29.43	28.879	33.499	34.372	32.669	27.939	25.504	32.662	10.044	9.347	10.64
Bpev01.c0016.g0159	NA	NA	UP	0.379	0.24	0.603	0.608	0.574	0.67	0.745	0.711	0.469	1.364	1.708	0.985
Bpev01.c0016.g0167	NA	DOWN	DOWN	51.699	55.728	57.687	65.94	63.474	66.25	22.127	26.875	24.78	19.594	18.471	19.689
Bpev01.c0016.g0173	NA	NA	UP	488.153	488.431	470.813	395.895	404.168	403.639	653.147	592.607	657.996	1158.65	1041.74	1019.71
Bpev01.c0016.g0175	DOWN	DOWN	DOWN	1.238	1.417	2.016	0.822	0.507	0.745	0.223	1.095	0.561	0.208	0.187	0
Bpev01.c0016.g0176	NA	NA	DOWN	32.011	28.075	30.642	30.812	28.272	25.694	33.587	43.167	38.462	14.621	12.098	11.207
Bpev01.c0016.g0179	NA	NA	DOWN	11.554	10.804	11.453	11.388	9.738	9.059	7.731	10.752	8.616	2.121	2.78	2.563
Bpev01.c0016.g0182	DOWN	NA	UP	7.337	7.867	7.827	3.275	3.867	3.294	8.919	7.344	6.943	14.089	15.837	12.965
Bpev01.c0017.g0005	NA	NA	UP	5.602	5.64	4.596	5.102	3.918	5.415	5.725	5.853	4.457	19.176	21.665	17.843
Bpev01.c0017.g0006	NA	DOWN	DOWN	40.371	35.919	36.554	63.311	63.038	57.272	5.001	6.83	5.649	0.19	0.187	0.124
Bpev01.c0017.g0010	NA	NA	UP	19.358	16.261	15.127	12.933	18.542	18.609	21.791	24.079	25.562	33.305	24.218	50.279
Bpev01.c0017.g0011	NA	NA	DOWN	5.872	6.244	6.391	6.796	6.392	5.639	4.775	2.837	4.25	1.919	2.2	1.598
Bpev01.c0017.g0012	NA	NA	DOWN	10.549	11.355	11.473	12.107	12.086	13.533	7.575	7.058	9.441	3.687	4.7	3.962
Bpev01.c0017.g0015	NA	NA	UP	14.881	15.191	13.386	13.127	13.063	16.613	28.639	26.318	22.456	114.078	106.444	105.91
Bpev01.c0017.g0017	NA	NA	DOWN	58.705	61.334	60.355	81.672	75.746	80.758	44.407	48.853	47.395	21.7	22.39	20.877
Bpev01.c0017.g0018	NA	UP	DOWN	5.555	4.243	4.246	4.452	3.648	5.076	8.205	9.413	9.301	1.532	1.242	1.908
Bpev01.c0018.g0004	UP	NA	UP	0.17	1.553	1.299	25.057	26.441	25.951	0.738	0.433	1.138	7.091	6.446	8.089
Bpev01.c0018.g0005	UP	UP	UP	0.908	0.72	1.101	16.651	18.802	18.121	2.769	1.67	1.85	3.969	3.725	3.565
Bpev01.c0018.g0006	UP	NA	UP	0.235	0.658	0.461	40.943	35.907	42.403	3.01	0.921	3.063	5.136	5.139	3.808
Bpev01.c0018.g0007	UP	UP	NA	0.854	1.066	1.021	56.975	56.532	61.423	19.157	21.519	24.48	0.64	1.34	1.036
Bpev01.c0018.g0010	NA	NA	UP	24.022	25.376	23.924	32.43	34.133	30.253	32.546	37.712	40.214	64.882	71.749	72.018
Bpev01.c0018.g0012	NA	NA	DOWN	670.287	692.064	702.341	770.806	754.896	758.626	879.369	570.283	815.984	292.787	276.734	281.567
Bpev01.c0018.g0013	NA	UP	UP	19.387	19.786	17.966	21.889	20.67	22.066	91.919	80.995	89.462	34.415	35.083	36.996
Bpev01.c0018.g0016	NA	NA	UP	376.002	361.841	339.893	336.065	356.028	332.534	589.258	410.635	554.89	706.524	671.58	652.565
Bpev01.c0018.g0017	NA	NA	UP	21.342	13.308	20.184	18.36	18.632	16.258	29.583	31.981	38.953	45.698	53.398	58.29
Bpev01.c0018.g0018	NA	NA	DOWN	72.588	72.34	69.16	63.963	68.82	71.432	35.713	57.3	46.664	11.874	9.742	11.301
Bpev01.c0018.g0020	NA	NA	DOWN	267.968	255.515	252.624	345.102	339.22	318.08	169.539	185.408	197.986	38.909	47.231	44.355
Bpev01.c0018.g0024	NA	NA	DOWN	320.725	299.042	287.107	259.359	292.771	273.734	192.15	278.664	185.128	35.584	30.33	30.679
Bpev01.c0018.g0028	NA	UP	NA	118.365	114.966	106.762	94.805	104.317	97.069	233.304	249.484	214.825	194.514	187.206	184.848
Bpev01.c0018.g0030	DOWN	DOWN	NA	4.275	4.856	2.241	1.358	1.179	1.192	1.332	0.877	0.944	2.665	1.683	1.855
Bpev01.c0018.g0031	UP	NA	NA	32.98	35.662	35.928	93.08	90.555	90.671	62.628	33.573	64.698	47.393	57.944	56.656
Bpev01.c0018.g0036	NA	NA	DOWN	2.528	2.212	2.877	3.792	2.491	3.009	2.32	1.681	1.904	0.568	0.668	1.02
Bpev01.c0018.g0037	NA	NA	UP	2.526	1.616	1.528	1.983	1.38	1.38	3.031	0.95	1.665	8.787	5.638	6.699
Bpev01.c0018.g0039	NA	NA	DOWN	36.314	32.772	37.748	33.86	34.481	32.9	33.513	38.254	33.717	15.74	14.747	17.52
Bpev01.c0018.g0040	NA	NA	UP	1.084	1.576	1.951	0.12	0.488	0.803	0.566	1.853	0.75	4.805	6.259	4.483
Bpev01.c0018.g0041	NA	NA	UP	12.358	10.628	13.178	18.514	18.852	14.892	12.24	4.71	11.607	57.39	66.788	68.376
Bpev01.c0018.g0045	NA	NA	DOWN	16.144	16.28	15.229	17.97	19.418	16.908	12.922	9.13	14.969	4.14	3.567	3.987
Bpev01.c0018.g0046	UP	NA	DOWN	2.096	1.619	1.966	3.852	4.172	4.626	1.619	1.039	1.656	0.115	0.376	0.043
Bpev01.c0018.g0047	UP	NA	NA	9.215	9.982	8.047	42.003	40.15	42.56	22.473	12.959	21.123	5.608	4.533	4.27
Bpev01.c0018.g0053	NA	UP	UP	409.967	391.043	396.782	345.43	365.785	355.442	577.229	824.466	578.588	879.084	769.546	758.678
Bpev01.c0018.g0054	NA	NA	DOWN	60.749	60.335	59.293	44.334	50.196	54.226	39.03	32.632	40.438	6.909	6.807	7.375
Bpev01.c0018.g0055	UP	NA	NA	1.224	1.243	2.437	3.552	4.39	3.553	1.151	1.858	1.322	3.832	2.949	2.322
Bpev01.c0018.g0056ANDBpev01.c0018.g0057	NA	NA	UP	183.471	178.707	177.986	199.018	206.937	189.516	359.917	356.213	370.696	349.013	358.89	355.792
Bpev01.c0018.g0058	NA	DOWN	NA	9.542	11.491	12.489	9.39	11.394	11.217	5.415	4.307	5.738	7.536	9.498	8.775
Bpev01.c0018.g0059	NA	NA	DOWN	36.54	34.764	34.78	27.586	27.726	28.192	25.602	27.193	23.924	11.555	11.476	14.331
Bpev01.c0018.g0061	NA	NA	DOWN	34.768	32.153	30.525	36.518	43.002	42.57	26.247	4.031	21.718	11.192	13.863	13.584
Bpev01.c0018.g0064	NA	NA	DOWN	33.529	36.952	35.762	45.39	44.241	46.417	23.371	11.561	20.358	13.467	10.389	12.338
Bpev01.c0018.g0065	NA	NA	DOWN	57.555	59.253	56.68	62.092	68.017	67.209	43.035	43.962	45.464	23.226	23.381	25.576
Bpev01.c0018.g0066	NA	NA	DOWN	56.045	58.227	60.831	55.512	59.566	50.213	70.009	73.402	73.931	10.426	11.065	10.999
Bpev01.c0018.g0068	NA	UP	NA	0.966	1.085	0.827	1.152	1.071	1.8	2.203	1.757	2.877	0.802	1.239	0.412
Bpev01.c0018.g0075	DOWN	NA	UP	9.817	11.889	9.234	4.482	4.607	5.752	12.415	14.131	13.026	30.012	33.416	34.832
Bpev01.c0018.g0078	NA	DOWN	NA	60.845	60.713	59.941	41.695	35.541	38.265	30.564	28.266	30.374	108.921	106.318	99.314
Bpev01.c0018.g0083	NA	NA	UP	46.46	46.522	49	49.664	45.747	48.506	56.024	60.323	46.747	119.348	120.542	116.9
Bpev01.c0018.g0088	NA	NA	DOWN	118.701	111.41	110.545	109.624	111.567	107.174	77.034	69.593	78.109	46.81	42.935	45.9
Bpev01.c0018.g0089	NA	NA	UP	32.794	33.532	34.765	25.039	23.019	24.351	34.963	39.953	32.448	61.949	63.504	66.834
Bpev01.c0018.g0093	NA	NA	DOWN	53.151	51.476	50.807	106.077	99.426	99.879	37.113	33.655	37.75	19.466	19.828	19.884
Bpev01.c0018.g0094	NA	NA	DOWN	8.946	6.719	9.755	8.403	8.366	10.905	7.213	5.425	5.793	3.615	1.777	2.861
Bpev01.c0018.g0097	NA	UP	DOWN	10.816	11.058	10.137	9.668	9.239	9.239	24.683	26.866	29.356	1.552	1.612	1.421
Bpev01.c0018.g0099	DOWN	UP	UP	3.903	2.856	2.943	1.099	0.689	0.429	8.547	15.177	8.523	35.039	34.009	31.871
Bpev01.c0018.g0100	NA	NA	UP	23.508	24.634	25.848	25.527	23.891	25.723	37.472	49.074	36.77	66.103	70.605	68.927
Bpev01.c0018.g0101	NA	DOWN	DOWN	11.185	10.032	12.047	13.786	14.921	14.595	2.5	2.071	1.917	1.457	1.986	1.956
Bpev01.c0018.g0108	NA	NA	UP	26.924	23.364	25.171	15.679	14.578	14.673	35.633	43.913	40.345	73.066	66.346	67.831
Bpev01.c0018.g0112	NA	NA	UP	69.329	69.785	64.882	74.798	77.515	72.171	85.811	94.513	101.064	191.432	195.617	192.823
Bpev01.c0018.g0113	DOWN	UP	UP	2.779	2.073	2.372	0.94	0.535	1.176	13.203	19.517	14.193	53.167	54.418	55.829
Bpev01.c0018.g0115	NA	NA	DOWN	3.658	4.292	5.254	5.847	5.46	5.933	2.451	2.763	2.96	0.636	0.674	0.578
Bpev01.c0018.g0117	NA	NA	UP	16.409	15.349	15.37	16.057	17.443	16.873	23.647	21.43	20.338	60.597	55.529	54.32
Bpev01.c0018.g0119	NA	DOWN	DOWN	3.073	1.953	2.325	2.406	3.944	3.294	0.454	0.452	0.941	0.799	0.774	1.043
Bpev01.c0018.g0123	NA	NA	DOWN	8.714	8.151	6.026	5.6	4.433	4.706	6.308	5.382	3.7	0	0.655	0.416
Bpev01.c0019.g0001	DOWN	NA	NA	10.319	9.192	8.85	2.417	2.948	2.338	7.954	9.069	6.949	5.884	4.42	5.784
Bpev01.c0019.g0005	NA	DOWN	DOWN	8.637	6.232	7.985	6.862	7.926	7.138	4.073	3.076	2.039	0.859	0.755	0.907
Bpev01.c0020.g0001	NA	NA	DOWN	103.894	108.834	106.954	135.851	131.244	129.142	75.17	87.332	79.424	22.627	25.425	25.759
Bpev01.c0020.g0003	DOWN	NA	NA	10.84	12.274	12.051	3.115	3.667	2.483	2.989	1.028	7.833	10.958	11.408	10.491
Bpev01.c0020.g0005	DOWN	NA	UP	5.731	5.561	7.998	3.016	2.817	2.463	3.047	3.177	4.629	13.746	13.167	10.841
Bpev01.c0022.g0002	NA	NA	DOWN	69.537	64.364	69.169	134.254	130.122	125.601	67.979	82.615	70.156	15.886	15.863	16.572
Bpev01.c0022.g0003	NA	NA	DOWN	4.701	0	4.866	0	0	0	0	0	0	0.779	0.529	0.272
Bpev01.c0022.g0007	NA	NA	DOWN	257.337	251.776	260.558	203.451	207.912	198.612	202.334	231.632	228.932	51.889	50.086	42.905
Bpev01.c0022.g0010	NA	NA	DOWN	129.098	128.877	135.335	158.039	158.932	160.233	181.742	116.047	167.155	53.361	50.365	54.252
Bpev01.c0022.g0011	NA	NA	UP	12.833	15.943	14.769	12.795	12.672	13.432	12.214	15.191	16.496	29.699	32.836	35.135
Bpev01.c0022.g0014	NA	NA	UP	121.068	121.931	123.759	123.425	125.193	126.904	139.199	90.074	130.897	316.948	266.084	248.994
Bpev01.c0022.g0016	NA	DOWN	DOWN	7.916	7.322	5.256	2.755	3.488	4.36	1.003	1.171	0.434	2.37	3.481	2.675
Bpev01.c0022.g0021	NA	NA	UP	14.033	16.592	14.333	14.484	15.502	13.231	18.438	18.424	20.582	127.841	121.074	117.942
Bpev01.c0022.g0027	DOWN	NA	DOWN	3.403	4.034	2.151	1.013	1.73	2.221	1.519	2.403	1.527	1.133	0.913	0.48
Bpev01.c0022.g0029	NA	NA	DOWN	4.62	5.477	5.492	8.532	11.944	8.782	3.526	1.039	3.725	1.27	1.876	2.655
Bpev01.c0022.g0030ANDBpev01.c0022.g0031	NA	NA	UP	0.958	0.973	0.975	1.064	1.031	1.322	0.624	0.763	0.833	2.167	1.289	1.913
Bpev01.c0022.g0032	NA	UP	NA	5.47	8.444	7.209	8.268	8.501	8.345	20.317	20.043	16.626	5.013	5.26	4.353
Bpev01.c0022.g0033	NA	NA	DOWN	927.429	931.555	951.057	640.718	640.341	632.971	885.83	635.362	846.279	397.929	386.395	381.476
Bpev01.c0022.g0038	NA	NA	UP	0	0	0	0	0	0	0	0	0	6.468	5.225	5.909
Bpev01.c0022.g0039	DOWN	NA	UP	146.595	149.843	148.718	61.774	62.672	70.664	194.689	127.318	175.401	420.119	397.642	365.287
Bpev01.c0022.g0044	NA	DOWN	DOWN	127.001	121.537	124.016	142.953	155.326	149.155	51.926	59.065	67.416	24.988	26.799	29.809
Bpev01.c0022.g0047	NA	UP	UP	41.168	34.103	32.439	27.771	30.689	27.505	66.554	93.37	55.657	188.23	169.139	170.699
Bpev01.c0022.g0048	NA	DOWN	NA	23.474	22.725	20.832	14.094	13.987	16.369	11.13	13.171	9.424	22.826	20.31	16.635
Bpev01.c0022.g0055	NA	NA	DOWN	77.218	69.669	68.31	81.88	84.763	82.752	54.701	45.733	51.651	25.514	23.348	21.69
Bpev01.c0022.g0059	NA	NA	DOWN	1.782	1.17	0.974	1.911	1.97	1.865	1.804	2.081	1.915	0.406	0.435	0.397
Bpev01.c0022.g0060	NA	NA	DOWN	9.308	11.262	11.913	8.991	7.832	9.185	8.457	5.976	7.724	1.976	2.016	1.613
Bpev01.c0022.g0067	NA	NA	DOWN	4.396	4.246	4.701	4.925	4.607	3.306	5.631	3.421	4.043	2.059	1.101	2.649
Bpev01.c0022.g0068	NA	NA	DOWN	25.982	24.991	16.762	32.296	34.852	35.16	21.772	13.338	12.951	3.032	3.1	2.544
Bpev01.c0022.g0069	NA	NA	DOWN	22.271	37.159	34.773	20.122	22.674	25.601	16.356	10.992	11.129	7.619	6.123	6.37
Bpev01.c0022.g0070	NA	NA	DOWN	15.936	13.273	16.422	7.604	9.209	8.238	5.616	8.233	7.671	2.784	3.566	5.174
Bpev01.c0022.g0071	DOWN	DOWN	DOWN	79.617	70.634	73.496	26.247	29.576	29.281	13.593	15.322	17.221	4.362	3.443	3.539
Bpev01.c0022.g0073	NA	NA	DOWN	123.932	123.019	108.681	161.695	180.117	161.842	88.557	74.243	84.999	8.076	8.155	7.532
Bpev01.c0022.g0076	NA	NA	DOWN	16.014	13.068	10.509	14.15	10.896	11.084	14.297	5.884	8.596	2.957	3.434	3.069
Bpev01.c0022.g0079	NA	DOWN	NA	26.01	27.832	28.971	25.051	28.725	28.781	11.815	11.714	14.322	17.833	20.2	18.626
Bpev01.c0022.g0081	NA	NA	UP	28.058	32.555	28.816	48.119	44.188	49.416	38.327	33.324	38.355	61.6	56.512	54.674
Bpev01.c0022.g0083	DOWN	DOWN	DOWN	6.488	8.245	8.176	1.456	0.965	1.132	1.135	0.721	1.929	1.23	1.56	1.479
Bpev01.c0022.g0084	NA	NA	UP	27.032	25.015	25.023	19.306	18.99	17.556	29.966	46.697	35.481	62.44	66.458	68.137
Bpev01.c0022.g0086	NA	UP	UP	3.176	3.262	3.289	3.331	4.116	3.721	12.249	9.425	9.251	8.355	8.68	8.943
Bpev01.c0022.g0087	NA	NA	DOWN	3.511	4.08	3.725	5.534	5.205	6.411	3.534	3.363	3.905	0.356	0.253	0.538
Bpev01.c0022.g0093	NA	UP	NA	15.576	14.857	13.304	14.418	14.206	13.057	31.175	29.906	26.533	22.788	21.619	19.849
Bpev01.c0022.g0096	NA	NA	DOWN	58.13	51.877	55.846	46.923	39.261	40.933	33.254	31.552	30.348	5.699	6.583	6.297
Bpev01.c0022.g0097	NA	NA	UP	5.13	6.918	7.302	2.971	3.405	3.942	7.746	7.581	4.802	13.649	13.54	10.599
Bpev01.c0022.g0098	NA	NA	UP	0.71	0.818	1.181	0.541	1.099	1.204	0.843	0.29	0.908	4.118	3.653	4.208
Bpev01.c0022.g0101	NA	NA	DOWN	67.364	72.335	67.772	85.197	83.307	80.728	58.857	49.218	59.332	27.852	26.903	27.247
Bpev01.c0022.g0104	NA	NA	UP	10.023	9.054	9.144	11.179	10.229	10.911	19.98	16.944	19.097	46.792	44.222	44.03
Bpev01.c0022.g0108	NA	UP	NA	6.116	7.078	7.192	6.733	5.072	4.822	15.126	16.413	14.674	10.876	10.054	7.541
Bpev01.c0022.g0111	NA	UP	UP	5.02	4.366	3.282	3.28	2.514	2.843	22.146	21.811	19.949	44.079	45.03	43.485
Bpev01.c0022.g0112	NA	UP	NA	7.099	5.161	6.115	4.113	3.837	5.021	13.85	14.051	17.515	9.344	12.205	10.638
Bpev01.c0022.g0116	NA	NA	UP	2.671	1.558	1.89	1.438	1.929	1.117	2.529	2.72	3.49	4.412	5.228	7.123
Bpev01.c0022.g0123	NA	UP	DOWN	38.086	36.866	38.243	48.259	43.962	45.977	72.635	107.844	81.222	4.462	5.482	4.304
Bpev01.c0022.g0124	NA	NA	UP	17.968	17.937	17.284	12.425	11.803	11.054	15.968	10.808	14.476	51.432	50.064	50.032
Bpev01.c0022.g0129	NA	NA	DOWN	2.49	2.566	3.829	3.237	3.067	3.942	4.035	3.597	4.049	1.122	1.264	1.311
Bpev01.c0022.g0130	NA	NA	UP	2.323	2.447	1.703	2.869	2.475	2.295	2.759	3.893	3.004	10.572	10.827	11.229
Bpev01.c0022.g0134	NA	UP	UP	13.2	15.123	15.697	13.993	14.451	15.485	63.614	86.29	76.757	53.43	57.06	59.367
Bpev01.c0022.g0135	NA	NA	DOWN	19.814	18.989	18.2	15.193	17.222	14.908	7.801	15.512	9.307	8.019	7.629	8.956
Bpev01.c0022.g0138	NA	UP	NA	22.05	25.808	22.007	20.321	24.48	22.643	55.191	51.164	54.521	32.057	32.677	28.288
Bpev01.c0022.g0142	NA	NA	UP	30.653	32.789	32.769	28.413	31.769	33.07	20.724	23.511	20.397	69.782	53.487	59.833
Bpev01.c0022.g0145	NA	NA	DOWN	12.67	15.671	15.207	10.083	10.591	12.196	8.494	4.026	10.683	6.833	6.44	6.519
Bpev01.c0022.g0146	NA	NA	UP	1.543	2.553	1.987	2.268	2.598	2.308	2.805	2.65	3.546	3.488	4.743	4.346
Bpev01.c0022.g0149	NA	DOWN	NA	19.914	18.742	21.813	19.185	18.84	15.675	8.119	8.207	9.033	9.371	10.461	10.029
Bpev01.c0022.g0150	NA	NA	UP	4.701	6.554	4.885	8.292	7.532	6.789	6.906	7.047	6.042	10.506	9.929	10.024
Bpev01.c0022.g0155	NA	NA	DOWN	14.763	15.355	13.613	22.309	28.332	28.672	8.861	6.833	8.545	3.481	3.291	3.173
Bpev01.c0022.g0156	NA	DOWN	NA	4.784	5.474	2.224	4.17	4.475	5.394	3.148	0.547	0.77	3.216	2.291	0.832
Bpev01.c0022.g0158	DOWN	NA	DOWN	2.951	2.619	2.663	0.653	0.513	0.37	1.816	2.155	2.318	0.44	0.57	0.311
Bpev01.c0022.g0162	NA	NA	UP	11.629	11.7	13.001	13.492	13.1	11.378	13.959	12.296	14.405	22.208	22.579	27.578
Bpev01.c0022.g0164	NA	NA	DOWN	140.58	138.92	142.398	121.612	122.775	125.602	123.075	115.496	126.613	46.488	51.379	49.567
Bpev01.c0022.g0167	NA	NA	UP	11.114	11.85	12.534	10.726	10.155	9.939	14.513	16.91	13.052	28.418	31.415	32.709
Bpev01.c0022.g0168	DOWN	DOWN	NA	45.837	46.343	48.269	23.339	22.061	22.941	19.912	16.16	19.223	35.123	31.9	34.876
Bpev01.c0022.g0172	NA	DOWN	DOWN	2.302	1.692	1.678	2.285	1.023	1.657	1.413	0.669	0.468	0.662	0.215	0.416
Bpev01.c0022.g0173	UP	NA	DOWN	32.08	34.4	30.61	65.398	53.665	64.062	22.065	14.877	19.688	9.559	13.092	11.836
Bpev01.c0022.g0174	NA	NA	DOWN	144.08	143.605	130.532	186.294	184.248	183.898	159.719	125.363	172.058	5.994	5.778	6.742
Bpev01.c0022.g0177	NA	DOWN	DOWN	106.097	106.45	99.759	161.105	158.041	159.708	39.157	36.044	37.505	2.577	2.868	3.594
Bpev01.c0022.g0178	NA	NA	DOWN	14.281	10.626	12.295	9.404	8.819	7.458	8.944	7.09	9.72	0.126	0.493	0.262
Bpev01.c0022.g0179	NA	NA	DOWN	9.566	10.83	11.206	9.625	10.341	9.673	5.539	5.792	6.216	2.661	2.99	3.058
Bpev01.c0022.g0182	NA	NA	UP	12.251	11.986	11.535	13.847	13.948	13.418	12.956	9.423	13.26	25.565	28.601	26.777
Bpev01.c0022.g0189	NA	DOWN	NA	13.197	14.727	11.252	13.506	13.111	12.111	4.957	4.519	4.853	7.43	6.861	5.032
Bpev01.c0022.g0190	NA	DOWN	NA	4.271	5.559	3.197	3.938	4.181	4.851	1.728	1.653	2.199	1.791	2.267	1.917
Bpev01.c0023.g0002	NA	NA	UP	0.466	0.446	1.016	0.23	0.239	0.468	0.126	0.12	0	19.288	15.716	18.657
Bpev01.c0023.g0003	NA	NA	DOWN	1833.87	1833.67	1849.98	1327.48	1324.88	1317.25	1939.45	1483.04	1655.21	805.394	712.148	672.899
Bpev01.c0023.g0014	NA	NA	DOWN	22.516	17.191	15.565	11.41	16.722	12.186	9.049	11.363	9.16	6.704	3.817	4.602
Bpev01.c0023.g0019	UP	NA	NA	12.558	13.509	14.416	33.171	33.325	29.344	16.726	11.518	18.69	23.418	24.507	22.876
Bpev01.c0023.g0022	NA	DOWN	NA	57.125	58.307	59.049	46.626	49.185	50.903	27.855	23.044	30.866	70.644	71.056	67.643
Bpev01.c0023.g0034	NA	DOWN	NA	13.806	14.793	16.952	11.461	10.438	9.933	4.583	6.607	7.745	22.342	21.766	22.876
Bpev01.c0023.g0036	NA	NA	DOWN	12.589	11.618	10.857	15.925	12.426	13.721	7.374	9.764	9.819	3.9	4.223	3.427
Bpev01.c0023.g0040	NA	NA	UP	1.328	1.506	1.608	1.517	1.949	1.377	1.628	3.639	3.044	3.161	3.443	2.488
Bpev01.c0023.g0043	NA	DOWN	NA	2.019	1.693	1.616	0.66	0	0.552	0.391	0.249	0.334	1.189	0.63	1.461
Bpev01.c0023.g0044	NA	NA	DOWN	35.986	38.128	33.568	38.299	42.398	43.171	28.245	25.232	30.123	12.654	13.906	13.405
Bpev01.c0023.g0046	NA	NA	DOWN	15.403	16.735	15.833	10.825	11.322	11.651	9.925	9.611	6.749	7.703	7.322	5.977
Bpev01.c0023.g0049	NA	NA	UP	0.79	1.066	0.865	0.935	0	0	0.459	1.781	1.059	9.114	7.95	6.909
Bpev01.c0023.g0050	NA	NA	UP	1.115	1.589	0.662	0.512	0.248	0.493	0.703	0.368	0.884	5.022	5.511	5.25
Bpev01.c0023.g0051	NA	NA	UP	2.283	1.896	2.267	2.379	2.211	1.816	3.309	3.015	3.547	7.961	6.441	6.719
Bpev01.c0024.g0007	NA	DOWN	NA	3.757	4.505	3.388	3.294	3.409	3.168	3.135	0.026	1.477	7.966	4.741	5.408
Bpev01.c0024.g0009	NA	NA	DOWN	46.43	46.112	44.672	45.354	44.417	43.343	32.266	35.799	32.379	14.572	15.772	14.812
Bpev01.c0024.g0010	NA	NA	DOWN	157.374	160.352	154.294	199.044	203.675	196.307	126.387	104.894	112.18	54.559	57.721	53.989
Bpev01.c0024.g0017	NA	UP	UP	7.277	7.298	7.685	7.74	7.027	7.159	15.922	17.326	19.402	27.183	30.734	27.869
Bpev01.c0024.g0024	NA	NA	UP	51.402	52.613	50.376	22.797	55.795	52.894	37.619	35.649	39.034	44.1	104.258	40.207
Bpev01.c0024.g0025	NA	DOWN	DOWN	2.576	2.52	2.697	2.226	3.014	2.783	0.806	0.553	1.032	0.812	1.188	0.688
Bpev01.c0024.g0026	NA	NA	UP	52.389	55.015	52.125	64.28	60.822	63.168	59.76	65.45	62.647	108.547	118.969	119.591
Bpev01.c0024.g0028	NA	UP	NA	0.118	0.326	0.058	0.532	0.326	0.694	1.702	1.389	1.702	0.155	0	0.1
Bpev01.c0024.g0030	NA	NA	UP	1.182	0.928	0.371	0.537	0.305	0.531	0.465	0.426	0.773	29.55	33.952	30.657
Bpev01.c0024.g0031	NA	DOWN	DOWN	77.931	78.251	74.901	94.924	100.087	89.952	29.58	10.904	28.006	27.169	27.545	21.942
Bpev01.c0024.g0032	DOWN	NA	NA	214.865	203.593	201.256	101.04	99.534	99.527	241.052	291.333	260.071	287.131	283.337	287.913
Bpev01.c0024.g0033	NA	DOWN	DOWN	143.89	143.79	142.697	84.326	81.183	81.316	68.117	46.756	62.066	8.499	9.093	10.362
Bpev01.c0024.g0037	NA	NA	DOWN	71.352	74.18	71.855	45.132	45.47	42.727	42.026	39.336	34.072	4.836	2.996	3.739
Bpev01.c0024.g0043	NA	NA	DOWN	60.917	63.548	62.786	35.381	36.566	35.686	81.65	87.344	92.343	22.986	24.084	31.549
Bpev01.c0025.g0001	NA	NA	DOWN	112.186	113.305	118.174	76.567	82.58	75.908	72.22	83.376	74.637	6.927	6.863	6.194
Bpev01.c0025.g0006	NA	NA	UP	17.81	19.067	18.541	19.939	18.785	20.572	24.147	22.414	25.122	156.053	162.049	158.893
Bpev01.c0025.g0013	NA	NA	DOWN	64.502	65.476	64.442	51.232	52.771	46.187	42.011	44.857	44.028	18.888	17.725	14.46
Bpev01.c0025.g0017	NA	NA	DOWN	45.043	41.714	41.627	23.091	30.717	30.973	32.121	21.131	26.277	6.05	7.251	6.624
Bpev01.c0025.g0027	NA	DOWN	DOWN	13.585	13.245	10.31	8.248	7.535	6.76	5.483	2.554	5.937	4.319	3.908	2.688
Bpev01.c0025.g0028	NA	UP	NA	21.573	23.272	21.091	17.771	15.846	17.898	53.048	73.305	57.281	16.638	19.124	19.962
Bpev01.c0025.g0033	NA	NA	DOWN	27.114	29.386	26.841	29.5	25.409	28.433	22.334	27.926	26.952	10.505	9.63	13.115
Bpev01.c0025.g0039	NA	UP	NA	1.909	1.741	1.579	0.964	1.406	1.16	1.681	3.42	3.277	1.82	1.786	2.186
Bpev01.c0026.g0005	NA	NA	UP	59.188	54.683	55.305	35.247	31.944	30.742	63.519	52.948	66.439	226.199	257.638	244.192
Bpev01.c0026.g0008	NA	NA	DOWN	16.262	16.791	17.991	11.008	9.739	10.271	8.413	8.464	9.231	5.777	5.8	5.171
Bpev01.c0026.g0010	NA	UP	UP	33.075	29.666	30.608	23.267	26.139	25.045	60.485	87.633	64.488	203.754	223.106	230.288
Bpev01.c0026.g0012	NA	NA	UP	7.029	8.049	8.552	10.262	8.675	9.019	9.48	7.227	7.457	15.146	16.657	15.914
Bpev01.c0026.g0014	NA	NA	DOWN	34.566	33.275	33.868	40.525	44.13	48.316	28.142	36.462	37.724	12.678	15.325	14.552
Bpev01.c0026.g0015	NA	NA	UP	0.036	0.253	0.088	0.054	0.185	0.182	0.44	0.721	0.426	3.735	3.832	3.96
Bpev01.c0027.g0001	NA	NA	UP	69.753	56.846	71.424	56.719	50.991	45.146	113.29	73.155	87.822	160.358	153.099	141.17
Bpev01.c0027.g0003	NA	NA	DOWN	6.899	4.627	7.736	7.15	8.165	8.67	6.255	1.038	6.94	1.985	1.758	2.154
Bpev01.c0027.g0004	DOWN	DOWN	NA	1.69	1.414	1.484	0.162	0.296	0.303	0.288	0.105	0.135	0.559	1.07	0.456
Bpev01.c0027.g0006	NA	DOWN	DOWN	1.391	1.529	2.031	1.663	1.234	1.583	0.458	0.394	0.497	0.23	0.408	0.169
Bpev01.c0027.g0013	NA	DOWN	DOWN	5.333	3.343	4.909	3.876	4.439	2.646	0.678	0.232	1.579	0.55	0.485	1.602
Bpev01.c0027.g0014	NA	DOWN	DOWN	4.553	7.031	6.828	6.846	5.586	6.71	1.525	1.828	2.225	0.974	0.573	0.462
Bpev01.c0027.g0015	NA	DOWN	DOWN	41.086	40.252	38.086	36.562	46.728	46.268	20.607	19.172	14.891	6.614	5.807	6.822
Bpev01.c0027.g0018	NA	NA	DOWN	39.051	30.706	33.261	23.172	25.178	24.01	17.908	19.843	15.951	8.009	6.229	7.776
Bpev01.c0027.g0020	NA	NA	DOWN	34.768	38.481	35.758	54.095	56.867	57.609	18.811	20.34	21.259	9.784	8.574	10.019
Bpev01.c0027.g0021	NA	NA	DOWN	114.69	128.421	120.089	101.42	102.401	99.11	88.994	30.643	75.686	49.088	50.677	49.761
Bpev01.c0027.g0023	NA	DOWN	DOWN	36.666	32.211	35.13	43.148	43.541	40.531	14.511	13.951	14.607	6.646	8.464	10.795
Bpev01.c0027.g0027	NA	UP	UP	5.348	4.132	4.557	3.714	4.589	3.928	7.296	17.715	9.264	15.811	15.135	14.786
Bpev01.c0027.g0036	NA	UP	UP	1.205	1.314	0.838	1.094	1.429	1.33	2.719	2.782	2.446	3.013	2.081	4.244
Bpev01.c0027.g0041	DOWN	UP	UP	15.374	11.379	12.435	3.614	2.514	4.187	34.7	27.863	37.699	35.856	37.007	37.672
Bpev01.c0027.g0046	NA	NA	UP	7.157	7.469	7.563	5.273	4.969	3.785	14.07	14.042	14.78	37.623	42.636	38.538
Bpev01.c0027.g0050	NA	NA	UP	70.221	75.441	78.884	74.771	69.537	73.31	89.533	136.992	97.755	154.395	167.668	167.895
Bpev01.c0027.g0051	UP	DOWN	DOWN	59.026	58.247	55.92	125.768	121.895	125.77	19.248	17.245	18.93	18.813	15.162	15.335
Bpev01.c0027.g0054	NA	NA	DOWN	63.656	63.582	61.288	91.029	94.91	96.075	75.851	92.928	82.545	26.954	28.829	28.192
Bpev01.c0027.g0056	NA	NA	UP	12.066	11.68	14.383	9.74	8.386	10.453	16.724	18.593	18.451	45.317	49.412	54.143
Bpev01.c0027.g0063	NA	UP	UP	2.379	2.196	2.631	2.516	2.246	2.152	7.862	10.133	9.275	7.194	8.588	8.766
Bpev01.c0027.g0064	NA	DOWN	DOWN	3.091	2.082	2.143	1.199	0.843	1.356	1.206	0.623	1.145	0.374	0.299	0.687
Bpev01.c0027.g0065	NA	DOWN	DOWN	12.343	10.992	12.572	15.039	13.954	14.809	6.308	4.652	5.346	4.424	4.57	4.722
Bpev01.c0027.g0066	NA	UP	NA	46.619	43.196	48.123	48.911	47.965	47.161	96.49	120.56	110.553	54.512	59.256	59.986
Bpev01.c0027.g0067	NA	NA	UP	0.227	0.645	0.626	0.668	0.658	0.298	0.562	1.31	1.688	1.371	1.033	1.145
Bpev01.c0027.g0068	NA	NA	UP	28.068	25.237	27.899	20.133	19.006	17.118	29.572	15.005	26.446	65.311	61.762	57.193
Bpev01.c0027.g0069	UP	NA	DOWN	10.166	11.701	11.389	21.743	24.375	21.068	10.311	6.797	8.865	4.065	3.836	3.473
Bpev01.c0027.g0079	NA	UP	UP	1.946	1.587	1.645	1.393	1.391	1.095	3.457	5.186	4.36	10.389	9.692	10.381
Bpev01.c0027.g0080	UP	UP	DOWN	31.282	30.918	29.685	76.644	76.402	77.917	78.128	82.803	80.134	7.262	7.393	5.414
Bpev01.c0027.g0083	NA	NA	DOWN	111.452	106.049	111.055	89.54	100.128	87.03	102.43	50.53	95.462	50.213	44.864	40.922
Bpev01.c0027.g0084	NA	NA	UP	13.286	12.894	14.154	16.412	15.513	14.707	13.469	14.136	12.294	24.567	27.951	27.211
Bpev01.c0027.g0091	NA	NA	DOWN	13.308	14.459	13.2	14.796	15.985	15.82	6.044	10.298	6.875	4.178	5.14	4.593
Bpev01.c0027.g0092	NA	NA	DOWN	5.398	5.015	9.079	9.057	6.796	8.936	6.371	8.264	5.102	0.467	0.469	1.193
Bpev01.c0027.g0094	NA	UP	NA	19.468	20.719	20.899	20.657	19.577	21.367	44.974	57.867	47.3	32.467	32.434	32.388
Bpev01.c0027.g0098	NA	NA	DOWN	30.288	30.988	30.679	23.047	23.418	22.985	27.871	40.045	31.49	5.032	5.261	5.413
Bpev01.c0027.g0102	NA	NA	DOWN	44.971	45.925	50.032	56.504	57.164	58.523	34.334	41.693	41.684	12.811	14.861	14.553
Bpev01.c0027.g0106	NA	NA	UP	107.299	107.692	106.287	93.197	87.212	91.761	145.06	177.825	140.338	221.756	215.943	213.129
Bpev01.c0027.g0107	NA	NA	DOWN	32.818	37.573	34.893	30.939	29.836	31.41	28.653	25.869	30.701	10.715	10.784	10.796
Bpev01.c0027.g0110	NA	NA	DOWN	8.775	7.602	10.889	9.619	8.725	9.58	6.943	6.138	5.963	4.276	3.605	4.564
Bpev01.c0027.g0111	UP	NA	UP	1.14	0.89	0.515	2.582	2.338	0.497	0.117	0.37	0.085	1.699	3.787	3.771
Bpev01.c0027.g0112	NA	NA	UP	3.905	4.163	4.423	5.608	5.062	5.883	5.057	4.02	4.405	11.724	11.229	10.734
Bpev01.c0027.g0113	NA	DOWN	NA	22.171	18.961	20.551	21.948	20.192	21.047	10.47	8.933	9.656	13.942	13.385	16.469
Bpev01.c0027.g0114	NA	UP	UP	11.672	10.669	13.615	12.271	11.627	11.805	31.38	25.028	30.329	29.758	32.177	36.934
Bpev01.c0027.g0117	NA	UP	NA	26.67	20.864	19.754	20.536	22.224	19.478	64.684	75.537	83.673	42.006	33.965	32.371
Bpev01.c0027.g0119	NA	NA	DOWN	1.732	2.102	1.803	1.784	1.314	2.072	2.247	1.385	2.271	0.451	0.638	0.427
Bpev01.c0027.g0122	NA	NA	DOWN	10.101	10.718	8.911	8.183	6.248	7.058	7.287	4.983	7.07	0.89	0.136	0.326
Bpev01.c0027.g0125	NA	NA	UP	4.987	5.312	3.292	2.396	3.576	2.623	10.442	8.344	8.17	66.959	77.646	84.124
Bpev01.c0027.g0126	DOWN	NA	NA	4.2	4.71	4.863	2.138	1.705	1.099	2.994	1.983	2.607	7.439	8.674	7.838
Bpev01.c0027.g0128	NA	UP	NA	281.962	285.165	279.133	194.77	202.83	191.871	769.069	1219.09	847.694	304.238	306.431	314.132
Bpev01.c0027.g0130	NA	NA	UP	49.789	54.032	51.453	53.254	50.305	52.017	58.899	55.645	60.911	91.682	99.185	100.38
Bpev01.c0027.g0138	NA	NA	DOWN	171.058	185.425	181.331	143.123	146.066	153.657	143.424	149.331	139.399	57.442	53.786	49.687
Bpev01.c0027.g0139	NA	NA	DOWN	77.584	79.58	59.271	75.764	70.834	73.89	49.379	35.83	50.566	33.128	24.106	31.666
Bpev01.c0027.g0141	NA	NA	DOWN	58.507	58.585	59.462	66.322	66.318	63.411	35.764	21.95	39.707	14.112	13.587	15.081
Bpev01.c0027.g0143	NA	DOWN	NA	38.425	33.981	34.677	22.999	26.256	23.85	12.58	14.725	11.441	15.982	18.687	17.113
Bpev01.c0027.g0145	NA	UP	DOWN	12.919	13.062	14.917	10.193	7.816	7.561	27.724	39.758	28.072	5.537	5.454	5.497
Bpev01.c0027.g0147	NA	NA	DOWN	58.956	58.928	60.77	58.64	59.913	62.246	76.887	60.861	75.729	14.03	14.878	15.819
Bpev01.c0027.g0149	NA	NA	DOWN	1.983	2.032	2.659	1.968	1.859	1.748	3.105	2.63	3.439	0.601	0.084	0.488
Bpev01.c0027.g0151	NA	UP	NA	7.321	7.456	7.681	6.71	7.157	7.138	16.574	18.308	16.731	7.637	7.707	7.435
Bpev01.c0027.g0154	NA	UP	DOWN	1.736	1.561	1.662	0.937	1.159	1.103	3.96	3.608	3.151	0.622	0.912	1.088
Bpev01.c0027.g0155	NA	UP	UP	0.935	1.035	1.807	0.856	1.977	1.152	3.265	1.657	3.27	7.878	9.547	10.016
Bpev01.c0027.g0156	NA	NA	UP	3.32	5.391	4.587	2.946	3.872	3.848	5.38	3.397	4.967	10.615	10.666	12.147
Bpev01.c0027.g0160	NA	UP	NA	7.448	7.04	7.732	12.743	12.456	11.308	24.748	19.247	21.782	11.684	12.07	12.043
Bpev01.c0027.g0164	DOWN	NA	DOWN	5.556	3.855	3.333	1.779	1.128	1.462	3.035	4.04	2.65	0.512	0.58	0.631
Bpev01.c0027.g0165	NA	NA	DOWN	60.965	56.178	62.98	63.799	72.022	60.944	50.164	61.891	50.843	26.185	25.201	24.06
Bpev01.c0027.g0166	NA	DOWN	DOWN	67.383	68.447	67.562	106.577	104.181	101.609	30.474	33.175	32.515	7.945	6.794	7.865
Bpev01.c0027.g0168	NA	DOWN	DOWN	108.292	109.738	144.884	100.903	105.968	139.165	40.077	25.288	41.653	32.637	34.202	28.365
Bpev01.c0027.g0170	NA	DOWN	DOWN	43.441	39.175	49.453	62.075	66.304	59.947	17.546	18.047	20.368	7.981	7.469	9.273
Bpev01.c0027.g0171	NA	DOWN	NA	20.396	19.938	18.14	24.097	24.102	22.716	5.398	4.001	5.468	10.303	9.626	10.447
Bpev01.c0027.g0178	DOWN	DOWN	DOWN	6.3	7	8.312	2.708	2.945	2.938	2.834	1.268	2.292	1.215	0.334	1.019
Bpev01.c0027.g0179	NA	NA	UP	17.611	17.978	17.882	24.244	21.816	21.702	21.084	19.488	21.616	38.174	39.059	36.422
Bpev01.c0027.g0183ANDBpev01.c0027.g0184	NA	NA	DOWN	1.205	1.202	1.921	1.041	0.604	0.706	0.65	1.481	1.006	0.137	0.502	0.36
Bpev01.c0027.g0186	NA	NA	DOWN	61.385	54.729	37.672	31.664	41.056	39.571	32.433	24.644	26.295	20.762	21.911	22.582
Bpev01.c0027.g0187	DOWN	DOWN	NA	19.857	19.849	16.208	7.822	7.115	7.029	5.606	9.293	7.786	10.798	9.212	8.748
Bpev01.c0029.g0002	NA	NA	DOWN	24.66	23.526	23.227	37.82	38.042	38.345	47.779	44.877	41.346	8.251	9.189	9.938
Bpev01.c0029.g0003	NA	NA	UP	19.994	23.208	20.402	25.267	26.078	25.774	37.539	35.705	35.124	51.534	52.616	50.619
Bpev01.c0029.g0005	NA	NA	UP	12.758	12.914	11.554	10.827	8.858	10.395	12.208	12.567	10.998	27.178	30.86	29.599
Bpev01.c0029.g0009	NA	NA	UP	0	0	0	0	0	0	0	0	0.348	51.841	44.032	54.947
Bpev01.c0029.g0010	NA	UP	UP	0.146	0.268	0	0	0.15	0	14.229	12.339	13.322	1698.62	1489.67	1506.37
Bpev01.c0029.g0012	NA	NA	UP	11.549	14.166	13.144	13.736	12.339	13.854	15.088	19.113	15.359	27.512	32.35	31.786
Bpev01.c0029.g0018	NA	DOWN	DOWN	18.341	13.96	13.034	10.729	9.254	10.879	6.916	6.44	7.479	5.507	5.465	6.695
Bpev01.c0029.g0025ANDBpev01.c0029.g0026	UP	NA	NA	9.385	9.488	9.295	19.329	17.864	19.871	11.455	13.16	13.956	7.157	6.532	6.608
Bpev01.c0029.g0031	NA	NA	DOWN	217.574	217.314	233.996	245.193	232.37	235.879	273.754	372.926	311.409	69.451	82.507	83.479
Bpev01.c0029.g0032	NA	NA	UP	45.018	43.548	43.778	48.565	49.975	51.141	62.159	43.053	56.837	82.308	90.916	87.748
Bpev01.c0029.g0036	NA	NA	UP	41.135	31.873	38.077	31.875	30.564	32.866	57.937	51.534	48.2	91.13	89.962	82.82
Bpev01.c0029.g0037	NA	NA	DOWN	3.387	4.207	4.161	4.724	4.338	4.53	5.459	5.259	5.837	1.636	1.53	0.711
Bpev01.c0029.g0038	NA	UP	UP	0.616	0.498	1.241	1.172	0.859	1.405	5.316	2.208	5.144	136.889	161.271	167.874
Bpev01.c0029.g0039	NA	UP	UP	0.937	0.702	0.789	0.59	0.378	1.257	2.298	2.436	2.598	59.292	70.789	72.449
Bpev01.c0029.g0040	NA	UP	UP	1.081	1.608	1.834	3.304	1.688	3.115	7.885	2.922	6.983	170.619	194.475	190.948
Bpev01.c0029.g0041	NA	DOWN	DOWN	13.678	12.598	21.985	21.609	15.808	17.482	5.753	9.331	5.11	4.447	4.431	3.794
Bpev01.c0029.g0053	NA	NA	DOWN	14.615	12.529	16.082	16.796	20.083	15.334	8.104	12.357	10.788	2.506	2.124	1.829
Bpev01.c0029.g0055	NA	DOWN	DOWN	7.225	7.871	9.36	10.036	11.714	11	3.491	2.14	3.501	1.756	2	1.645
Bpev01.c0029.g0059	NA	NA	DOWN	114.795	109.183	80.14	97.351	99.457	101.896	68.195	62.987	73.922	38.392	49.821	36.942
Bpev01.c0029.g0064	NA	NA	DOWN	6.595	7.084	6.075	7.599	7.386	8.125	6.845	7.836	7.261	1.192	0.645	0.765
Bpev01.c0029.g0071	NA	DOWN	DOWN	5.662	4.187	3.78	3.053	2.252	2.744	1.738	2.244	2.607	1.848	1.513	1.667
Bpev01.c0029.g0073	NA	NA	DOWN	59.841	61.186	61.994	64.955	63.29	67.876	64.027	70.545	67.777	27.038	26.354	26.645
Bpev01.c0029.g0079	NA	NA	DOWN	84.42	85.107	83	96.433	95.965	97.094	57.74	32.749	53.442	36.781	31.869	29.442
Bpev01.c0029.g0083	NA	NA	DOWN	20.345	20.245	21.662	19.159	17.992	18.975	24.347	19.883	23.85	7.242	7.587	8.945
Bpev01.c0029.g0084	NA	NA	UP	17.465	18.463	23.954	16.911	17.286	15.448	39.56	37.596	41.69	48.605	50.946	52.652
Bpev01.c0029.g0086	NA	NA	UP	0.793	0.708	1.405	0.849	1.876	2.803	1.494	3.439	2.157	1.904	1.921	1.343
Bpev01.c0029.g0087	NA	NA	UP	2.034	2.385	2.595	1.378	1.775	1.963	4.05	2.722	2.588	41.159	39.102	42.595
Bpev01.c0029.g0088	NA	NA	DOWN	90.352	91.298	99.75	89.981	93.591	94.322	105.572	92.107	102.442	26.036	27.01	26.911
Bpev01.c0029.g0090	NA	NA	UP	214.14	216.532	225.986	264.591	273.199	276.552	296.822	309.067	302.57	548.014	583.177	600.563
Bpev01.c0029.g0091	NA	UP	UP	29.826	29.069	25.755	20.952	19.626	22.018	75.589	81.695	86.588	59.2	60.361	65.036
Bpev01.c0029.g0092	NA	UP	UP	7.244	6.439	7.249	5.836	4.701	5.785	21.822	17.244	22.328	114.752	125.912	112.787
Bpev01.c0029.g0100	NA	NA	DOWN	17.232	17.976	19.799	27.379	27.067	27.762	22	18.767	20.535	3.556	3.247	4.041
Bpev01.c0029.g0102	NA	DOWN	DOWN	8.58	7.133	8.436	9.26	9.909	8.423	1.698	1.802	2.066	0.464	0.42	0.46
Bpev01.c0029.g0108	UP	NA	UP	6.347	4.808	5.834	53.891	61.068	61.336	11.796	5.789	5.443	16.165	13.172	6.893
Bpev01.c0029.g0113	NA	NA	DOWN	17.612	18.277	22.978	18.094	18.378	18.746	46.09	17.302	29.079	6.288	6.915	2.093
Bpev01.c0029.g0114	NA	NA	UP	6.028	5.747	7.351	3.782	4.576	5.631	10.546	10.069	9.458	28.115	23.15	26.792
Bpev01.c0029.g0116	NA	NA	UP	7.805	9.017	6.856	7.294	5.949	7.363	9.501	9.878	10.306	17.782	17.57	18.163
Bpev01.c0029.g0117	NA	DOWN	DOWN	6.729	10.234	9.349	3.735	5.121	4.666	3.977	3.347	4.764	3.298	4.096	4.308
Bpev01.c0029.g0119	NA	NA	DOWN	80.626	83.543	78.673	92.124	87.592	90.21	53.871	58.172	56.325	32.555	34.604	34.216
Bpev01.c0029.g0124	NA	NA	UP	3.94	3.979	4.315	4.983	4.722	4.631	7.118	5.252	6.869	12.295	12.425	15.062
Bpev01.c0029.g0127	NA	NA	UP	17.479	17.891	17.215	17.545	17.839	16.849	22.191	22.419	21.172	38.453	38.264	37.779
Bpev01.c0029.g0131	NA	NA	DOWN	1.904	2.555	1.73	2.578	3.722	2.742	1.022	1.085	2.176	0.602	0.198	0.414
Bpev01.c0029.g0132	NA	DOWN	NA	20.968	23.571	20.327	18.975	20.789	19.979	10.05	2.29	8.577	13.969	14.832	15.06
Bpev01.c0029.g0135	NA	NA	UP	6.698	6.065	6.759	10.584	9.919	9.393	7.287	9.939	8.234	17.847	18.909	20.238
Bpev01.c0029.g0140	NA	NA	UP	17.031	15.389	17.272	15.745	16.028	16.264	24.436	21.467	23.182	34.361	37.475	37.1
Bpev01.c0029.g0142	NA	NA	UP	51.174	50.625	52.868	56.069	56.897	56.351	84.538	105.9	87.343	147.118	144.544	139.995
Bpev01.c0029.g0143	NA	DOWN	DOWN	32.501	32.792	34.762	33.489	29.811	34.755	14.527	11.551	13.199	3.57	2.731	4.296
Bpev01.c0029.g0144	NA	DOWN	DOWN	6.853	6.372	7.271	7.835	4.537	6.007	2.703	3.498	2.927	1.231	1.566	1.017
Bpev01.c0029.g0146	NA	NA	DOWN	67.698	66.494	75.856	78.424	81.127	78.175	83.207	93.823	87.045	17.934	17.761	17.228
Bpev01.c0029.g0148	NA	NA	DOWN	150.035	136.214	147.702	131.627	126.018	124.314	151.486	159.817	141.382	59.611	65.651	63.476
Bpev01.c0029.g0153	UP	NA	NA	1.984	1.814	1.295	3.836	2.982	3.237	2.703	1.077	0.538	0.272	0.393	0.331
Bpev01.c0029.g0154	NA	NA	UP	107.643	110.181	108.691	102.258	103.045	104.2	161.477	224.869	181.632	253.032	260.112	260.928
Bpev01.c0029.g0155	NA	NA	UP	9.945	10.613	10.841	11.057	10.278	10.432	14.383	15.289	14.868	23.583	24.799	25.954
Bpev01.c0029.g0156	NA	DOWN	UP	16.891	19.525	15.013	14.743	16.94	16.942	8.967	8.45	7.385	50.596	45.605	40.664
Bpev01.c0030.g0003	DOWN	DOWN	DOWN	12.294	10.344	12.355	1.129	2.379	1.204	4.071	2.634	3.454	0.657	0.347	0.385
Bpev01.c0030.g0004	NA	NA	DOWN	2.134	2.114	1.796	2.233	2.372	2.489	2.22	1.529	2.248	0.186	0	0.388
Bpev01.c0030.g0005ANDBpev01.c0030.g0006	DOWN	UP	NA	3.528	4.235	3.4	1.848	1.416	1.826	13.211	22.197	13.412	4.618	2.848	3.209
Bpev01.c0030.g0008	NA	NA	DOWN	7.941	6.449	5.334	8.72	9.549	8.205	4.289	4.703	4.438	0.343	0.838	0.304
Bpev01.c0030.g0012	NA	NA	UP	8.632	6.207	5.609	6.789	6.21	7.281	6.962	5.968	9.075	19.406	16.561	17.621
Bpev01.c0030.g0013	NA	NA	UP	14.498	11.905	12.343	11.818	12.027	11.548	16.723	19.039	18.33	25.565	27.605	27.373
Bpev01.c0030.g0015	NA	NA	DOWN	155.976	155.587	140.575	123.834	123.305	127.111	166.221	85.996	110.176	13.233	9.7	9.562
Bpev01.c0030.g0019	NA	UP	NA	0.347	0.153	0.574	0.576	0.917	0.696	1.723	1.403	1.694	0.569	0.244	0.442
Bpev01.c0030.g0022	NA	NA	UP	172.396	173.135	177.103	131.37	141.737	133.652	248.018	252.34	264.957	328.128	365.426	364.248
Bpev01.c0030.g0024	NA	NA	UP	216.528	214.701	211.393	322.404	319.019	310.126	270.124	252.485	254.552	565.591	565.703	558.119
Bpev01.c0030.g0025	NA	NA	UP	0.667	0.661	0.54	0.187	0.329	0.563	0.421	0.178	0.24	1.298	0.859	2.054
Bpev01.c0030.g0030	NA	NA	UP	43.077	37.987	39.449	23.907	20.537	22.523	26.841	40.493	30.585	134.46	133.502	135.867
Bpev01.c0030.g0034	NA	NA	DOWN	62.035	61.401	67.991	81.858	79.881	81.126	42.093	29.365	40.216	29.155	25.38	22.945
Bpev01.c0031.g0004	NA	NA	UP	2.381	2.053	1.936	1.081	1.129	1.606	1.728	2.853	2.777	6.208	5.323	6.262
Bpev01.c0031.g0007	DOWN	NA	NA	19.88	24.301	23.672	6.247	6.925	7.953	14.28	11.543	12.673	7.037	11.274	8.05
Bpev01.c0031.g0008	DOWN	DOWN	DOWN	2.875	2.542	2.846	1.754	1.937	0.578	0.892	0.87	1.246	0.677	1.669	0.825
Bpev01.c0031.g0013	NA	NA	UP	169.247	165.911	170.058	142.844	139.47	146.64	280.06	250.122	238.368	416.41	399.341	389.637
Bpev01.c0031.g0016	NA	NA	UP	0.528	1.086	0.124	0.75	0.448	0.397	1.6	2.467	1.29	16.19	17.499	18.104
Bpev01.c0031.g0022	NA	NA	UP	5.593	5.992	5.411	6.098	5.119	5.032	8.72	13.636	9.658	13.222	13.511	13.472
Bpev01.c0031.g0023	DOWN	DOWN	DOWN	11.669	10.661	14.574	4.019	4.692	4.598	1.74	0.525	1.968	5.032	2.859	3.067
Bpev01.c0031.g0027	NA	NA	UP	109.764	104.532	101.432	72.924	83.794	84.733	128.537	167.618	123.377	376.662	293.947	303.504
Bpev01.c0031.g0028	NA	NA	UP	110.679	108.626	103.144	115.88	104.506	101.277	108.889	79.578	122.057	252.246	253.21	256.73
Bpev01.c0032.g0004	NA	DOWN	DOWN	38.873	34.869	29.222	32.98	38.351	38.744	9.497	4.091	7.63	6.895	5.916	6.768
Bpev01.c0032.g0005	NA	UP	NA	1.267	1.814	1.693	0.74	0.91	0.943	5.826	7.695	6.408	1.763	2.865	1.565
Bpev01.c0032.g0011	NA	UP	NA	0.176	0.446	0.586	0.629	0.256	0.273	1.465	1.186	1.27	0.563	0.612	0.505
Bpev01.c0036.g0005	NA	NA	UP	13.5	14.014	14.707	13.605	12.799	14.821	22.637	24.295	23.357	29.539	29.556	30.84
Bpev01.c0036.g0010	NA	UP	UP	17.819	17.548	18.549	17.266	15.136	15.885	34.985	41.846	37.884	80.945	77.111	82.923
Bpev01.c0036.g0011	NA	NA	DOWN	5.344	6.682	5.252	6.889	8.04	6.341	3.243	2.662	4.069	0.79	1.438	1.229
Bpev01.c0036.g0012ANDBpev01.c0036.g0013	NA	NA	DOWN	10.566	10.959	8.623	5.515	5.119	4.547	5.25	2.263	5.861	2.601	3.29	3.348
Bpev01.c0036.g0014	NA	NA	UP	0.807	0.714	1.427	0.879	0.694	1.416	1.019	0.289	0.319	3.309	4.187	3.707
Bpev01.c0036.g0018	NA	NA	DOWN	36.251	39.16	34.427	34.879	34.627	32.725	17.08	20.308	18.084	17.036	17.37	17.662
Bpev01.c0036.g0020	NA	NA	DOWN	15.603	16.148	15.423	11.984	15.79	13.266	10.505	8.226	7.229	4.047	3.757	2.33
Bpev01.c0036.g0022	NA	UP	UP	105.079	94.99	92.353	46.594	56.653	54.718	604.295	779.945	582.293	444.333	377.576	353.366
Bpev01.c0036.g0023	NA	NA	DOWN	2.694	1.67	2.037	2.189	2.02	1.831	1.686	1.548	2.144	1.06	0.811	0.603
Bpev01.c0036.g0024	NA	NA	UP	48.023	55.577	53.804	59.042	53.529	53.933	55.777	55.532	54.124	116.135	119.512	121.548
Bpev01.c0036.g0028	NA	NA	DOWN	41.325	44.209	44.425	41.203	36.758	37.225	36.682	49.373	40.949	2.976	3.641	3.98
Bpev01.c0036.g0030	NA	NA	UP	8.745	9.162	11.104	8.129	8.547	8.715	13.754	11.85	11.498	23.488	27.177	22.427
Bpev01.c0036.g0032	NA	NA	UP	0.518	0.262	0.645	0.516	0.486	0.16	0.614	0.327	0.624	4.957	3.245	4.498
Bpev01.c0036.g0034	NA	DOWN	DOWN	19.58	20.146	22.902	13.174	13.768	15.643	6.671	11.996	8.911	5.106	7.129	6.929
Bpev01.c0036.g0040	NA	NA	DOWN	7.648	7.672	8.148	9.792	11.603	10.409	8.317	8.284	9.024	2.231	2.291	2.969
Bpev01.c0036.g0042	NA	NA	DOWN	3.943	6.04	4.452	6.553	0.865	0.917	5.934	4.119	6.728	1.268	1.909	2.105
Bpev01.c0036.g0047	NA	NA	DOWN	36.832	34.711	36.6	28.689	28.853	29.02	27.928	20.547	25.053	8.148	9.505	9.077
Bpev01.c0036.g0050	NA	NA	DOWN	589.054	548.704	538.106	574.641	634.534	586.371	384.016	373.245	373.307	143.495	136.272	133.032
Bpev01.c0036.g0051	NA	NA	UP	27.935	27.128	29.676	18.411	20.309	24.667	33.14	43.042	35.133	123.256	95.875	91.186
Bpev01.c0036.g0052	NA	DOWN	NA	25.626	28.87	26.889	24.809	25.303	26.059	15.452	10.507	13.726	13.255	11.813	10.215
Bpev01.c0036.g0056	DOWN	DOWN	DOWN	12.325	8.872	9.534	4.439	6.73	5.195	3.04	4.753	3.873	0.956	0.847	1.514
Bpev01.c0036.g0057	NA	DOWN	DOWN	156.348	154.384	160.048	160.421	154.407	155.111	53.828	74.796	65.921	30.056	32.694	34.009
Bpev01.c0036.g0058	UP	NA	NA	22.569	19.286	20.099	55.175	50.764	52.564	30.99	49.144	31.968	32.58	33.928	33.301
Bpev01.c0036.g0060	NA	NA	DOWN	14.609	11.371	11.368	18.382	14.955	14.281	14.235	13.705	14.463	4.883	5.554	4.537
Bpev01.c0037.g0002	DOWN	NA	DOWN	60.109	57.089	56.999	22.72	24.373	25.758	99.317	106.615	90.425	24.215	23.381	21.936
Bpev01.c0037.g0006	NA	DOWN	NA	22.077	23.559	22.724	21.911	23.546	23.854	14.961	7.434	12.853	14.765	12.989	13.826
Bpev01.c0037.g0010	NA	NA	UP	5.931	6.846	8.497	3.273	3.308	4.14	13.643	9.386	11.047	50.177	48.74	48.082
Bpev01.c0037.g0025	NA	NA	UP	11.956	13.494	12.914	12.754	12.464	12.224	22.553	22.155	21.497	23.742	23.323	23.621
Bpev01.c0037.g0028	NA	DOWN	NA	10.756	13.925	11.649	10.486	10.388	10.264	5.735	2.69	5.376	6.719	6.16	5.427
Bpev01.c0037.g0030	DOWN	DOWN	DOWN	17.681	18.865	17.924	10.009	8.339	8.113	7.931	7.395	9.926	7.631	5.681	4.391
Bpev01.c0037.g0031	NA	NA	UP	2.169	2.013	2.702	1.634	2.458	2.095	3.898	3.126	3.221	6.127	6.254	7.472
Bpev01.c0037.g0034	NA	NA	UP	25.004	26.322	25.606	18.668	17.668	19.549	45.501	33.717	41.48	63.567	64.632	69.005
Bpev01.c0037.g0038	NA	UP	NA	5.909	5.332	7.397	9.527	8.743	8.006	17.974	22.26	17.545	2.418	4.018	3.932
Bpev01.c0038.g0004	NA	NA	UP	9.151	8.282	7.261	9.52	9.318	6.974	10.537	12.219	9.448	15.555	15.28	14.02
Bpev01.c0038.g0005	NA	NA	UP	0.922	0.873	0.862	0	0.086	0.562	0.895	0.352	0.591	3.254	3.075	3.712
Bpev01.c0038.g0011	UP	DOWN	DOWN	63.338	57.644	57.02	128.54	130.097	125.361	25.489	15.796	21.506	1.949	2.245	1.525
Bpev01.c0038.g0013	NA	NA	DOWN	445.057	441.689	433.215	481.165	488.485	483.208	416.023	262.917	351.833	173.223	157.499	147.779
Bpev01.c0038.g0015	NA	NA	DOWN	396.324	369.807	371.567	399.335	422.131	419.643	246.471	200.889	260.309	85.567	78.012	75.303
Bpev01.c0038.g0019	DOWN	NA	UP	1.555	1.527	1.635	0.923	0.491	0.759	2.204	1.402	1.741	7.727	9.088	6.329
Bpev01.c0038.g0024	NA	NA	DOWN	12.829	11.698	15.106	7.63	6.519	7.829	15.487	12.385	13.092	5.499	3.832	5.122
Bpev01.c0038.g0025	NA	NA	DOWN	112.954	112.66	111.318	92.093	88.156	87.121	96.495	109.967	101.024	38.357	39.02	38.513
Bpev01.c0038.g0026	NA	NA	DOWN	16.057	14.643	19.047	21.697	21.06	19.683	13.369	15.496	12.926	6.971	6.635	6.56
Bpev01.c0038.g0028	NA	DOWN	DOWN	4.771	6.614	6.306	9.61	9.644	12.378	2.109	0.792	1.868	0.376	0.823	0.344
Bpev01.c0038.g0029	NA	NA	UP	669.32	643.322	646.586	757.699	779.689	756.912	850.3	692.417	806.307	2352.66	2322.27	2281.37
Bpev01.c0038.g0031	NA	NA	DOWN	73.918	67.41	72.096	94.911	99.123	92.027	62.349	66.317	77.122	26.317	25.177	26.542
Bpev01.c0038.g0032	NA	DOWN	DOWN	37.366	36.095	38.388	46.77	45.191	46.067	17.317	17.849	18.658	4.607	6.105	4.672
Bpev01.c0038.g0033	NA	NA	DOWN	12.721	12.681	11.972	7.051	6.02	7.702	5.001	8.599	6.308	4.004	4.023	2.623
Bpev01.c0038.g0045	NA	NA	DOWN	604.127	590.368	587.472	392.752	397.061	383.789	659.05	751.396	641.519	186.252	188.268	193.096
Bpev01.c0038.g0046	DOWN	DOWN	NA	8.407	10.422	9.69	1.966	1.768	2.728	1.066	1.363	1.579	5.572	4.321	6.287
Bpev01.c0038.g0047	DOWN	DOWN	NA	2.335	2.788	2.414	0.414	0.924	0.758	1.059	0.584	0.636	1.574	1.72	1.804
Bpev01.c0038.g0048	NA	NA	DOWN	86.52	85.839	87.701	101.651	94.346	93.736	88.347	70.699	82.911	38.19	36.554	33.182
Bpev01.c0038.g0049	NA	NA	DOWN	104.249	64.356	109.676	98.623	142.861	140.592	101.015	144.75	104.162	26.799	40.632	42.177
Bpev01.c0038.g0056	NA	UP	UP	0.803	0.798	1.4	0.275	0.154	0.261	13.561	5.426	12.912	3.074	2.617	2.404
Bpev01.c0038.g0059	NA	NA	DOWN	1.831	1.801	1.652	1.843	2.615	1.438	1.663	2.371	1.448	0	0.096	0
Bpev01.c0038.g0060	NA	NA	DOWN	24.842	23.511	25.291	22.391	19.518	23.78	18.651	27.496	19.915	10.461	9.822	10.125
Bpev01.c0038.g0061	NA	NA	UP	15.589	15.003	15.895	11.302	13.652	13.715	24.252	27.75	25.519	31.3	33.369	31.098
Bpev01.c0038.g0062	NA	UP	UP	60.374	56.899	54.184	74.884	72.413	72.775	112.144	146.556	123.91	159.747	154.514	152.789
Bpev01.c0038.g0068	NA	NA	UP	13.397	12.575	14.069	14.808	14.852	16.605	18.588	18.727	16.709	30.544	30.507	30.677
Bpev01.c0038.g0069	NA	NA	DOWN	5.71	6.846	8.438	7.644	6.248	7.804	6.221	4.43	7.13	1.092	1.07	0.746
Bpev01.c0038.g0072	NA	UP	UP	26.644	27.613	25.285	17.395	24.302	20.265	90.201	62.739	86.815	91.372	92.055	90.237
Bpev01.c0038.g0074	NA	UP	UP	4.377	3.34	4.151	4.131	4.082	4.32	8.942	9.251	9.929	7.925	7.519	7.609
Bpev01.c0038.g0076	NA	NA	UP	26.649	25.063	25.927	30.124	31.794	30.558	18.482	19.866	22.332	81.047	62.025	58.632
Bpev01.c0038.g0077	NA	NA	UP	369.474	351.843	334.716	311.647	305.576	301.448	573.712	471.575	457.91	764.914	694.238	693.395
Bpev01.c0038.g0083	NA	UP	UP	75.037	79.109	75.614	58.096	74.401	75.484	173.891	88.079	118.123	220.055	232.556	231.448
Bpev01.c0038.g0086	NA	NA	UP	32.469	30.845	31.786	28.867	25.742	30.768	54.388	70.627	47.61	86.029	87.863	96.015
Bpev01.c0038.g0087	NA	NA	UP	9.221	8.767	9.926	7.428	7.439	7.48	11.227	9.348	11.203	121.003	128.056	125.905
Bpev01.c0038.g0089	NA	UP	DOWN	4.094	2.86	2.95	2.8	3.301	2.754	6.929	6.464	7.471	0.351	0.137	0.169
Bpev01.c0038.g0091	NA	NA	DOWN	47.895	48.739	49.398	64.705	65.146	64.456	27.147	52.679	38.059	23.636	23.156	26.691
Bpev01.c0038.g0094	DOWN	NA	DOWN	8.598	8.338	5.714	3.454	3.474	2.242	4.979	4.38	6.188	2.832	2.62	3.287
Bpev01.c0038.g0095	DOWN	NA	UP	17.255	19.084	16.892	8.017	6.638	6.711	15.234	16.745	15.354	40.804	39.297	44.208
Bpev01.c0038.g0096	DOWN	UP	UP	26.719	28.415	26.671	4.663	9.093	8.362	56.284	56.113	63.879	315.277	344.714	346.575
Bpev01.c0038.g0097	NA	NA	DOWN	27.411	21.951	18.19	17.746	16.978	14.702	12.126	18.997	16.13	2.096	0.82	0.896
Bpev01.c0038.g0100	NA	NA	DOWN	36.271	37.734	36.576	43.432	46.323	48.312	31.546	25.733	29.457	11.863	11.621	12.118
Bpev01.c0038.g0101	NA	UP	NA	2.061	1.287	2.221	2.655	1.981	2.528	4.507	5.579	4.845	1.678	1.344	1.361
Bpev01.c0038.g0102	NA	DOWN	DOWN	13.94	18.931	19.617	10.696	11.373	8.412	5.957	8.294	5.845	0.856	0.836	1.203
Bpev01.c0038.g0105	NA	NA	DOWN	19.438	22.798	22.385	28.087	25.706	26.228	10.985	14.983	12.087	5.405	4.387	3.2
Bpev01.c0038.g0107	NA	NA	UP	2.073	1.434	1.623	2.07	1.791	2.556	1.81	2.59	1.072	5.139	3.292	3.689
Bpev01.c0038.g0108	NA	NA	UP	0.652	0.086	0	0.072	0.056	0.171	0.951	0.372	0.479	12.303	11.899	10.832
Bpev01.c0038.g0112	NA	NA	UP	7.291	7.797	7.566	5.902	4.929	4.771	8.088	6.717	6.625	14.735	14.981	14.625
Bpev01.c0038.g0113	NA	UP	UP	6.923	6.277	6.816	3.946	4.514	4.82	24.16	25.564	29.606	24.804	31.207	30.877
Bpev01.c0038.g0116	NA	NA	DOWN	37.445	26.472	28.859	38.373	40.487	37.894	19.808	11.067	15.638	12.647	12.301	13.593
Bpev01.c0038.g0118	NA	NA	UP	0.1	0.143	0.146	0.049	0.154	0.248	0.656	0.516	0.316	3.825	5.115	3.803
Bpev01.c0038.g0120	NA	UP	NA	16.219	17.927	17.237	18.186	19.449	19.149	31.004	25.499	32.525	22.782	24.474	23.515
Bpev01.c0038.g0126	NA	NA	DOWN	60.523	52.692	53.552	82.114	84.012	79.637	93.751	94.79	98.71	24.595	23.508	25.647
Bpev01.c0038.g0128	NA	NA	DOWN	160.643	153.361	140.282	141.682	150.479	135.371	134.532	182.424	161.484	72.506	57.564	63.789
Bpev01.c0038.g0133	NA	NA	UP	20.861	21.756	22.1	18.91	17.26	18.904	32.66	36.324	33.758	62.848	64.322	70.093
Bpev01.c0038.g0134	NA	DOWN	DOWN	62.968	63.131	64.18	79.692	79.728	81.223	30.062	32.88	31.967	2.197	2.136	2.19
Bpev01.c0038.g0139	NA	NA	UP	92.737	92.793	90.29	99.186	91.353	90.805	118.792	144.057	129.435	245.777	237.622	241.39
Bpev01.c0038.g0140	NA	NA	DOWN	69.5	69.607	69.258	87.775	89.178	82.466	42.152	64.311	49.027	13.312	13.143	13.64
Bpev01.c0038.g0143	NA	NA	DOWN	3104	3158.66	3260.39	3312.96	3404	3436.39	3005.64	2292.54	3056.28	1086.15	1144.65	1141.87
Bpev01.c0038.g0145	NA	NA	UP	1.419	1.901	2.107	2.406	1.792	2.365	2.006	2.942	2.266	4.718	4.555	5.16
Bpev01.c0038.g0146	NA	NA	DOWN	178.13	183.697	169.411	170.723	171.685	163.282	94.487	99.256	96.33	45.553	42.251	38.826
Bpev01.c0038.g0147	NA	NA	DOWN	14.188	15.203	15.224	14.729	14.315	13.351	23.999	32.758	24.601	1.452	1.454	0.982
Bpev01.c0038.g0149ANDBpev01.c0038.g0150	NA	NA	DOWN	17.678	18.33	13.848	13.188	15.128	16.789	13.764	19.638	14.395	1.73	0.56	0.877
Bpev01.c0038.g0151	NA	NA	DOWN	4.749	4.363	4.926	7.462	8.506	7.29	3.845	4.034	3.413	0.968	0.594	0.585
Bpev01.c0038.g0152	NA	DOWN	DOWN	62.914	63.504	66.132	46.597	50.891	49.886	16.643	20.512	17.868	9.677	10.909	10.255
Bpev01.c0038.g0155	NA	NA	DOWN	48.212	49.311	48.5	54.631	50.535	51.181	26.118	22.068	31.222	10.983	10.225	10.362
Bpev01.c0038.g0157	NA	NA	UP	0.02	0.029	0.048	0.218	0.115	0.061	0.219	0.261	0.101	3.767	4.254	4.44
Bpev01.c0038.g0158	NA	NA	UP	15.511	14.73	15.788	11.065	11.942	12.998	16.729	12.54	11.348	37.311	37.381	37.401
Bpev01.c0038.g0160	NA	NA	DOWN	13.242	9.92	12.479	9.841	12.741	9.256	3.797	6.115	8.44	3.891	3.588	4.296
Bpev01.c0038.g0162	NA	NA	DOWN	12.144	11.204	12.683	16.629	15.234	15.523	9.474	11.861	11.119	2.728	2.599	2.982
Bpev01.c0038.g0163	NA	NA	UP	2.871	1.863	0.757	0.354	1.26	0.584	0.749	0.24	0.835	44.539	35.6	33.809
Bpev01.c0039.g0016	NA	UP	UP	0.744	0.531	0.86	0.443	0.458	0.303	4.477	6.218	3.346	20.823	22.526	23.125
Bpev01.c0039.g0018	NA	NA	DOWN	1.559	1.888	1.78	1.979	2.098	3.353	1.653	1.487	1.443	0.554	0.658	0.578
Bpev01.c0040.g0003	DOWN	NA	NA	9.231	6.673	8.546	2.545	4.211	2.541	7.189	13.545	7.886	4.661	4.164	2.821
Bpev01.c0040.g0008	NA	NA	DOWN	13.47	17.222	15.037	18.654	15.642	17.693	10.842	4.176	3.608	4.371	6.223	4.774
Bpev01.c0042.g0003	DOWN	UP	UP	23.297	24.533	23.761	11.403	10.221	9.777	144.032	148.241	156.242	111.608	113.151	121.423
Bpev01.c0042.g0004	NA	NA	DOWN	29.15	26.333	23.555	21.423	24.37	22.295	14.886	11.504	16.623	10.651	12.395	9.4
Bpev01.c0042.g0007	NA	NA	DOWN	1873.14	1890.36	1897.08	2159.98	2232.73	2177.09	1936.2	707.847	1705.43	354.022	333.978	297.674
Bpev01.c0042.g0013	NA	NA	DOWN	19.186	18.018	17.397	22.638	22.443	22.385	17.089	10.148	15.072	6.174	6.227	5.049
Bpev01.c0042.g0014	NA	DOWN	DOWN	38.542	38.093	33.983	27.397	26.699	29.867	14.392	16.097	14.499	0.708	0.87	1.302
Bpev01.c0042.g0015	NA	NA	DOWN	27.705	25.15	28.665	24.97	19.719	27.235	25.508	25.38	24.746	7.9	7.185	6.577
Bpev01.c0042.g0017	NA	DOWN	NA	91.422	92.263	82.603	89.714	95.473	90.367	39.094	20.404	34.219	66.957	56.044	51.501
Bpev01.c0042.g0021	NA	NA	UP	60.751	59.485	63.19	61.218	60.296	59.133	110.662	48.287	96.369	151.467	148.738	153.514
Bpev01.c0042.g0022	NA	NA	UP	36.317	35.151	36.042	30.16	31.089	28.476	57.002	59.74	57.034	80.996	74.104	81.428
Bpev01.c0042.g0026	NA	NA	DOWN	60.89	67.06	73.983	59.924	47.086	60.716	30.922	34.685	26.015	10.995	7.393	13.149
Bpev01.c0042.g0028	NA	DOWN	NA	18.744	19.176	19.89	20.102	19.805	21.928	6.495	6.178	5.777	15.33	14.133	13.635
Bpev01.c0042.g0029	NA	NA	DOWN	196.782	203.483	202.534	249.426	237.919	247.813	118.439	109.795	120.804	69.005	75.548	77.522
Bpev01.c0042.g0030	NA	NA	DOWN	9.655	9.139	6.779	8.353	9.911	10.284	6.1	8.144	6.01	0.782	1.39	1.16
Bpev01.c0042.g0031	NA	NA	UP	53.224	55.468	57.3	52.738	50.773	52.764	76.82	63.152	73.26	110.524	111.681	108.444
Bpev01.c0042.g0040	NA	NA	DOWN	312.174	312.52	315.875	358.156	362.242	352.304	432.793	382.078	436.749	122.738	136.499	136.408
Bpev01.c0042.g0044	NA	NA	UP	1.77	1.291	1.997	1.429	1.02	1.739	1.473	2.084	0.54	5.169	5.238	4.881
Bpev01.c0042.g0046	NA	NA	UP	12.533	12.562	9.396	9.111	8.342	7.343	19.633	22.237	18.614	31.378	36.431	37.723
Bpev01.c0042.g0052	NA	NA	UP	17.541	17.672	17.787	18.532	19.192	18.375	26.353	18.448	21.515	36.178	38.735	37.046
Bpev01.c0042.g0053	NA	UP	NA	14.43	14.771	14.303	19.895	18.239	17.573	39.341	30.278	40.917	18.517	19.303	19.127
Bpev01.c0042.g0063	NA	UP	NA	0.652	1.051	1.052	1.852	1.685	2.531	2.762	4.355	3.878	0.308	0.37	0.146
Bpev01.c0042.g0074	DOWN	DOWN	DOWN	3.158	3.43	4.777	1.15	1.211	0.565	1.742	0.867	2.134	0.686	0.603	1.231
Bpev01.c0043.g0001	NA	NA	DOWN	2.754	2.029	2.461	2.179	2.83	2.152	1.382	1.97	1.855	0.15	0.25	0.071
Bpev01.c0043.g0003	NA	NA	DOWN	6.685	7.077	5.876	7.339	8.497	6.169	4.841	8.096	5.615	2.313	2.065	2.17
Bpev01.c0043.g0005	UP	NA	DOWN	9.514	8.1	6.519	27.105	27.602	26.332	6.486	3.462	6.138	1.094	0.654	1.421
Bpev01.c0043.g0008	NA	NA	UP	102.493	96.178	105.878	82.695	88.836	83.471	133.142	140.671	134.069	409.012	349.93	340.792
Bpev01.c0043.g0013	NA	NA	UP	24.117	23.647	25.331	35.538	30.962	35.351	34.826	34.81	33.524	69.007	64.525	64.617
Bpev01.c0043.g0015	NA	NA	DOWN	98.44	96.109	99.536	84.999	96.064	89.929	98.27	97.391	88.443	30.989	33.688	31.126
Bpev01.c0043.g0017	NA	UP	UP	6.725	7.005	6.208	6.267	4.673	5.587	24.693	21.135	25.537	44.329	48.622	45.091
Bpev01.c0043.g0018	NA	NA	UP	0.09	0.206	0.553	0.448	0.152	0.248	1.58	1.59	1.028	3.274	2.892	2.763
Bpev01.c0043.g0022	NA	NA	UP	27.761	27.715	26.243	18.204	21.327	18.901	45.871	25.98	35.248	70.786	76.735	73.239
Bpev01.c0043.g0027	NA	UP	NA	100.602	132.185	106.864	112.283	101.118	111.984	342.883	273.718	398.682	102.845	136.219	151.686
Bpev01.c0044.g0003	NA	NA	UP	49.83	52.276	50.447	58.2	54.414	55.962	59.242	58.674	61.504	101.35	99.049	96.024
Bpev01.c0044.g0008	NA	DOWN	DOWN	126.595	127.493	120.698	80.596	71.29	70.987	62.015	59.318	60.163	47.698	41.386	44.194
Bpev01.c0044.g0015	NA	NA	DOWN	7.029	7.253	7.527	11.087	12.666	11.234	9.057	9.445	10.783	2.498	2.436	2.365
Bpev01.c0044.g0018	NA	DOWN	DOWN	12.068	14.016	11.334	13.063	14.504	17.095	7.729	0	5.814	6.265	8.004	7.232
Bpev01.c0044.g0021	NA	DOWN	DOWN	3.083	2.924	3.549	3.005	2.673	2.703	1.016	0.774	1.092	0.339	0.394	0.435
Bpev01.c0044.g0024	NA	NA	UP	14.573	12.918	12.678	11.267	10.92	11.032	12.202	7.368	11.605	26.023	23.252	27.311
Bpev01.c0044.g0030	NA	UP	UP	1.461	1.574	1.562	0.827	0.931	1.007	5.65	4.157	6.125	4.619	4.514	4.521
Bpev01.c0044.g0039	NA	NA	UP	15.417	13.963	17.872	25.903	25.655	25.605	29.812	24.912	32.142	34.537	35.17	35.513
Bpev01.c0044.g0044	NA	NA	UP	18.76	16.796	18.655	17.122	15.011	17.944	20.517	24.817	23.386	32.67	37.58	36.445
Bpev01.c0044.g0047	NA	DOWN	DOWN	14.064	12.473	13.639	10.533	11.605	12.133	2.863	6.137	2.423	0.753	1.042	1.022
Bpev01.c0044.g0049	DOWN	DOWN	NA	1.789	2.972	2.807	0.954	0.845	0.311	0.64	0.937	1.702	3.276	4.418	2.21
Bpev01.c0044.g0051	DOWN	NA	DOWN	1.721	1.199	1.485	0.34	0.856	0.567	1.838	1.056	1.038	0.296	0.442	0.68
Bpev01.c0044.g0052	NA	DOWN	DOWN	23.942	22.991	25.538	16.147	13.97	14.825	10.786	10.183	8.787	15.12	9.231	8.013
Bpev01.c0044.g0053	NA	NA	UP	198.868	199.148	173.26	163.128	171.049	161.583	257.069	290.113	255.931	380.427	359.525	325.389
Bpev01.c0044.g0056	NA	NA	DOWN	12.85	12.485	13.097	13.864	12.774	12.039	12.585	13.247	12.233	5.274	4.93	5.825
Bpev01.c0044.g0058	NA	NA	DOWN	2.187	2.107	1.891	1.711	1.66	2.053	1.672	1.401	1.468	1.096	0.466	0.912
Bpev01.c0044.g0060	NA	UP	UP	7.157	6.665	7.185	3.765	3.83	3.201	78.109	94.588	84.402	26.957	26.995	27.053
Bpev01.c0044.g0061	NA	NA	DOWN	155.265	149.276	159.467	219.583	228.574	226.073	126.936	105.217	105.095	56.072	49.768	52.208
Bpev01.c0044.g0063	NA	NA	DOWN	8.897	7.769	8.425	11.167	10.916	10.277	5.276	4.928	5.883	1.287	1.708	1.463
Bpev01.c0044.g0064	NA	NA	DOWN	49.69	51.835	53.671	46.578	42.808	45.062	43.463	47.087	42.02	21.13	22.8	23.382
Bpev01.c0044.g0066	NA	NA	UP	126.366	131.328	126.511	101.98	113.003	104.166	168.041	123.493	159.589	267.488	265.683	239.947
Bpev01.c0044.g0068	NA	NA	UP	12.95	14.833	14.207	13.296	12.459	13.453	21.436	26.25	19.474	29.702	32.329	29.759
Bpev01.c0044.g0072	NA	NA	UP	17.474	10.429	11.979	8.55	11.899	16.136	12.981	17.605	14.497	20.94	20.784	23.18
Bpev01.c0044.g0077	NA	UP	UP	1.384	2.038	1.063	1.522	0.791	0.934	2.911	2.975	3.284	12.708	11.829	9.26
Bpev01.c0044.g0080	NA	NA	UP	34.378	38.463	38.137	32.793	30.398	29.886	43.178	34.99	38.659	101.624	98.833	100.465
Bpev01.c0044.g0083	NA	DOWN	DOWN	29.969	28.874	23.439	42.689	50.449	45.564	11.565	5.54	13.655	0.532	0.465	0.817
Bpev01.c0044.g0087	DOWN	NA	UP	34.407	33.631	32.129	16.086	16.909	16.077	42.29	29.66	37.075	123.987	108.399	101.381
Bpev01.c0044.g0092	NA	NA	DOWN	40.134	41.288	35.804	43.598	40.794	41.971	23.678	21.255	25.138	12.3	11.723	12.043
Bpev01.c0044.g0093	NA	NA	DOWN	65.948	69.226	67.757	55.989	55.252	50.865	48.66	51.246	41.685	35.118	28.01	27.778
Bpev01.c0044.g0095	NA	DOWN	DOWN	74.871	66.271	68.369	40.303	39.946	40.732	18.237	19.279	20.457	6.437	5.969	7.618
Bpev01.c0044.g0096	NA	NA	DOWN	94.452	88.081	84.36	90.674	87.511	89.288	64.673	59.051	62.204	20.195	19.155	19.065
Bpev01.c0044.g0098	NA	DOWN	NA	45.673	42.462	39.664	36.995	43.013	37.574	10.827	12.631	10.97	28.555	26.531	27.734
Bpev01.c0044.g0099	NA	NA	DOWN	24.914	21.226	22.465	23.766	25.334	27.156	11.333	11.664	12.168	7.691	8.168	8.48
Bpev01.c0044.g0100	NA	DOWN	DOWN	150.225	145.671	140.919	134.068	127.138	128.831	76.448	37.133	64.92	30.451	25.687	21.48
Bpev01.c0044.g0101	NA	DOWN	DOWN	25.53	24.543	19.37	28.671	29.238	30.658	3.302	5.417	3.306	6.352	5.457	5.998
Bpev01.c0044.g0103	NA	NA	UP	45.298	48.938	50.44	33.846	37.142	42.474	49.356	54.144	44.254	79.179	93.92	95.544
Bpev01.c0044.g0104	NA	NA	DOWN	46.91	48.225	44.859	43.875	47.488	48.245	45.549	37.134	42.033	6.214	5.712	7.191
Bpev01.c0044.g0108	NA	UP	UP	13.386	15.144	14.935	5.732	7.164	8.194	78.392	145.516	105.21	127.285	147.387	136.515
Bpev01.c0044.g0109	NA	NA	UP	52.902	57.005	54.993	51.907	53.472	50.563	73.67	77.375	71.108	114.088	107.745	111.794
Bpev01.c0044.g0115	NA	UP	NA	3.517	3.298	2.648	2.152	1.235	1.507	8.215	3.8	9.129	6.081	6.608	5.073
Bpev01.c0045.g0001	NA	NA	UP	49.909	51.03	52.814	61.462	56.667	57.915	74.166	88.849	76.864	91.067	94.84	94
Bpev01.c0045.g0002	NA	NA	DOWN	118.108	114.798	116.858	163.784	171.848	168.084	86.252	113.555	86.008	44.472	41.223	39.049
Bpev01.c0045.g0003	NA	NA	DOWN	14.674	14.375	14.094	18.206	17.478	15.419	11.636	10.456	9.439	6.538	6.058	5.637
Bpev01.c0045.g0004	NA	NA	UP	36.386	38.221	38.54	43.427	44.157	43.192	44.123	47.695	44.869	107.093	114.183	116.957
Bpev01.c0045.g0005	NA	NA	DOWN	25.264	25.861	24.191	26.276	26.644	23.712	26.109	24.464	21.489	3.866	5.344	5.171
Bpev01.c0045.g0014	NA	NA	UP	25.544	23.243	26.199	29.45	30.075	32.431	37.533	40.222	43.31	51.794	60.797	62.624
Bpev01.c0045.g0028	NA	NA	UP	71.668	70.265	68.474	78.542	80.483	79.92	140.869	131.657	138.325	148.427	156.326	153.628
Bpev01.c0045.g0031	DOWN	UP	NA	4.424	3.568	4.841	2.031	1.815	1.247	19.11	19.751	17.547	5.057	3.341	3.745
Bpev01.c0045.g0032	NA	NA	DOWN	94.231	92.067	93.063	54.631	56.542	51.951	55.728	51.864	57.658	23.417	24.781	21.088
Bpev01.c0045.g0033	NA	NA	DOWN	53.584	51.984	49.985	56.255	57.066	56.106	31.559	37.194	31.262	14.181	15.066	14.094
Bpev01.c0045.g0035	NA	DOWN	DOWN	5.009	11.85	11.429	4.044	5.587	6.924	1.595	0.19	2.84	2.469	0.352	1.827
Bpev01.c0045.g0037	NA	DOWN	NA	69.994	63.906	64.603	50.49	51.733	51.109	20.389	29.357	23.976	45.697	50.244	54.071
Bpev01.c0045.g0038	NA	NA	UP	14.75	15.296	14.389	16.125	17.514	16.324	20.992	23.78	21.696	29.158	30.655	31.774
Bpev01.c0045.g0039	NA	NA	DOWN	5.004	4.388	6.406	10.523	9.545	8.592	2.261	2.802	3.512	1.022	0.886	0.764
Bpev01.c0045.g0049	NA	UP	NA	7.389	8.148	10.598	4.897	5.947	6.363	27.498	21.008	28.344	10.813	12.501	15.093
Bpev01.c0045.g0067	UP	NA	NA	0.478	0.788	0.892	2.206	1.626	2.023	1.288	0.632	1.222	0.045	0.174	0.106
Bpev01.c0045.g0072	DOWN	DOWN	NA	89.535	95.812	97.87	16.958	19.083	19.57	38.657	37.496	47.879	113.259	115.003	124.45
Bpev01.c0045.g0074	NA	UP	UP	31.762	36.813	34.215	15.13	18.031	19.641	255.189	252.973	232.186	486.22	490.495	470.382
Bpev01.c0045.g0077	NA	DOWN	DOWN	35.253	32.545	29.583	19.748	17.608	14.949	8.906	10.21	13.891	14.093	14.141	12.844
Bpev01.c0045.g0078	NA	NA	UP	4.386	6.14	7.17	2.214	3.955	3.086	4.817	4.095	7.331	30.731	30.696	30.497
Bpev01.c0045.g0079	NA	NA	UP	8.426	9.303	8.588	10.195	10.075	9.141	14.803	17.772	13.853	22.58	26.364	25.192
Bpev01.c0046.g0004	NA	NA	DOWN	6.716	6.511	6.706	4.992	3.582	3.806	4.491	6.564	5.214	0.54	1.336	1.132
Bpev01.c0046.g0006	DOWN	NA	UP	10.283	10.736	10.051	4.335	4.312	5.467	13.661	11.951	9.774	25.072	24.012	24.878
Bpev01.c0046.g0007	NA	NA	UP	15.238	14.483	14.195	16.757	15.142	16.262	21.979	21.376	19.989	36.349	35.998	33.915
Bpev01.c0046.g0009	NA	UP	UP	0.364	0.208	0.251	0.324	0.339	0.282	2.46	3.721	1.704	8.066	8.47	8.965
Bpev01.c0047.g0008ANDBpev01.c0047.g0009	NA	UP	NA	1.791	1.631	1.433	2.936	2.686	2.07	4.935	6.823	4.712	1.424	1.743	1.263
Bpev01.c0050.g0002	NA	UP	UP	4.945	6.047	5.315	4.002	4.219	3.266	11.475	11.392	12.117	18.966	19.89	21.597
Bpev01.c0050.g0007	DOWN	NA	NA	3.066	2.961	3.252	1.713	1.032	1.39	4.991	3.22	3.771	2.048	2.142	2.025
Bpev01.c0050.g0008	NA	NA	DOWN	30.459	31.552	28.571	30.621	28.167	27.661	23.324	24.655	26.527	9.307	9.246	7.618
Bpev01.c0050.g0011	NA	NA	DOWN	11.282	11.654	10.058	10.298	9.28	7.28	16.982	13.807	15.969	1.786	2.426	1.074
Bpev01.c0050.g0014	NA	UP	UP	1.117	1.107	1.438	0	0.083	0	3.448	4.053	4.986	25.418	25.931	25.337
Bpev01.c0050.g0015	NA	UP	NA	1.783	2.268	1.296	0.355	0.727	0.618	13.912	19.002	14.339	2.254	1.555	1.944
Bpev01.c0050.g0020	NA	NA	UP	33.991	34.674	31.795	32.016	34.696	34.861	45.81	53.218	46.306	80.645	81.361	82.039
Bpev01.c0050.g0023	NA	NA	UP	45.466	41.506	41.231	37.797	42.13	39.937	44.993	53.648	44.32	92.612	89.529	88.702
Bpev01.c0050.g0026	NA	NA	DOWN	784.878	777.234	744.68	911.686	882.413	886.192	701.669	629.01	630.829	356.195	303.732	307.02
Bpev01.c0050.g0027	NA	NA	UP	7.809	9.106	7.857	7.537	7.604	5.391	8.449	7.445	8.829	47.071	48.443	48.113
Bpev01.c0050.g0028	NA	DOWN	DOWN	10.715	10.811	10.816	11.84	9.345	10.259	4.728	2.828	4.594	1.206	0.834	1.173
Bpev01.c0050.g0030	NA	UP	UP	7.836	9.061	10.038	7.289	7.723	7.007	18.21	18.534	17.868	48.149	49.473	52.939
Bpev01.c0050.g0031	NA	NA	UP	66.172	69.266	77.826	92.216	90.964	100.618	74.788	59.929	74.952	156.814	163.895	164.282
Bpev01.c0050.g0033	NA	NA	DOWN	6974.89	6499.33	6339.44	6017.48	6849.11	6253.56	4987.1	5045.07	4878.75	1248.55	1021.42	1016.28
Bpev01.c0050.g0035	NA	NA	DOWN	11.944	11.862	10.854	8.836	7.434	7.956	7.275	6.489	6.547	0.481	0.563	0.377
Bpev01.c0050.g0036	NA	UP	NA	6.158	5.312	9.428	8.046	8.862	7.1	14.73	11.63	12.165	7.79	8.266	8.48
Bpev01.c0050.g0037	NA	UP	NA	24.893	27.229	32.599	29.055	28.445	28.82	101.343	68.04	84.903	52.416	47.43	53.806
Bpev01.c0050.g0038	NA	NA	UP	2.64	2.481	1.856	1.63	2.388	1.446	3.639	1.467	2.484	7.818	8.041	9.753
Bpev01.c0050.g0042	NA	NA	UP	141.605	144.26	155.359	131.496	124.102	119.858	198.694	209.344	223.896	442.252	455.297	460.348
Bpev01.c0050.g0043	NA	NA	DOWN	304.504	302.946	307.802	310.86	304.713	303.518	445.913	346.726	421.879	57.162	55.375	57.122
Bpev01.c0050.g0045	NA	DOWN	DOWN	1.958	2.432	2.286	2.577	1.885	2.136	0.747	0.866	0.485	0.49	0.65	0.535
Bpev01.c0050.g0046	NA	NA	UP	15.926	18.198	17.48	16.206	17.846	15.899	29.027	23.229	25.466	113.017	100.514	98.592
Bpev01.c0050.g0047	NA	NA	UP	43.75	47.765	45.306	48.626	46.922	48.879	72.833	76.657	67.823	107.721	119.107	105.101
Bpev01.c0050.g0049	NA	DOWN	NA	28.135	31.018	30.172	27.405	23.291	23.117	15.145	14.566	15.629	15.213	14.78	14.813
Bpev01.c0050.g0051	NA	DOWN	DOWN	8.097	8.798	8.037	10.239	8.666	8.746	3.76	5.08	3.626	0.955	0.888	0.71
Bpev01.c0050.g0052	NA	NA	DOWN	247.495	255.023	259.814	298.607	300.861	299.048	249.075	279.281	278.451	50.911	57.469	58.195
Bpev01.c0050.g0057	NA	UP	NA	0.847	0.772	1.036	0.715	1.186	0.675	2.068	2.353	1.951	1.083	1.458	0.805
Bpev01.c0050.g0058	NA	UP	NA	5.83	6.046	7.514	5.855	5.103	6.646	16.386	11.503	12.853	9.178	9.245	10.212
Bpev01.c0050.g0069	NA	NA	UP	10.482	12.528	11.674	8.838	11.423	8.416	15.911	13.785	13.778	17.145	22.172	13.631
Bpev01.c0050.g0076	NA	DOWN	DOWN	87.403	86.457	78.446	72.535	75.178	64.486	33.962	45.561	39.781	24.596	17.693	18.975
Bpev01.c0050.g0094	DOWN	DOWN	DOWN	9.072	7.352	10.286	2.919	2.607	3.215	2.776	4.122	2.601	1.372	1.165	1.155
Bpev01.c0050.g0103	NA	UP	UP	1.774	1.381	1.093	1.598	0.76	2.12	26.243	15.887	20.913	60.479	33.259	34.412
Bpev01.c0050.g0104	NA	UP	UP	2.25	2.193	1.343	1.249	0.112	0.641	19.722	20.514	19.14	100.061	106.94	107.234
Bpev01.c0050.g0105	NA	NA	UP	0.472	2.483	2.564	1.617	1.631	1.583	2.652	1.565	2.691	3.202	3.227	2.982
Bpev01.c0050.g0106	NA	UP	NA	113.487	113.612	112.584	70.684	68.37	67.435	437.542	376.523	406.976	128.698	131.885	128.612
Bpev01.c0050.g0108	NA	NA	UP	36.797	46.523	37.664	32.584	32.303	28.108	30.219	30.298	35.123	80.21	85.537	88.777
Bpev01.c0050.g0110	NA	NA	UP	0.621	0.437	1.851	0	0	0	0.987	3.142	2.208	8.201	8.314	8.402
Bpev01.c0050.g0111	NA	NA	UP	77.527	78.253	83.421	70.708	72.546	74.662	113.389	183.835	131.757	189.08	219.325	225.967
Bpev01.c0050.g0121	NA	NA	UP	58.326	61.388	68.067	67.098	67.096	69.804	97.872	130.194	102.12	154.683	167.588	172.483
Bpev01.c0050.g0122	NA	NA	DOWN	21.424	20.317	21.62	24.931	25.895	23.385	13.647	10.303	13.413	6.69	7.19	7.858
Bpev01.c0050.g0124	NA	NA	DOWN	49.985	48.738	47.069	52.425	54.656	52.055	35.972	26.978	31.483	14.666	14.212	14.598
Bpev01.c0050.g0125	NA	NA	UP	5.222	4.672	3.973	4.748	4.28	4.952	6.634	6.71	8.333	14.547	15.554	15.412
Bpev01.c0050.g0127	NA	DOWN	NA	10.44	8.364	10.096	9.976	7.896	8.692	3.63	4.611	4.253	5.023	6.397	7.178
Bpev01.c0050.g0130ANDBpev01.c0050.g0131	NA	NA	UP	42.373	41.87	40.795	46.217	44.563	44.019	69.984	70.53	65.265	84.306	88.197	83.603
Bpev01.c0050.g0132	NA	DOWN	DOWN	70.65	72.652	56.242	60.737	68.746	64.154	31.46	14.678	27.929	16.819	13.699	13.99
Bpev01.c0050.g0133	NA	NA	UP	6.783	7.342	6.078	6.409	6.45	6.336	7.347	7.121	7.194	11.83	12.122	14.304
Bpev01.c0050.g0141	NA	DOWN	DOWN	3.754	4.446	3.521	4.499	4.336	3.76	0.404	1.651	1.545	1.749	1.476	1.473
Bpev01.c0050.g0147	NA	DOWN	DOWN	18.986	19.814	17.021	19.514	22.414	20.912	6.617	6.486	5.55	7.488	6.57	6.098
Bpev01.c0050.g0148	NA	NA	DOWN	30.536	28.809	31.964	23.205	23.687	23.595	15.794	15.953	16.272	5.108	5.116	4.658
Bpev01.c0050.g0150	NA	NA	UP	20.219	19.12	20.41	17.027	17.441	18.944	28.458	30.435	25.581	42.13	41.816	40.026
Bpev01.c0050.g0151	NA	DOWN	NA	14.27	14.783	8.285	13.14	12.819	13.839	2.99	2.301	2.497	14.004	10.698	12.756
Bpev01.c0050.g0153	NA	DOWN	NA	9.222	10.584	10.815	7.076	4.729	5.217	5.834	3.832	5.332	19.435	17.719	12.608
Bpev01.c0050.g0155	NA	NA	DOWN	1.17	1.315	1.695	2.074	2.45	2.262	1.174	1.055	1.52	0.55	0.636	0.441
Bpev01.c0050.g0156	NA	NA	DOWN	1.557	1.141	1.51	2.272	1.029	2.511	2.997	0.573	3.574	0.345	0.353	0.43
Bpev01.c0050.g0157	NA	DOWN	DOWN	16.537	13.39	13.797	8.067	7.658	8.253	5.887	5.192	6.809	2.24	3.091	2.203
Bpev01.c0050.g0159	NA	NA	DOWN	2.541	3.283	2.463	3.012	2.799	4.738	1.06	2.152	2.161	0.914	0.731	0.498
Bpev01.c0050.g0161	NA	NA	UP	50.888	46.954	46.485	54.617	53.192	54.66	98.743	94.957	96.068	195.411	184.239	174.522
Bpev01.c0050.g0162	NA	UP	UP	14.095	12.743	15.098	25.563	22.815	24.298	30.303	29.993	29.55	26.386	27.339	25.679
Bpev01.c0051.g0005	NA	NA	UP	43.362	44.675	43.035	31.051	31.071	33.327	53.692	52.585	56.256	113.924	118.999	126.823
Bpev01.c0051.g0007	NA	NA	UP	6.795	7.07	6.754	6.197	4.261	5.53	11.16	12.39	12.018	15.89	16.726	15.606
Bpev01.c0051.g0013	NA	UP	UP	6.866	7.525	8.183	7.967	9.179	7.812	11.239	20.481	14.914	23.02	21.969	22.883
Bpev01.c0051.g0014	NA	NA	UP	30.841	30.227	29.716	25.092	20.03	21.252	33.279	8.835	28.978	56.598	61.049	59.353
Bpev01.c0051.g0017	NA	NA	UP	9.27	5.637	9.663	8.576	9.199	11.563	16.961	10.347	12.558	30.918	30.396	26.915
Bpev01.c0051.g0018	NA	NA	UP	14.961	14.43	39.797	13.326	11.021	29.074	43.531	10.667	8.726	85.098	25.522	25.284
Bpev01.c0051.g0019	NA	DOWN	DOWN	10.606	9.087	10.042	7.223	7.639	6.373	4.444	3.468	4.267	2.575	2.927	2.487
Bpev01.c0051.g0021	NA	UP	UP	16.266	14.066	16.178	10.427	11.625	11.19	34.466	40.977	43.197	72.573	70.968	78.117
Bpev01.c0051.g0022	NA	NA	DOWN	14.445	16.811	16.334	19.14	18.396	17.117	12.2	11.13	12.595	5.501	4.36	2.902
Bpev01.c0051.g0024	NA	NA	UP	1.02	1.14	1.39	1.252	1.027	0.692	1.756	1.809	1.501	2.802	2.345	1.979
Bpev01.c0051.g0027	NA	NA	UP	62.259	66.681	63.987	82.128	76.855	75.048	71.738	58.627	77.33	133.394	141.102	135.834
Bpev01.c0051.g0036	NA	DOWN	UP	86.022	55.155	81.607	112.915	114.427	110.397	31.472	42.153	42.843	199.735	216.268	205.129
Bpev01.c0051.g0037	NA	NA	UP	14.673	16.762	14.451	13.135	14.537	12.341	15.41	18.364	16.339	74.518	67.999	69.719
Bpev01.c0051.g0039	NA	NA	UP	0.817	0.471	0.379	0.422	0.265	0.218	0.125	0.182	0.443	1.72	1.687	1.257
Bpev01.c0051.g0040	NA	DOWN	DOWN	24.537	23.485	24.954	26.372	22.577	25.616	9.488	10.832	10.668	6.758	5.783	6.637
Bpev01.c0051.g0041	DOWN	NA	UP	2.645	2.176	2.689	0.819	1.109	0.946	1.877	2.177	1.242	10.385	9.621	9.095
Bpev01.c0051.g0050	NA	NA	UP	0.347	0.411	0.575	0	0.209	0.407	0.274	0.301	0.167	1.365	2.047	2.348
Bpev01.c0051.g0054	NA	NA	UP	1.381	2.267	0.627	1.538	0.506	0.979	1.68	2.91	1.066	4.36	4.206	4.971
Bpev01.c0051.g0055	NA	UP	UP	0.1	0.095	0	0	0	0	4.328	5.811	4.706	1.649	2.42	2.331
Bpev01.c0051.g0056	NA	NA	UP	7.465	8.231	9.339	7.256	6.571	6.365	8.429	8.5	9.541	26.697	27.633	26.517
Bpev01.c0051.g0059	NA	NA	UP	1.011	1.36	1.43	1.02	0.881	1.06	1.995	4.85	2.756	21.2	18.215	21.112
Bpev01.c0051.g0065	NA	DOWN	DOWN	32.472	26.507	31.811	30.865	37.526	30.746	8.046	8.786	11.267	13.32	6.977	8.378
Bpev01.c0051.g0066	NA	NA	UP	11.139	9.819	8.792	11.747	10.13	12.341	13.483	10.123	17.439	18.791	22.746	21.526
Bpev01.c0051.g0072	UP	UP	NA	11.631	13.649	12.672	76.202	83.043	83.448	43.196	53.579	50.178	9.034	9.241	8.602
Bpev01.c0051.g0073	NA	NA	UP	7.713	6.534	6.929	6.166	8.077	8.024	6.085	6.442	8.467	14.395	14.894	16.018
Bpev01.c0051.g0075	NA	NA	UP	5.623	5.296	5.782	5.227	5.491	7.991	15.239	11.89	10.041	31.806	18.603	20.464
Bpev01.c0051.g0077	NA	NA	UP	13.651	14.147	14.658	12.608	13.596	10.475	10.238	10.911	11.593	47.768	55.334	51.2
Bpev01.c0051.g0081	NA	NA	UP	28.612	26.972	28.476	22.888	27.364	25.497	33.089	22.009	26.134	64.526	55.078	53.062
Bpev01.c0051.g0084	NA	NA	UP	27.631	27.267	40.582	28.401	25.088	28.656	72.56	73.055	76.997	65.503	100.66	102.837
Bpev01.c0051.g0086	DOWN	UP	UP	1.568	1.3	1.87	0.497	0.593	0.519	74.995	59.784	73.694	11.333	12.585	12.006
Bpev01.c0051.g0088	NA	UP	NA	0.092	0.176	0.21	0.315	0	0.138	13.463	13.523	15.568	0.984	1.494	1.525
Bpev01.c0051.g0089	DOWN	UP	UP	3.344	4.661	4.524	1.377	2.012	2.223	247.455	174.088	244.697	42.899	46.727	47.603
Bpev01.c0051.g0090	NA	NA	DOWN	47.179	49.632	49.054	50.768	50.663	49.233	49.443	50.241	46.479	16.813	14.557	15.594
Bpev01.c0051.g0095	NA	DOWN	DOWN	3.202	5.333	2.458	2.668	3.06	2.888	0.872	1.543	0.921	0.457	0.256	0.333
Bpev01.c0051.g0096	NA	NA	DOWN	5.123	6.608	7.139	3.27	3.479	4.245	2.257	3.314	3.059	0.812	1.417	1.711
Bpev01.c0051.g0097	NA	UP	NA	121.743	122.208	122.066	101.882	92.601	93.343	197.807	263.511	230.076	157.954	187.876	187.319
Bpev01.c0051.g0100	NA	NA	DOWN	2394.57	2265.94	2022.64	2222.55	2334.13	2237.39	1525.07	1606.01	1343.39	405.669	326.53	306.47
Bpev01.c0051.g0101	NA	NA	UP	7.607	7.586	7.844	9.41	9.129	8.586	4.38	8.452	5.636	18.679	17.94	18.491
Bpev01.c0051.g0102	NA	NA	UP	290.702	262.602	296.246	194.106	261.164	233.617	432.569	418.601	443.165	681.873	643.284	626.339
Bpev01.c0051.g0103	NA	NA	DOWN	46.946	48.622	53.526	30.263	31.906	34.593	59.199	69.615	62.44	17.661	21.474	16.377
Bpev01.c0051.g0106	NA	NA	DOWN	15.475	15.876	14.884	8.079	10.131	9.851	14.749	18.852	15.86	0.511	0.272	0.487
Bpev01.c0051.g0107	NA	NA	DOWN	287.38	278.579	289.433	283.049	293.178	290.884	337.59	513.949	363.425	10.006	7.416	5.09
Bpev01.c0051.g0109	NA	NA	DOWN	54.386	59.373	54.682	63.869	67.812	64.975	27.56	34.006	28.599	1.899	3.389	1.988
Bpev01.c0051.g0111	NA	NA	UP	0.487	0.36	0	0.371	0.275	0.161	0.291	0.386	0.295	1.505	1.711	1.786
Bpev01.c0051.g0115	NA	UP	UP	19.355	20.011	20.893	22.141	23.641	21.249	49.79	42.898	46.298	68.868	73.703	73.242
Bpev01.c0051.g0116	NA	UP	DOWN	49.678	49.738	51.228	36.016	41.664	38.726	106.734	98.042	111.184	19.975	20.525	20.431
Bpev01.c0051.g0119ANDBpev01.c0051.g0120	NA	NA	DOWN	3055.58	1927.4	1955.19	3117.47	5001.86	4863.65	1090.47	548.444	2825.27	669.454	986.44	975.557
Bpev01.c0051.g0121	UP	NA	DOWN	58.623	57.747	62.256	113.552	114.406	125.111	40.822	35.692	40.468	10.212	7.85	7.332
Bpev01.c0051.g0126	NA	DOWN	NA	48.62	52.09	55.426	54.842	61.339	60.52	22.801	12.832	18.965	46.248	48.383	46.688
Bpev01.c0051.g0127	DOWN	NA	DOWN	8.243	5.853	7.334	3.481	3.658	3.612	5.213	0.874	4.663	1.279	2.062	2.928
Bpev01.c0051.g0128	NA	DOWN	NA	28.888	32.646	29.449	24.136	22.481	22.765	13.112	13.604	15.284	16.251	16.614	16.101
Bpev01.c0051.g0129	NA	NA	UP	14.724	10.054	15.227	6.857	7.864	8.412	18.648	30.52	28.712	35.912	20.369	35.744
Bpev01.c0051.g0142	NA	DOWN	DOWN	42.204	39.971	38.786	75.451	74.149	70.445	16.334	9.953	15.822	1.655	1.035	1.821
Bpev01.c0051.g0144	NA	NA	UP	0.884	0.888	1.161	0.509	0.31	0.549	3.614	2.444	3.586	5.643	5.446	6.524
Bpev01.c0051.g0146	NA	NA	UP	83.006	87.741	86.446	84.115	87.618	85.683	92.657	109.637	99.331	279.821	287.335	302.348
Bpev01.c0051.g0147	NA	DOWN	DOWN	25.484	26.954	30.577	16.268	18.37	17.064	10.939	7.123	12.22	4.29	6.222	2.468
Bpev01.c0051.g0149	NA	NA	DOWN	6.593	7.321	7.343	12.251	11.529	10.966	6.483	3.721	6.509	3.681	3.624	3.028
Bpev01.c0051.g0150	NA	NA	DOWN	109.159	103.171	102.143	71.857	72.988	74.878	60.252	59.247	55.697	21.917	22.698	19.977
Bpev01.c0051.g0151	NA	NA	DOWN	63.635	60.623	61.777	49.704	47.3	48.266	38.807	45.926	41.195	19.717	21.201	19.408
Bpev01.c0051.g0158	NA	NA	DOWN	282.813	277.05	276.939	277.653	290.849	286.732	211.411	180.611	214.088	56.164	50.375	45.097
Bpev01.c0051.g0160	NA	UP	NA	158.001	160.104	163.703	98.412	99.917	106.341	485.399	473.073	501.201	135.054	142.818	135.788
Bpev01.c0051.g0162	NA	DOWN	DOWN	41.23	40.932	41.993	20.391	22.732	20.83	8.805	11.281	9.659	9.359	7.668	8.099
Bpev01.c0051.g0165	NA	NA	UP	268.503	262.659	269.557	238.234	236.626	247.92	369.706	353.985	353.143	553.228	507.596	498.301
Bpev01.c0051.g0167	NA	NA	UP	11.296	11.154	10.573	10.72	9.503	10.264	10.277	11.452	11.261	35.721	37.756	36.817
Bpev01.c0051.g0170	NA	NA	UP	16.684	16.287	15.762	18.146	17.717	17.326	19.253	18.671	17.597	31.904	35.978	35.342
Bpev01.c0051.g0171	NA	DOWN	DOWN	189.704	200.235	199.522	285.91	278.139	287.716	100.142	28.007	77.346	0.952	1.886	2.686
Bpev01.c0051.g0172	NA	UP	DOWN	13.227	12.748	14.827	26.65	27.188	24.444	109.075	55.08	99.447	6.397	4.519	6.289
Bpev01.c0051.g0175	NA	NA	UP	10.919	10.297	9.814	11.815	9.869	11.6	14.442	13.133	17.151	24.283	24.751	21.413
Bpev01.c0051.g0178ANDBpev01.c0051.g0179	NA	NA	DOWN	3.754	4.739	4.711	4.759	5.069	4.805	4.222	3.189	5.164	2.577	2.224	0.946
Bpev01.c0051.g0180	NA	NA	DOWN	12.938	9.656	11.749	9.188	11.217	8.625	7.637	2.566	5.684	0.548	0.402	1.061
Bpev01.c0051.g0184	NA	NA	UP	17.287	15.335	15	24.109	22.509	25.279	16.174	15.946	18.031	54.269	52.31	54.525
Bpev01.c0051.g0185	NA	NA	DOWN	189.242	196.163	190.032	243.522	250.855	239.289	188.137	161.921	188.79	42.04	37.934	36.345
Bpev01.c0051.g0190	NA	NA	UP	30.393	33.946	29.664	35.268	33.33	32.638	42.218	47.557	42.761	86.27	87.434	88.837
Bpev01.c0051.g0192	NA	NA	DOWN	9.948	11.113	10.151	13.793	12.949	14.079	11.115	7.605	11.918	3.66	3.702	4.047
Bpev01.c0051.g0197	DOWN	NA	NA	3.889	2.253	2.973	1.856	1.155	1.323	5.388	6.51	5.422	1.659	2.044	2.376
Bpev01.c0051.g0200	NA	NA	UP	10.927	10.314	11.758	8.158	8.707	7.441	7.423	6.984	6.349	22.743	23.846	22.408
Bpev01.c0051.g0202	NA	DOWN	NA	7.623	7.854	8.23	6.728	8.479	7.567	3.802	5.658	2.481	3.976	4.559	3.925
Bpev01.c0052.g0005	NA	NA	UP	21.435	24.913	23.96	27.633	27.847	29.657	37.332	30.725	36.038	45.82	46.314	43.716
Bpev01.c0052.g0006ANDBpev01.c0052.g0007	NA	UP	NA	3.054	1.595	3.238	3.077	3.387	3.144	10.192	14.369	10.859	4.609	2.968	5.763
Bpev01.c0052.g0009	NA	UP	UP	7.14	6.127	5.928	7.544	5.743	6.692	19.087	21.776	18.568	25.277	25.121	24.7
Bpev01.c0052.g0010	NA	NA	UP	147.372	155.081	160.555	123.914	123.455	116.324	167.232	187.817	169.372	392.291	372.91	364.079
Bpev01.c0052.g0013	NA	NA	UP	15.852	17.175	16.966	21.759	19.956	19.825	26.069	18.139	22.972	45.182	47.755	43.259
Bpev01.c0052.g0021	NA	NA	DOWN	69.939	65.926	85.238	103.129	105.172	88.25	96.882	85.353	87.546	22.995	24.988	26.46
Bpev01.c0052.g0027	NA	UP	UP	3.774	2.435	3.002	2.675	2.836	2.837	13.788	19.921	16.342	87.293	104.632	104.78
Bpev01.c0052.g0036	NA	NA	DOWN	38.179	42.474	41.401	43	40.854	43.275	32.036	28.023	27.284	18.048	16.474	16.415
Bpev01.c0052.g0037	NA	NA	DOWN	3.449	5.04	4.21	7.131	8.277	7.848	4.068	4.089	4.514	1.079	0.568	0.79
Bpev01.c0052.g0039	NA	UP	UP	4.593	5.712	4.284	7.044	7.276	7.111	12.503	8.325	10.592	13.354	12.757	11.847
Bpev01.c0052.g0040	NA	NA	DOWN	34.246	34.713	32.115	65.21	60.811	68.802	26.058	25.075	27.367	5.625	5.634	5.23
Bpev01.c0052.g0041	NA	NA	UP	18.007	18.137	19.418	25.014	24.099	27.088	24.219	19.838	21.952	37.98	39.77	38.044
Bpev01.c0052.g0043	NA	UP	NA	10.155	10.914	11.946	13.578	10.991	14.961	23.052	21.053	22.152	16.032	15.106	22.86
Bpev01.c0052.g0046	NA	UP	NA	326.467	336.674	334.424	420.126	434.156	442.084	698.974	785.176	684.207	502.388	534.724	539.226
Bpev01.c0052.g0051	NA	UP	NA	1.311	0.873	1.698	1.098	1.557	1.689	3.481	4.785	4.334	1.665	1.139	1.21
Bpev01.c0052.g0052	NA	UP	NA	23.108	23.403	20.74	30.8	28.943	31.957	197.028	239.706	196.882	39.693	38.962	41.714
Bpev01.c0052.g0053	NA	NA	UP	10.831	12.501	10.91	8.528	10.086	9.081	5.21	4.286	7.681	31.746	30.113	25.831
Bpev01.c0052.g0055	NA	NA	DOWN	107.912	108.296	109.458	75.917	82.433	83.911	84.243	86.438	83.232	34.499	30.408	33.261
Bpev01.c0052.g0056	NA	NA	DOWN	176.181	176.307	180.495	174.537	176.892	173.546	133.67	124.097	141.803	73.473	76.439	75.695
Bpev01.c0052.g0060	UP	NA	NA	1.721	1.582	1.433	3.671	3.483	5.393	1.336	1.257	1.374	0.58	0.552	0.446
Bpev01.c0052.g0062	NA	NA	DOWN	4.609	4.232	5.664	5.236	5.045	5.459	7.98	5.468	4.319	0.827	1.811	2.288
Bpev01.c0052.g0063	NA	NA	DOWN	5.614	4.726	5.185	4.918	3.591	3.046	3.587	5.05	4.185	0.38	0.229	0.564
Bpev01.c0052.g0064	NA	NA	UP	2.491	2.208	2.479	2.07	0.931	1.12	4.667	4.761	2.97	6.203	6.073	5.159
Bpev01.c0052.g0066	NA	NA	DOWN	52.884	58.331	53.434	55.421	52.534	51.779	45.957	36.139	39.367	21.794	21.505	20.685
Bpev01.c0052.g0068	NA	UP	NA	52.543	52.809	53.119	68.327	69.801	67.694	172.044	156.655	172.215	57.148	54.047	52.896
Bpev01.c0052.g0069	NA	NA	DOWN	16.792	14.627	17.891	12.726	13.172	12.083	10.147	9.646	9.141	6.729	7.315	6.032
Bpev01.c0052.g0071	NA	UP	NA	0.274	0.313	0.214	0.276	0.113	0	2.74	2.591	3.214	0.917	1.596	1.205
Bpev01.c0052.g0072	NA	NA	DOWN	34.525	36.183	36.426	47.922	49.789	51.197	36.779	34.103	39.024	14.18	17.521	15.813
Bpev01.c0052.g0074	UP	UP	UP	1.418	1.695	1.159	3.346	3.591	2.18	4.673	3.949	4.123	16.708	17.953	16.932
Bpev01.c0052.g0076	DOWN	DOWN	DOWN	5.743	4.809	4.073	2.327	1.859	1.347	1.48	2.603	1.253	0.431	0.374	0.26
Bpev01.c0052.g0078	DOWN	NA	UP	2.58	2.735	1.63	0.547	0.572	0.556	4.039	5.364	2.836	11.808	15.792	16.686
Bpev01.c0052.g0079	NA	NA	UP	26.477	27.067	28.829	31.698	26.97	27.991	31.662	32.789	34.396	54.782	55.264	51.088
Bpev01.c0052.g0080	NA	NA	UP	2.318	2.486	2.675	2.078	2.012	1.987	4.848	5.192	6.539	4.617	4.716	5.656
Bpev01.c0052.g0082	NA	NA	DOWN	2.494	2.493	2.924	2.858	4.135	3.597	1.221	1.897	1.386	0.964	0.707	0.64
Bpev01.c0052.g0083ANDBpev01.c0052.g0084	NA	DOWN	DOWN	3.24	3.785	2.091	2.678	4.898	3.235	2.336	0.524	1.54	0.88	0.832	1.55
Bpev01.c0052.g0086	NA	NA	UP	1.553	0.98	1.201	1.76	0.936	0.92	0.697	1.767	0.912	5.699	3.998	5.566
Bpev01.c0052.g0087	NA	NA	UP	53.178	53.181	48.068	50.55	57.512	44.806	68.24	88.218	66.104	96.951	96.991	99.098
Bpev01.c0052.g0088	NA	NA	UP	52.534	53.003	53.308	52.055	52.463	55.316	70.653	60.55	59.833	122.334	115.95	106.628
Bpev01.c0052.g0089	NA	NA	DOWN	46.165	48.061	60.01	37.482	44.133	41.433	43.645	52.656	58.816	10.264	12.678	14.111
Bpev01.c0052.g0091	NA	DOWN	NA	28.711	24.075	26.353	28.203	26.751	29.896	11.796	12.643	12.22	22.041	20.428	23.723
Bpev01.c0052.g0092	NA	NA	DOWN	251.854	222.859	214.562	191.249	203.309	193.783	174.576	170.564	177.687	76.611	69.865	69.725
Bpev01.c0052.g0093	NA	NA	UP	50.063	51.128	44.422	65.632	66.61	70.704	49.621	44.564	46.385	111.685	103.814	106.38
Bpev01.c0052.g0095	NA	UP	UP	22.992	24.558	19.543	24.109	24.341	25.325	46.378	44.281	46.564	63.704	65.013	65.56
Bpev01.c0052.g0097	NA	NA	DOWN	15.692	16.261	12.791	13.868	13.128	13.491	10.757	14.845	10.597	7.455	6.779	5.676
Bpev01.c0052.g0099	NA	NA	DOWN	9.485	10.705	10.077	19.933	21.308	20.359	17.176	19.647	18.776	3.558	3.333	3.743
Bpev01.c0052.g0100ANDBpev01.c0052.g0101	NA	NA	UP	20.084	19.541	22.401	19.098	18.867	19.901	18.701	11.936	16.493	42.259	44.172	44.489
Bpev01.c0052.g0102	NA	NA	DOWN	777.352	765.623	761.642	920.554	918.276	898.932	975.198	946.034	931.36	290.499	275.385	271.99
Bpev01.c0052.g0103	NA	NA	UP	9.759	9.62	9.616	12.08	11.628	10.929	11.381	8.815	13.484	26.108	26.192	23.703
Bpev01.c0052.g0107	NA	NA	UP	71.803	72.87	71.918	80.487	75.263	76.66	71.618	17.676	49.275	193.714	161.556	155.992
Bpev01.c0052.g0108	NA	NA	DOWN	4010.05	4081.06	4047.43	4186.89	4260.38	4223.19	3759.42	2595.17	4127.26	992.671	1106.26	1090.91
Bpev01.c0052.g0109	NA	NA	UP	39.27	36.688	37.072	19.049	21.808	21.994	29.094	18.946	26.03	98.961	93.052	92.896
Bpev01.c0052.g0110	NA	NA	DOWN	264.277	267.118	250.378	221.672	211.141	212.167	174.178	175.173	137.712	144.002	92.692	83.682
Bpev01.c0052.g0115	DOWN	UP	UP	3.408	3.405	3.147	1.515	1.763	1.027	12.633	10.234	13.818	9.805	9.823	9.554
Bpev01.c0052.g0119	NA	NA	DOWN	11.036	10.141	9.984	9.87	8.834	10.161	6.574	7.792	8.905	4.174	4.401	5.116
Bpev01.c0052.g0120	NA	NA	DOWN	25.326	30.02	28.205	18.587	23.393	22.329	16.733	17.799	20.59	8.489	10.225	8.183
Bpev01.c0052.g0125	NA	DOWN	DOWN	3.603	3.234	3.59	3.662	3.86	2.93	1.104	0.939	0.647	1.146	0.839	0.884
Bpev01.c0052.g0130	NA	NA	DOWN	8.123	8.414	7.586	5.078	3.886	4.478	12.069	9.921	11.951	2.198	2.481	3.959
Bpev01.c0052.g0133	NA	NA	UP	404.522	392.577	381.823	378.35	371.338	374.406	537.744	336.752	463.191	1035.49	876.711	856.809
Bpev01.c0052.g0135	NA	DOWN	DOWN	78.238	77.827	72.392	94.397	93.539	90.967	28.001	20.97	27.07	34.552	30.972	29.079
Bpev01.c0052.g0136	NA	NA	UP	13.493	16.6	14.615	12.949	14.585	12.72	21.72	17.182	17.671	24.963	31.593	33.124
Bpev01.c0052.g0138	DOWN	NA	DOWN	21.617	21.85	21.705	7.43	6.219	5.569	12.484	16.669	14.647	5.801	7.037	6.001
Bpev01.c0052.g0141	NA	NA	DOWN	16.281	17.324	17.839	26.74	29.33	26.853	13.944	11.277	13.412	8.941	6.283	7.554
Bpev01.c0052.g0146	NA	UP	DOWN	4.216	5.502	5.938	4.507	4.609	4.375	19.479	17.83	20.144	1.989	1.981	1.947
Bpev01.c0052.g0149	NA	NA	DOWN	20.307	27.898	19.19	13.616	15.392	12.603	11.346	10.171	12.011	1.546	1.101	1.608
Bpev01.c0052.g0161	DOWN	NA	NA	3.645	2.684	2.338	1.517	1.189	1.244	6.266	4.992	5.021	2.384	2.847	2.289
Bpev01.c0052.g0162	NA	DOWN	NA	6.41	6.524	7.004	8.511	8.205	8.575	4.076	1.57	3.297	5.582	5.726	5.793
Bpev01.c0052.g0169	NA	UP	NA	0.889	1.115	0.969	0.966	0.775	0.764	2.288	2.473	2.494	0.341	0.439	0.278
Bpev01.c0052.g0172	NA	DOWN	NA	4.004	3.148	4.416	3.052	4.408	3.48	2.092	1.851	1.645	8.712	7.076	8.059
Bpev01.c0052.g0176	DOWN	DOWN	DOWN	3.178	1.679	2.283	1.056	0.926	1.178	0.211	0	0.688	0.383	0.259	0.579
Bpev01.c0052.g0180	NA	NA	UP	1.801	2.314	1.93	1.649	1.777	1.957	1.509	1.072	1.159	3.286	4.322	5.409
Bpev01.c0052.g0182	NA	UP	UP	2.301	1.33	1.47	3.055	2.524	2.516	4.864	3.451	5.708	7.648	7.308	6.946
Bpev01.c0052.g0183	NA	NA	UP	8.271	7.717	7.875	6.202	5.772	6.827	12.002	17.36	11.897	15.326	17.324	14.857
Bpev01.c0052.g0184	NA	NA	UP	30.716	31.829	34.455	31.525	30.29	32.017	37.993	36.429	36.835	79.863	78.744	78.622
Bpev01.c0052.g0191	NA	UP	UP	0.532	0.368	0.515	1.099	0.748	1.083	3.908	2.882	4.712	4.087	5.741	4.059
Bpev01.c0052.g0193	NA	DOWN	DOWN	12.28	12.218	9.491	8.005	7.232	6.456	1.784	0.991	2.114	0	0.155	0
Bpev01.c0052.g0196	NA	NA	UP	43.29	42.903	43.661	51.036	51.443	56.725	56.305	44.54	58.575	144.835	148.873	147.049
Bpev01.c0052.g0197	NA	NA	DOWN	73.56	77.057	69.2	45.768	53.46	52.754	50.931	38.31	46.855	37.405	25.971	27.605
Bpev01.c0052.g0203	NA	DOWN	DOWN	126.227	124.85	121.447	123.579	134.201	129.579	44.525	35.997	47.699	21.003	21.215	21.748
Bpev01.c0052.g0208	NA	NA	DOWN	54.91	49.861	56.451	57.694	50.104	48.102	33.317	28.795	35.509	18.473	18.637	20.293
Bpev01.c0052.g0210	NA	NA	DOWN	10.729	9.844	10.295	12.721	12.727	13.124	7.706	10.294	8.078	3.425	3.334	4.182
Bpev01.c0052.g0214	NA	NA	DOWN	1.453	1.46	2.066	1.932	1.011	0.806	1.403	1.282	1.338	0.111	0.222	0.293
Bpev01.c0052.g0216	NA	UP	NA	2.822	3.536	5.124	2.146	1.904	1.535	16.519	26.853	16.165	2.683	5.445	3.591
Bpev01.c0052.g0218	NA	NA	UP	25.02	24.13	25.724	36.828	41.731	39.664	24.818	19.82	25.12	66.069	64.257	66.37
Bpev01.c0052.g0220	NA	NA	UP	192.483	190.791	182.173	216.139	216.92	209.255	231.441	207.338	254.562	702.115	707.068	709.531
Bpev01.c0052.g0221	NA	NA	UP	2.509	2.186	0.832	2.202	1.608	1.179	2.485	1.141	3.262	5.714	5.401	5.347
Bpev01.c0052.g0223ANDBpev01.c0052.g0224	NA	NA	UP	28.116	29.639	27.645	27.596	28.967	26.743	26.109	21.065	24.14	78.161	71.436	66.001
Bpev01.c0053.g0009	NA	UP	NA	1.105	1.292	0.78	0.779	0.946	0.718	1.51	3.16	3.798	0	0.061	0.072
Bpev01.c0053.g0015	NA	NA	UP	32.706	45.994	52.107	36.92	32.367	27.233	23.019	43.252	30.192	65.092	70.564	66.556
Bpev01.c0053.g0026	NA	UP	UP	27.141	27.321	28.283	20.015	18.749	16.807	115.755	126.52	113.014	67.823	78.587	77.949
Bpev01.c0053.g0030	NA	NA	DOWN	7.5	7.874	7.226	10.584	11.187	9.472	8.94	5.992	8.301	0.751	1.218	0.727
Bpev01.c0053.g0034	NA	NA	DOWN	52.875	55.449	52.41	51.291	54.243	50.158	44.419	39.736	42.16	19	20.988	16.906
Bpev01.c0053.g0038	NA	NA	DOWN	3.345	5.07	4.985	7.076	6.283	3.447	3.323	4.57	7.64	0.51	1.42	0.511
Bpev01.c0053.g0043	NA	NA	UP	1.093	0.406	0.996	0.676	0.425	0.48	2.973	1.595	4.51	17.779	18.786	21.415
Bpev01.c0053.g0047	NA	NA	UP	16.975	16.059	19.381	13.726	13.98	15.459	26.046	33.253	30.558	35.185	33.604	38.416
Bpev01.c0053.g0052	NA	NA	DOWN	74.459	78.707	70.364	92.991	91.247	89.015	116.206	116.107	112.294	27.326	28.413	31.376
Bpev01.c0053.g0053	DOWN	DOWN	DOWN	2.612	2.22	2.965	0.089	0.139	0	0.097	0	0.245	0.22	0.343	0.458
Bpev01.c0053.g0055	NA	DOWN	DOWN	21.793	15.597	15.168	16.766	18.477	13.703	5.681	4.887	11.14	4.21	8.609	8.87
Bpev01.c0053.g0056	NA	DOWN	UP	6.076	6.033	5.644	4.397	4.422	4.513	2.893	1.954	1.976	18.35	17.763	16.766
Bpev01.c0053.g0057	NA	UP	UP	6.885	6.868	7.33	7.138	8.859	8.001	13.943	19.423	20.41	14.499	16.45	15.157
Bpev01.c0053.g0058	NA	DOWN	NA	53.763	45.296	48.223	42.046	57.701	34.943	24.872	21.349	22.419	41.115	37.416	31.38
Bpev01.c0053.g0059	NA	NA	UP	0.333	0.226	0	0	0.245	0	0.548	0.49	0.563	7.751	8.61	10.061
Bpev01.c0053.g0060	NA	NA	UP	0	0	0	0	0	0	0	0	0	2.261	3.373	2.348
Bpev01.c0053.g0063	NA	NA	UP	0.569	0.442	0.329	0.379	0.143	0.029	3.142	1.222	3.62	6.809	6.821	6.404
Bpev01.c0054.g0001ANDBpev01.c0054.g0002	NA	NA	UP	3.851	4.987	5.455	3.315	3.914	3.58	5.1	5.236	3.425	9.38	13.504	9.805
Bpev01.c0054.g0004ANDBpev01.c0054.g0005	NA	NA	UP	4.701	7.742	4.079	3.208	5.68	4.006	7.823	6.095	9.538	12.504	15.382	11.818
Bpev01.c0055.g0005	NA	NA	UP	33.855	29.018	35.829	26.263	25.393	22.875	33.377	9.723	46.431	68.857	57.436	54.443
Bpev01.c0055.g0011	DOWN	DOWN	DOWN	4.995	7.405	6.354	2.168	2.169	2.766	1.301	0.711	0.361	2.23	2.031	2.514
Bpev01.c0055.g0015	NA	NA	DOWN	4.684	3.734	3.524	2.975	1.711	2.05	2.737	1.827	2.835	0.962	1.616	1.255
Bpev01.c0055.g0016	NA	DOWN	DOWN	8.038	7.21	7.986	8.656	6.726	7.114	2.999	1.723	3.303	1.665	1.027	1.512
Bpev01.c0055.g0019	UP	NA	DOWN	2.158	1.235	2.202	5.184	4.677	4.721	0.659	1.906	1.378	0	0.059	0.156
Bpev01.c0055.g0024	NA	UP	UP	18.885	18.779	20.931	21.628	18.822	17.977	37.923	43.467	36.33	51.272	48.849	49.059
Bpev01.c0055.g0025	NA	NA	UP	38.485	36.797	39.367	56.131	53.102	54.319	57.734	40.398	54.012	81.347	74.012	74.054
Bpev01.c0055.g0027	NA	UP	UP	2.536	2.872	2.732	2.793	3.071	2.053	7.51	4.766	6.24	5.162	5.936	4.316
Bpev01.c0055.g0028	NA	NA	DOWN	143.516	140.766	155.424	189.647	203.213	197.341	165.27	161.02	160.013	31.501	30.076	27.644
Bpev01.c0055.g0032	NA	UP	UP	0.71	0.834	0.991	0	0.254	0.396	2.314	1.661	1.718	2.542	3.736	3.686
Bpev01.c0056.g0001	NA	NA	UP	5.018	3.279	5.502	3.899	3.346	3.698	2.697	7.826	4.761	11.842	8.447	9.637
Bpev01.c0056.g0003	NA	NA	UP	4.072	2.415	4.468	2.604	2.071	2.573	2.538	2.38	3.083	7.604	6.694	6.633
Bpev01.c0056.g0006	NA	NA	UP	63.444	50.096	54.067	44.76	46.257	40.618	59.443	84.11	62.564	114.949	113.213	105.412
Bpev01.c0058.g0001	NA	NA	DOWN	4.516	4.392	5.009	8.07	9.01	8.461	7.559	8.803	6.329	2.797	2.073	1.611
Bpev01.c0058.g0002ANDBpev01.c0058.g0003	NA	NA	DOWN	17.27	14.635	13.983	15.407	17.788	15.333	11.931	9.782	13.068	6.031	6.314	7.608
Bpev01.c0062.g0004	NA	NA	UP	16.487	14.939	15.928	18.502	18.124	18.171	17.906	20.726	18.869	60.389	60.476	58.323
Bpev01.c0062.g0006	NA	UP	NA	1.305	1.103	1.095	1.422	1.749	1.745	2.29	2.813	1.733	2.199	2.117	1.692
Bpev01.c0062.g0008	NA	NA	UP	9.4	7.325	11.415	6.096	4.755	6.791	7.003	7.791	7.599	29.038	32.898	32.47
Bpev01.c0062.g0013	NA	DOWN	DOWN	67.034	67.063	73.485	60.794	69.815	72.001	21.238	18.192	16.814	3.943	3.886	2.682
Bpev01.c0062.g0018	NA	NA	UP	13.092	15.056	13.373	21.891	21.505	21.74	32.851	22.729	27.182	28.874	26.986	27.266
Bpev01.c0062.g0022	NA	NA	UP	22.838	24.948	26.431	21.219	24.755	22.721	48.27	53.727	47.928	131.433	141.131	139.915
Bpev01.c0062.g0032	NA	NA	UP	18.232	18.2	18.054	18.431	20.313	21.431	24.811	32.244	24.678	40.552	41.738	41.711
Bpev01.c0062.g0034	NA	NA	UP	29.593	28.282	30.145	27.058	30.894	26.741	44.49	34.299	43.328	224.582	218.227	216.639
Bpev01.c0062.g0037	DOWN	UP	UP	6.074	6.641	5.093	1.962	3.002	2.438	21.791	24.379	21.595	12.429	12.944	12.96
Bpev01.c0062.g0039	NA	DOWN	UP	8.798	10.37	9.256	6.083	9.129	7.519	4.942	1.965	3.788	51.99	47.686	46.115
Bpev01.c0062.g0040	NA	NA	UP	0.512	0.728	0.496	0.807	0.746	0.693	0.644	0.733	0.638	1.788	1.828	1.844
Bpev01.c0062.g0044	NA	NA	UP	3.881	3.321	3.397	2.338	2.197	2.156	5.506	4.748	4.274	10.861	11.634	10.676
Bpev01.c0062.g0049	NA	NA	UP	15.343	11.601	14.61	15.451	12.623	11.972	15.022	14.129	13.152	30.826	27.27	27.812
Bpev01.c0062.g0050	NA	NA	DOWN	87.413	87.714	88.322	73.136	73.262	73.41	82.524	76.017	93.085	18.131	21.774	21.287
Bpev01.c0062.g0066	NA	NA	UP	0	0.3	0	0.124	0.244	0	0.742	1.349	0.618	4.184	2.759	3.758
Bpev01.c0062.g0067	NA	UP	NA	65.069	58.189	59.258	55.265	54.347	55.844	135.9	179.415	151.52	41.476	39.286	41.681
Bpev01.c0062.g0071	NA	NA	DOWN	137.615	140.797	141.335	76.024	71.656	76.464	91.184	107.501	101.361	40.944	48.382	49.239
Bpev01.c0062.g0073	NA	DOWN	NA	17.091	17.4	17.084	6.874	9.899	10.162	5.564	3.658	5.297	9.41	8.55	6.188
Bpev01.c0062.g0076	NA	NA	DOWN	2.804	3.637	1.973	5.459	3.455	3.097	2.833	1.726	1.08	1.092	1.036	0.616
Bpev01.c0062.g0079	NA	NA	UP	37.426	35.043	35.126	68.869	74.155	69.868	56.909	60.628	64.536	76.994	71.827	71.946
Bpev01.c0062.g0080	NA	NA	DOWN	9.821	8.591	10.072	10.601	10.817	9.246	7.59	7.845	8.84	2.947	3.643	3.237
Bpev01.c0062.g0081	DOWN	NA	NA	1.509	1.357	1.957	0.329	0.438	0.47	1.009	1.545	0.948	1.731	2.712	1.769
Bpev01.c0062.g0082	NA	NA	DOWN	15.362	16.784	16.917	17.3	16.127	13.99	16.939	9.747	18.806	2.032	1.718	2.749
Bpev01.c0062.g0085	NA	UP	DOWN	67.637	66.042	66.417	49.611	50.477	45.126	160.894	177.601	144.567	24.552	22.62	20.941
Bpev01.c0062.g0087	NA	NA	UP	32.976	34.577	32.866	27.909	29.09	27.822	55.558	69.037	54.374	84.103	92.474	91.404
Bpev01.c0063.g0002	NA	NA	UP	18.618	20.123	21.216	14.602	14.042	16.28	32.622	41.235	37.977	81.951	83.438	83.762
Bpev01.c0063.g0006	NA	UP	UP	9.946	9.508	9.611	6.91	7.203	5.693	21.275	19.701	18.104	19.922	19.196	21.13
Bpev01.c0063.g0008	NA	DOWN	DOWN	56.903	55.055	51.793	53.065	57.867	52.601	25.694	17.412	26.519	16.7	17.97	16.677
Bpev01.c0063.g0009	NA	DOWN	DOWN	22.861	21.241	20.396	20.824	19.156	20.39	8.288	7.744	7.167	8.273	9.913	9.19
Bpev01.c0063.g0020	NA	NA	DOWN	12.562	14.205	14.063	18.63	16.858	19.709	8.891	8.342	7.997	1.041	1.572	1.033
Bpev01.c0063.g0022	NA	DOWN	NA	9.623	8.996	10.02	9.407	6.117	14.253	6.396	7.551	4.281	7.159	8.048	6.254
Bpev01.c0063.g0026	NA	DOWN	DOWN	59.843	54.776	55.602	73.81	72.523	67.669	19.709	11.177	18.91	10.147	10.479	10.939
Bpev01.c0063.g0027	NA	DOWN	DOWN	6.69	7.219	6.382	5.931	5.482	5.731	2.26	1.822	2.508	0.633	1.186	0.865
Bpev01.c0063.g0028	NA	DOWN	NA	9.704	8.445	9.731	8.877	9.182	6.886	4.922	0.313	3.997	8.796	8.716	7.59
Bpev01.c0063.g0029	NA	DOWN	NA	13.698	19.745	17.75	16.227	17.096	15.54	12.633	4.873	7.266	21.322	22.187	18.851
Bpev01.c0063.g0033	NA	UP	NA	2.204	1.933	1.563	2.731	2.101	1.85	9.013	5.679	5.746	1.945	1.657	1.711
Bpev01.c0064.g0001	NA	NA	DOWN	15.176	14.583	13.738	18.83	18.475	18.035	13.415	15.378	17.041	1.915	1.864	2.249
Bpev01.c0066.g0004	NA	DOWN	NA	2.973	3.08	2.698	3.387	3.546	3.29	1.016	0.495	1.022	1.315	1.447	1.419
Bpev01.c0066.g0006	NA	NA	UP	21.542	24.759	22.704	23.823	20.818	24.15	31.067	30.482	31.393	59.608	61.815	62.707
Bpev01.c0066.g0007	NA	NA	UP	82.011	88.322	85.948	80.454	76.95	76.599	118.828	121.18	117.381	165.945	165.54	165.921
Bpev01.c0066.g0009	NA	NA	DOWN	8.128	9.079	10.413	9.516	10.14	9.285	6.864	11.466	8.268	3.43	3.727	4.68
Bpev01.c0066.g0014	NA	UP	UP	7.396	7.468	7.128	6.76	8.704	8.22	19.473	15.682	19.783	13.885	14.841	15.716
Bpev01.c0066.g0016	NA	NA	DOWN	66.851	70.01	70.542	73.9	78.137	72.417	78.836	63.462	75.436	23.404	22.282	22.528
Bpev01.c0066.g0017	NA	NA	UP	32.567	33.318	31.891	38.238	38.799	38.313	42.37	48.084	41.379	61.139	60.275	61.557
Bpev01.c0066.g0021	UP	NA	UP	10.311	14.469	9.857	20.625	22.308	32.745	20.105	28.172	16.497	28.904	35.503	30.661
Bpev01.c0066.g0022	UP	NA	NA	0.457	0.945	0.879	2.035	1.626	1.412	1.296	1.262	1.998	0.462	1.124	0.59
Bpev01.c0066.g0024	NA	NA	UP	10.775	14.91	13.055	11.778	11.017	11.693	13.576	5.523	12.344	32.642	27.244	26.12
Bpev01.c0066.g0028	NA	NA	UP	21.659	22.074	20.174	31.062	33.815	28.327	20.118	19.902	16.206	49.999	53.641	43.249
Bpev01.c0066.g0029	NA	NA	DOWN	98.6	97.834	88.493	65.88	65.612	66.989	66.889	37.23	51.113	29.996	28.468	24.931
Bpev01.c0066.g0033	NA	DOWN	DOWN	90.952	70.282	73.75	81.521	81.838	64.052	39.478	9.726	32.712	30.059	13.739	15.941
Bpev01.c0066.g0036	NA	UP	NA	4.125	4.763	4.087	2.668	3.051	2.482	5.421	11.856	9.231	2.587	2.794	3.177
Bpev01.c0066.g0040	NA	NA	UP	30.317	29.259	31.132	40.474	48.644	38.96	25.958	26.05	30.057	93.503	95.509	95.111
Bpev01.c0066.g0042	NA	NA	UP	0.461	0.51	0.59	0.663	0.191	0.853	0.907	2.266	1.287	1.179	1.021	1.354
Bpev01.c0066.g0043	NA	NA	DOWN	143.365	142.597	140.657	119.581	123.109	120.452	127.683	108.326	120.284	25.342	26.741	29.207
Bpev01.c0066.g0044	NA	NA	DOWN	173.996	189.114	175.077	148.417	146.139	142.449	190.815	233.982	199.9	34.72	37.841	42.313
Bpev01.c0066.g0045	NA	NA	DOWN	10.583	10.552	10.584	11.653	11.706	12.87	10.243	8.508	8.664	2.991	3.216	2.85
Bpev01.c0066.g0046	NA	UP	UP	14.529	17.449	17.844	16.758	20.131	16.263	61.319	93.18	64.139	38.99	40.454	39.25
Bpev01.c0066.g0047	NA	DOWN	DOWN	80.433	80.045	81.215	60.184	53.984	59.658	33.236	37.617	37.022	15.576	15.701	17.876
Bpev01.c0066.g0048	NA	DOWN	DOWN	12.369	10.884	11.2	10.163	10.567	10.789	5.377	4.194	5.827	1.578	1.404	0.977
Bpev01.c0066.g0052	NA	NA	UP	1.397	0.757	0.349	1.08	0.835	0.783	1.525	2.64	1.335	1802.28	1696.37	1643.88
Bpev01.c0066.g0058	NA	UP	UP	11.144	11.606	13.076	15.878	15.292	14.091	32.72	35.731	31.639	37.853	38.714	39.614
Bpev01.c0066.g0060	NA	NA	UP	9.244	8.162	9.627	5.907	6.58	6.388	13.258	13.662	14.039	22.916	21.187	19.681
Bpev01.c0066.g0064	NA	NA	DOWN	9.233	9.246	10.582	11.819	11.739	12.204	5.973	5.695	5.354	2.308	2.225	1.584
Bpev01.c0066.g0065	NA	NA	UP	28.519	28.576	28.95	26.372	25.628	21.917	32.613	29.407	28.975	64.258	65.17	57.396
Bpev01.c0068.g0004	DOWN	UP	UP	13.855	13.655	17.076	0.712	0.528	0.723	321.328	456.901	350.427	767.105	728.197	726.082
Bpev01.c0068.g0006	NA	UP	NA	0.775	1.372	1.443	0.984	0.245	0.498	12.727	7.446	11.239	0.58	1.012	1.737
Bpev01.c0068.g0007	NA	UP	DOWN	258.663	266.234	257.087	295.495	286.052	288.415	662.53	577.072	638.804	36.687	32.825	30.194
Bpev01.c0069.g0001	NA	NA	UP	50.818	49.014	49.158	38.403	29.26	30.524	36.918	11.954	22.854	123.928	96.974	87.376
Bpev01.c0069.g0002	NA	NA	UP	60.963	61.778	61.17	63.775	60.528	60.608	72.857	67.086	80.364	159.805	167.671	165.944
Bpev01.c0073.g0003	NA	UP	NA	124.875	116.542	123.199	197.582	202.865	196.916	245.633	323.382	256.565	84.203	87.092	86.435
Bpev01.c0073.g0006	NA	NA	DOWN	1.516	2.286	1.544	1.331	0.768	0.59	1.478	1.393	2.064	0.384	0.581	0.988
Bpev01.c0074.g0001	NA	NA	UP	329.448	335.703	338.405	442.084	442.959	440.838	370.684	437.366	374.443	628.055	635.643	643.748
Bpev01.c0074.g0007	NA	NA	UP	96.604	101.212	106.93	94.535	99.301	94.537	239.018	151.833	214.751	254.336	268.913	270.774
Bpev01.c0074.g0008	NA	NA	UP	131.556	132.109	113.944	119.114	116.753	120.671	169.962	216.132	178.264	279.576	316.117	301.567
Bpev01.c0074.g0009	NA	NA	UP	0.577	0.667	0.896	1.414	0.793	1.743	2.349	1.547	1.731	6.35	4.424	6.061
Bpev01.c0074.g0014	NA	DOWN	NA	5.224	5.277	4.803	5.119	3.655	4.086	1.125	0.088	2.539	5.244	6.238	4.225
Bpev01.c0074.g0018ANDBpev01.c0074.g0019	NA	NA	DOWN	24.756	25.568	26.444	23.313	23.087	26.725	20.779	17.023	18.535	6.198	2.966	4.031
Bpev01.c0074.g0021	DOWN	NA	NA	218.599	222.241	217.552	99.483	99.853	106.871	167.123	171.358	176.214	244.678	262.774	261.738
Bpev01.c0075.g0004	NA	NA	UP	1.601	3.934	2.984	2.791	3.41	3.195	3.049	5.045	4.359	6.011	4.565	6.03
Bpev01.c0075.g0005	UP	NA	NA	0	0	0	19.457	17.899	19.784	0.812	0.848	0.722	0	0	0
Bpev01.c0075.g0006	UP	NA	NA	0.613	0	0	34.616	34.81	37.395	1.246	1.941	0.454	0.312	1.234	0.617
Bpev01.c0076.g0001	NA	NA	UP	33.657	34.418	34.054	38.05	37.502	34.208	19.237	19.532	16.025	79.324	60.339	59.819
Bpev01.c0076.g0002	NA	NA	UP	1.119	1.733	1.155	0.26	0.21	1.075	1.415	0.783	1.375	6.404	1.996	2.516
Bpev01.c0077.g0001	NA	NA	UP	6.435	7.118	7.797	5.425	5.002	5.01	5.568	7.685	7.001	96.094	77.193	78.482
Bpev01.c0077.g0010	NA	DOWN	NA	20.422	20.034	28.508	25.438	24.863	25.294	12.362	7.489	10.331	26.326	32.678	36.214
Bpev01.c0077.g0013	NA	NA	UP	2.023	1.382	1.774	1.57	0.971	1.168	2.737	2.739	2.306	21.622	26.244	31.055
Bpev01.c0077.g0014	NA	DOWN	NA	3.972	6.059	4.516	2.746	2.832	3.499	1.337	0.866	1.577	3.218	2.579	1.832
Bpev01.c0079.g0001	UP	NA	NA	0	0	0.653	103.166	102.194	108.89	2.656	0.915	2.823	0.13	0.254	0
Bpev01.c0080.g0001	NA	DOWN	DOWN	12.743	11.518	11.985	14.614	11.871	9.936	5.135	5.364	7.714	4.566	5.51	5.386
Bpev01.c0080.g0006	NA	DOWN	NA	53785.2	57456.2	58428.8	59819	63398.9	61867.6	61275.6	47187.5	60585	37699.7	33982.8	32012.7
Bpev01.c0080.g0007	NA	NA	UP	0.494	0.118	0.483	0.73	0.688	0.869	3.308	1.203	2.626	5.804	5.593	5.567
Bpev01.c0080.g0016	NA	NA	UP	4.855	5.211	5.255	3.097	3.357	2.34	6.063	3.814	6.393	12.042	14.703	14.262
Bpev01.c0080.g0018	NA	NA	UP	53.5	55.453	59.76	48.815	46.454	45.902	89.031	88.144	88.211	149.302	158.557	150.531
Bpev01.c0080.g0021	NA	NA	DOWN	76.302	71.033	69.245	83.206	82.221	46.307	47.983	77.218	80.833	19.267	16.223	17.181
Bpev01.c0080.g0022	NA	NA	DOWN	190.711	196.501	198.464	206.914	194.22	201.107	183.146	224.003	208.088	19.747	20.42	17.168
Bpev01.c0080.g0025	NA	NA	DOWN	61.585	69.28	67.499	65.731	65.637	67.302	39.282	48.2	44.255	21.177	22.69	22.848
Bpev01.c0080.g0027	NA	UP	NA	234.234	236.851	242.297	173.501	180.736	189.053	636.536	495.471	613.892	148.118	152.49	152.553
Bpev01.c0080.g0028	NA	NA	DOWN	2.936	2.675	2.799	2.813	3.254	2.604	1.794	0.65	2.084	0.004	0.126	0.313
Bpev01.c0080.g0029	DOWN	UP	DOWN	12.372	10.998	10.866	3.861	5.48	3.445	68.752	92.113	68.376	1.072	0.776	0.487
Bpev01.c0080.g0032	NA	NA	DOWN	12.457	12.254	13.031	11.563	13.088	10.276	11.774	9.282	10.121	4.464	3.302	3.942
Bpev01.c0080.g0035	NA	NA	UP	65.284	67.578	68.555	84.012	83.997	82.866	81.161	111.817	83.698	121.002	128.8	129.875
Bpev01.c0080.g0042	NA	NA	DOWN	11.608	11.215	11.311	16.746	17.083	17.455	11.416	8.93	12.096	5.698	4.777	7.231
Bpev01.c0080.g0045	NA	DOWN	DOWN	3.702	4.032	3.567	2.326	2.788	1.976	1.211	2.228	1.653	1.591	1.559	1.157
Bpev01.c0080.g0047	NA	DOWN	DOWN	12.969	12.597	12.235	6.18	7.566	4.99	4.351	5.731	4.263	2.69	2.288	3.123
Bpev01.c0080.g0048	NA	NA	UP	21.264	23.554	24.457	23.814	20.564	22.305	28.482	33.667	30.191	48.109	53.297	52.37
Bpev01.c0080.g0049	NA	NA	DOWN	6.95	6.81	8.551	5.127	4.95	5.094	11.761	11.485	14.289	2.002	2.067	2.122
Bpev01.c0080.g0055	NA	DOWN	NA	28.579	32.069	33.001	26.798	24.218	24.012	13.257	13.517	12.07	16.837	15.503	18.404
Bpev01.c0080.g0060	NA	NA	UP	19.576	22.279	22.428	15.013	14.141	16.332	26.051	47.673	25.103	45.953	53.495	54.102
Bpev01.c0080.g0063	NA	NA	DOWN	6581.35	6281.61	6703.27	4065.47	5791.75	4968.31	3972.72	4476.06	2828.1	2233.7	1529.78	1194.54
Bpev01.c0080.g0066	NA	DOWN	DOWN	33.585	33.212	35.066	46.247	49.111	50.472	17.439	16.049	17.709	7.838	9.683	10.577
Bpev01.c0080.g0067	NA	NA	UP	21.435	20.373	23.699	21.098	19.372	20.27	43.38	41.535	40.768	49.829	60.057	55.099
Bpev01.c0080.g0068	NA	UP	NA	397.874	371.678	376.079	603.146	603.847	625.663	1178.81	1040.7	1116.92	595.69	627.09	648.536
Bpev01.c0080.g0069	NA	NA	UP	28.306	28.52	29.741	33.58	36.247	33.685	46.456	47.102	45.832	49.323	54.868	59.805
Bpev01.c0080.g0073	NA	UP	UP	12.586	14.866	15.361	18.485	17.862	18.581	58.26	64.046	57.934	34.043	37.215	36.469
Bpev01.c0080.g0082	NA	NA	UP	12.774	13.377	12.082	6.503	5.482	8.08	30.314	23.209	31.858	24.888	33.192	28.152
Bpev01.c0080.g0083	NA	DOWN	DOWN	3.718	5.383	3.862	4.147	3.923	3.316	1.629	0.92	1.471	1.118	1.157	0.748
Bpev01.c0080.g0084	NA	NA	UP	267.2	257.563	250.084	233.075	244.636	226.116	393.394	393.536	452.055	588.346	560.161	543.981
Bpev01.c0080.g0085	NA	NA	DOWN	13.553	11.445	15.359	10.164	10.505	9.015	7.083	7.312	8.541	1.066	0.964	0.875
Bpev01.c0080.g0087	DOWN	NA	UP	3.933	3.719	1.714	1.854	2.015	0.573	3.489	4.435	5.572	11.283	10.983	12.43
Bpev01.c0080.g0088	NA	DOWN	DOWN	20.247	18.18	20.382	26.611	23.555	25.744	9.283	5.246	10.059	6.819	5.881	6.592
Bpev01.c0080.g0091	NA	UP	UP	163.429	160.771	155.147	117	118.319	116.513	363.349	425.138	372.274	663.767	738.147	761.289
Bpev01.c0080.g0094	NA	NA	DOWN	6163.35	6161.62	5806.77	7911.26	8181.76	8152.55	5681.23	4296.12	5390.66	1063.65	1004.72	964.885
Bpev01.c0080.g0099	NA	NA	DOWN	22.164	23.018	20.599	17.546	17.318	20.163	17.398	23.563	27.142	6.139	7.37	6.154
Bpev01.c0080.g0104	NA	NA	UP	2.737	3.177	3.751	2.34	2.093	2.259	2.654	2.945	2.624	148.022	112.283	110.111
Bpev01.c0080.g0106	DOWN	DOWN	DOWN	10.47	8.571	10.933	5.076	4.575	2.916	5.316	3.966	6.325	4.397	2.717	4.966
Bpev01.c0080.g0107	NA	DOWN	NA	7.511	8.249	7.569	8.138	6.625	7.139	3.276	2.451	3.469	5.518	4.009	4.663
Bpev01.c0080.g0108	NA	NA	UP	1.116	0.436	1.1	0	0.428	0	0.48	0.058	0.391	11.851	10.883	9.849
Bpev01.c0080.g0109	NA	NA	DOWN	15.986	14.917	16.94	11.452	11.59	11.081	9.022	7.35	11.506	5.22	6.111	7.782
Bpev01.c0080.g0112	NA	NA	DOWN	47.287	44.547	47.5	61.049	61.003	60.948	28.873	26.02	29.783	8.853	10.085	9.447
Bpev01.c0080.g0113	UP	DOWN	DOWN	3.411	4.409	3.059	13.278	10.295	9.302	1.074	1.135	0.648	1.183	1.368	0.818
Bpev01.c0080.g0114	DOWN	NA	DOWN	13.358	12.952	13.579	3.098	2.451	2.928	6.759	7.968	8.598	2.524	3.671	4.013
Bpev01.c0080.g0120	NA	NA	UP	49.42	52.369	53.51	61.308	61.607	63.056	106.383	100.123	107.581	115.505	120.16	121.428
Bpev01.c0080.g0128	NA	NA	DOWN	5.324	5.564	6.861	6.79	5.822	5.835	4.409	3.549	3.813	1.238	1.368	2.162
Bpev01.c0081.g0001	NA	DOWN	NA	7.11	6.886	7.106	7.825	6.583	9.084	3.885	1.923	2.749	6.1	5.997	2.958
Bpev01.c0082.g0001	NA	UP	DOWN	3.613	3.866	4.267	3.067	5.144	3.983	8.966	9.889	5.766	1.519	1.596	1.225
Bpev01.c0082.g0002	NA	DOWN	NA	61.893	60.564	53.447	55.854	57.317	55.924	40.638	14.989	31.252	37.881	31.008	29.57
Bpev01.c0082.g0004	NA	UP	UP	1.074	0.806	1.235	0.648	0.298	0.95	1.914	3.61	2.873	2.324	1.933	2.585
Bpev01.c0082.g0005	NA	UP	UP	1.908	1.938	1.484	2.531	3.649	3.11	5.241	5.932	6.072	41.929	44.227	44.956
Bpev01.c0082.g0006	NA	NA	DOWN	29.899	29.32	36.804	28.728	23.954	24.319	31.364	30.318	33.059	15.116	13.99	14.816
Bpev01.c0082.g0010	NA	NA	UP	121.828	84.76	123.868	60.589	88.003	84.893	73.834	74.808	78.736	294.537	186.167	273.422
Bpev01.c0082.g0013	NA	NA	UP	30.693	29.795	28.636	20.802	21.876	21.478	32.892	37.139	34.272	58.561	60.353	61.526
Bpev01.c0082.g0014	NA	DOWN	DOWN	9.947	10.459	9.462	6.319	6.692	5.634	3.615	3.439	3.582	2.847	3.069	2.915
Bpev01.c0082.g0017ANDBpev01.c0082.g0018ANDBpev01.c0082.g0019	NA	NA	DOWN	121.423	127.108	48.536	37.443	36.628	41.136	135.952	94.171	123.717	57.325	58.397	56.723
Bpev01.c0082.g0022	NA	NA	UP	85.182	81.73	80.341	79.412	79.637	80.608	109.752	125.516	114.682	172.097	181.055	185.353
Bpev01.c0082.g0023	NA	NA	UP	18.085	20.641	18.062	17.211	15.412	16.37	36.583	36.674	35.189	84.957	87.666	84.039
Bpev01.c0082.g0026	NA	NA	UP	46.094	44.867	41.779	32.963	35.854	36.027	57.948	83.626	53.863	102.597	74.519	73.072
Bpev01.c0082.g0027	NA	NA	DOWN	206.901	203.994	198.889	133.631	140.255	136.692	127.578	93.004	115.914	50.772	50.506	48.608
Bpev01.c0082.g0028	NA	UP	NA	6.992	7.004	6.638	7.932	7.117	8.325	26.533	38.436	26.229	8.698	9.453	9.568
Bpev01.c0082.g0029	NA	NA	DOWN	84.026	89.853	85.155	77.791	75.902	78.846	57.749	59.768	56.726	36.822	33.313	32.753
Bpev01.c0082.g0032	NA	NA	DOWN	116.912	117.168	111.795	105.261	106.93	100.805	81.424	68.094	84.518	53.036	49.584	51.248
Bpev01.c0082.g0034	NA	DOWN	DOWN	471.96	481.895	503.821	754.081	806.162	770.658	187.972	321.205	209.617	56.629	50.409	56.235
Bpev01.c0082.g0035	DOWN	NA	NA	229.076	223.616	219.193	95.63	96.337	96.222	262.591	218.006	272.658	289.289	282.752	283.626
Bpev01.c0082.g0037	NA	NA	UP	84.899	81.467	74.689	80.141	79.608	78.129	125.617	147.626	118.241	190.687	181.456	176.899
Bpev01.c0082.g0038	NA	NA	DOWN	31.547	37.567	32.455	31.879	30.979	33.861	30.425	38.525	36.477	6.218	6.864	3.585
Bpev01.c0082.g0041	NA	NA	UP	30.319	33.23	30.667	30.148	30.192	30.739	31.948	28.031	31.431	74.223	73.684	75.624
Bpev01.c0082.g0043	NA	UP	UP	3.512	3.938	3.288	2.587	2.783	2.548	12.559	10.63	10.434	48.056	47.25	47.39
Bpev01.c0082.g0047	NA	NA	UP	2.58	2.961	1.696	1.245	2.685	2.212	0.814	0.549	0	8.303	10.961	10.897
Bpev01.c0082.g0049	NA	NA	UP	1.247	1.185	1.471	0	0	0.797	0.168	0.16	0.342	54.434	47.212	45.695
Bpev01.c0082.g0052	NA	DOWN	UP	3.136	3.203	3.865	3.913	2.861	1.773	0.75	1.097	1.174	12.504	8.833	12.636
Bpev01.c0082.g0054	NA	NA	UP	1.701	2.543	2.08	2.817	3.137	2.934	1.269	0.626	0.761	5.871	6.715	9.886
Bpev01.c0082.g0056	NA	NA	UP	0.449	1.197	0.262	0.125	0.163	0.055	0	0	0	11.58	13.696	12.907
Bpev01.c0082.g0058	NA	NA	UP	1.899	0.966	2.213	1.239	1.831	0.649	0.175	0.607	0.781	67.019	59.575	61.626
Bpev01.c0082.g0060	NA	NA	DOWN	668.963	656.968	645.909	672.247	680.847	678.106	1132.52	1360.85	1234.42	249.615	231.943	236.145
Bpev01.c0082.g0063ANDBpev01.c0082.g0064	NA	NA	UP	3.476	15.777	14.538	13.222	4.497	4.053	5.681	22.708	4.157	98.073	114.334	96.276
Bpev01.c0082.g0064	NA	NA	UP	26.569	27.875	27.376	29.498	31.666	35.613	35.151	40.374	38.2	71.584	69.106	75.729
Bpev01.c0082.g0073	NA	UP	NA	0.537	0.621	0.237	0.048	0.101	0	3.857	1.967	3.185	0.143	0.093	0.045
Bpev01.c0082.g0074	NA	NA	DOWN	17.392	20.944	19.194	25.27	25.997	29.151	11.003	17.531	15.348	6.961	8.489	7.759
Bpev01.c0082.g0075	DOWN	NA	NA	1.831	2.647	5.025	1.196	1.327	0.635	2.049	1.511	1.382	1.626	1.977	1.383
Bpev01.c0082.g0076	NA	DOWN	DOWN	21.51	23.321	21.521	22.441	23.703	24.575	9.366	8.17	10.09	6.249	4.512	5.896
Bpev01.c0082.g0078	NA	NA	UP	89.805	95.296	92.693	79.105	76.482	82.887	138.535	177.112	138.653	188.044	203.725	207.938
Bpev01.c0082.g0079	NA	DOWN	DOWN	18.781	19.482	16.863	21.714	22.242	19.237	5.217	4.102	5.303	4.218	5.135	3.658
Bpev01.c0082.g0083	NA	NA	DOWN	3.738	3.295	3.515	3.612	2.783	3.812	2.036	1.264	2.488	0.86	0.396	0.436
Bpev01.c0082.g0084	DOWN	NA	DOWN	5.651	7.334	7.932	1.482	1.162	0.918	7.94	7.218	8.88	1.599	2.291	0.893
Bpev01.c0082.g0087	NA	NA	DOWN	20.011	18.291	19.538	28.512	22.57	19.823	22.688	19.822	23.587	5.232	5.76	6.461
Bpev01.c0082.g0093	NA	DOWN	DOWN	9.788	9.463	10.46	6.297	7.363	7.35	2.532	0.873	2.509	2.149	1.413	2.826
Bpev01.c0082.g0097	NA	NA	DOWN	1.601	1.82	1.396	1.229	1.278	1.901	0.649	1.038	0.743	0.282	0.321	0.223
Bpev01.c0083.g0002	NA	NA	DOWN	59.13	53.705	53.914	66.381	66.764	68.034	52.23	44.152	47.221	25.016	24.069	23.249
Bpev01.c0083.g0004	NA	NA	UP	41.509	41.8	47.004	44.909	43.463	42.313	70.578	97.881	76.442	94.68	98.09	98.177
Bpev01.c0083.g0011	NA	UP	NA	2.301	2.434	4.297	2.723	3.745	3.258	9.837	14.232	11.725	3.814	4.026	3.088
Bpev01.c0083.g0019	NA	NA	DOWN	182.923	175.377	178.318	276.311	281.169	275.438	158.304	135.895	160.2	51.048	51.456	48.421
Bpev01.c0083.g0021	NA	UP	UP	11.611	12.447	13.806	10.197	10.658	10.788	30.894	28.762	26.414	142.353	137.659	137.572
Bpev01.c0083.g0023ANDBpev01.c0083.g0024	NA	NA	DOWN	2.189	1.169	1.144	1.367	1.92	1.621	1.593	0.998	1.343	0.347	0.518	0.368
Bpev01.c0083.g0025	NA	NA	DOWN	48.34	49.232	44.646	29.503	31.433	32.817	27.073	30.17	26.99	8.837	9.167	8.946
Bpev01.c0083.g0027	NA	NA	DOWN	7.707	7.879	7.923	6.935	5.545	6.168	4.089	5.866	3.977	1.919	2.706	2.414
Bpev01.c0083.g0030	NA	NA	DOWN	47.332	47.516	46.848	27.581	27.266	30.028	60.022	59.413	63.036	12.95	13.142	15.279
Bpev01.c0083.g0031	NA	NA	DOWN	8.314	8.162	6.237	6.689	5.961	7.381	6.692	3.636	6.356	0.884	0.687	1.357
Bpev01.c0088.g0005	UP	NA	NA	0.528	1.415	1.38	2.445	3.48	3.048	0.861	0.789	1.186	0.275	0.099	0.104
Bpev01.c0088.g0007	NA	NA	UP	57.057	59.203	61.492	65.957	64.078	66.077	96.926	138.834	116.575	137.351	149.76	162.63
Bpev01.c0088.g0009	NA	DOWN	DOWN	17.009	20.062	19.465	19.441	16.63	16.522	5.058	4.985	4.238	4.643	3.801	3.976
Bpev01.c0088.g0012	NA	NA	DOWN	4.902	5.435	3.915	5.061	7.266	5.476	4.329	2.804	5.854	2.706	2.526	1.917
Bpev01.c0088.g0017	NA	NA	DOWN	13.854	14.521	13.625	25.735	24.265	24.028	16.769	8.457	12.613	2.203	2.245	3.189
Bpev01.c0088.g0018	NA	UP	NA	7.048	6.136	6.552	5.155	4.7	5.531	10.405	23.285	17.265	6.954	5.682	6.407
Bpev01.c0088.g0020	NA	NA	DOWN	86.162	82.426	85.506	45.66	45.3	39.887	49.266	51.098	57.647	25.547	25.472	25.24
Bpev01.c0088.g0024	NA	DOWN	NA	61.221	62.211	58.777	73.208	75.668	71.778	22.726	10.397	19.037	34.313	28.2	22.579
Bpev01.c0088.g0027	NA	UP	UP	62.273	65.132	59.901	73.197	67.374	72.573	418.669	357.119	434.93	533.139	514.802	512.791
Bpev01.c0088.g0031	NA	UP	UP	11.022	11.406	10.745	10.627	10.348	10.155	94.083	115.29	99.47	51.522	50.427	52.337
Bpev01.c0088.g0034	NA	DOWN	DOWN	52.705	56.203	54.28	40.001	39.847	39.268	25.3	11.718	23.176	25.129	21.596	21.442
Bpev01.c0088.g0037	NA	NA	DOWN	6.518	7	6.679	8.237	8.359	8.136	6.758	4.25	9.384	1.013	1.491	1.237
Bpev01.c0088.g0041	NA	UP	UP	2.313	1.992	1.091	3.74	3.423	2.753	4.012	3.51	4.849	8.898	10.707	8.726
Bpev01.c0088.g0047	NA	UP	NA	7.426	8.247	7.545	5.555	6.567	5.207	17.359	16.543	17.873	11.063	12.29	10.646
Bpev01.c0088.g0048	NA	UP	NA	10.706	12.034	13.086	9.013	9.08	10.057	30.276	41.911	42.264	27.607	21.117	21.225
Bpev01.c0088.g0053	NA	NA	DOWN	83.61	84.399	82.746	111.414	110.895	105.254	104.22	70.044	104.005	38.366	34.06	34.764
Bpev01.c0088.g0054	NA	UP	UP	58.524	48.942	57.358	47.579	48.355	48.393	135.144	93.01	131.447	167.529	145.623	168.504
Bpev01.c0088.g0060	DOWN	DOWN	NA	103.518	102.356	113.035	44.92	44.078	41.573	37.272	16.141	29.6	69.015	57.275	56.804
Bpev01.c0088.g0062	NA	UP	UP	28.207	29.919	28.612	28.424	29.7	27.069	100.653	59.854	96.534	134.399	123.818	123.136
Bpev01.c0088.g0063	NA	NA	DOWN	2.066	2.234	2.792	2.667	1.94	2.329	1.007	0.757	1.462	0.577	0.458	0.078
Bpev01.c0088.g0064	NA	NA	DOWN	555.631	557.354	568.193	570.662	549.225	561.104	362.112	316.941	394.759	196.233	212.685	223.745
Bpev01.c0088.g0067	NA	NA	UP	28.435	27.294	32.673	20.339	22.043	22.69	46.891	53.281	42.576	65.551	71.485	66.942
Bpev01.c0088.g0071	NA	NA	DOWN	77.12	78.557	84.847	55.763	61.476	55.298	51.236	41.102	53.143	14.534	12.722	11.851
Bpev01.c0088.g0073	NA	NA	UP	0.303	0.205	0.533	0.211	0.066	0.321	0.545	0.32	0.124	4.166	3.993	2.95
Bpev01.c0088.g0074	NA	UP	NA	3.1	2.872	3.134	2.888	2.928	3.255	9.089	7.935	6.836	8.757	2.519	3.638
Bpev01.c0088.g0079	NA	NA	DOWN	8.62	9.731	9.741	5.191	5.355	5.286	7.022	7.325	6.014	1.506	0.544	1.399
Bpev01.c0088.g0082	NA	NA	UP	0.566	0.237	0.242	0.162	0	0.083	0.749	0.928	0.994	3.855	2.744	2.509
Bpev01.c0088.g0084	DOWN	NA	DOWN	17.908	18.081	16.897	6.106	6.728	7.162	12.274	12.136	10.913	2.314	1.686	3.438
Bpev01.c0088.g0085	NA	NA	DOWN	23.695	23.885	23.539	16.628	20.268	15.424	27.913	22.59	28.004	8.007	6.769	6.997
Bpev01.c0088.g0086	DOWN	NA	NA	7.683	9.368	7.183	3.159	3.558	3.942	16.706	12.181	16.141	14.315	11.81	12.663
Bpev01.c0088.g0087	NA	NA	DOWN	99.093	101.405	102.423	179.973	140.668	138.126	140.988	93.081	99.881	30.192	30.538	28.803
Bpev01.c0088.g0088	NA	NA	UP	3.438	2.775	3.503	4.989	5.247	4.774	3.353	6.138	3.696	12.915	16.279	13.095
Bpev01.c0088.g0090	NA	UP	DOWN	2.902	4.156	3.723	2.518	2.154	2.819	6.719	7.664	7.501	0.996	1.277	1.273
Bpev01.c0088.g0093	NA	UP	UP	0.746	0.568	1.353	1.294	1.412	0.589	1.706	2.876	2.706	9.647	10.175	9.83
Bpev01.c0088.g0094	NA	UP	NA	17.76	18.318	18.462	14.388	13.929	14.931	136.323	117.868	147.831	26.575	24.515	27.019
Bpev01.c0088.g0095	NA	NA	UP	5.465	5.713	5.693	6.821	7.148	6.952	6.136	5.798	8.263	17.156	16.32	15.132
Bpev01.c0088.g0097	NA	NA	DOWN	17.132	17.061	16.766	22.24	21.146	20.005	10.063	6.814	8.933	4.614	5.168	5.105
Bpev01.c0088.g0098	NA	NA	UP	42.852	37.293	34.022	36.66	38.197	34.802	30.315	25.634	31.859	174.84	155.695	154.917
Bpev01.c0088.g0106	NA	NA	UP	0.464	0.834	0.567	0.675	0.358	0.525	0.625	1.094	0.89	4.577	4.279	5.386
Bpev01.c0088.g0107	NA	NA	UP	21.796	24.568	23.601	21.976	18.534	21.081	23.977	15.19	22.409	59.148	57.492	62.6
Bpev01.c0088.g0109	NA	UP	UP	36.377	37.344	34.93	38.529	36.134	35.673	57.988	93.672	67.758	67.821	76.362	74.026
Bpev01.c0088.g0110	DOWN	UP	UP	2.459	1.252	1.813	0.384	0.439	0.784	76.983	77.036	78.49	53.538	56.551	61.509
Bpev01.c0088.g0113	NA	DOWN	DOWN	145.039	153.573	153.364	142.141	146.195	145.224	66.297	81.391	70.158	45.285	47.876	44.379
Bpev01.c0088.g0115	NA	NA	UP	3.497	3.466	3.073	3.771	2.985	3.395	5.476	3.099	2.807	12.938	10.353	12.288
Bpev01.c0088.g0116	NA	UP	UP	20.017	22.254	20.297	14.577	15.515	16.146	59.693	52.568	50.453	110.169	110.037	112.98
Bpev01.c0088.g0122	NA	DOWN	NA	14.451	10.591	12.064	5.586	5.56	6.388	5.419	4.35	4.935	18.053	12.722	11.941
Bpev01.c0088.g0124	DOWN	DOWN	NA	6.926	10.315	8.567	0.266	0.347	0.137	3.246	5.406	3.428	6.981	7.081	6.917
Bpev01.c0088.g0126	DOWN	DOWN	NA	5.615	6.361	7.709	0.582	0	0.209	4.468	1.7	3.29	10.67	6.78	8.657
Bpev01.c0088.g0128	NA	NA	UP	2.639	2.543	2.728	0	0	0	3.29	2.365	3.281	15.28	16.247	18.914
Bpev01.c0088.g0129	DOWN	NA	DOWN	59.745	62.221	56.185	12.879	13.411	10.759	36.651	39.401	31.882	28.594	26.326	22.191
Bpev01.c0088.g0130	DOWN	DOWN	NA	28.768	24.316	33.243	6.483	9.282	7.262	16.668	4.678	9.718	28.939	21.314	23.35
Bpev01.c0088.g0132	NA	NA	DOWN	39.928	40.068	41.506	63.927	50.905	50.207	21.339	29.117	23.439	15.279	19.449	19.115
Bpev01.c0088.g0133	NA	NA	DOWN	38.659	40.733	37.618	75.273	78.151	76.248	33.254	32.677	33.001	5.248	4.366	3.948
Bpev01.c0088.g0134	NA	NA	DOWN	24.899	23.082	22.153	22.306	26.12	21.441	14.824	12.48	14.203	4.321	5.608	4.607
Bpev01.c0089.g0001	NA	NA	UP	21.834	23.573	24.041	28.276	29.231	29.699	21.721	22.686	20.24	45.933	44.178	46.933
Bpev01.c0089.g0003	NA	NA	DOWN	12.864	15.001	11.919	12.324	10.879	11.28	8.275	5.55	6.72	5.674	4.751	4.795
Bpev01.c0089.g0005	NA	NA	UP	4.635	7.294	6.167	5.056	5.832	6.76	8.472	8.583	7.273	12.072	13.772	13.163
Bpev01.c0089.g0013	NA	NA	DOWN	79.004	74.091	77.295	70.263	62.904	68.404	89.998	129.019	107.523	22.824	22.938	21.962
Bpev01.c0089.g0019	NA	NA	DOWN	32.365	35.749	33.999	20.144	21.537	20.923	34.068	23.094	32.762	13.998	12.673	11.236
Bpev01.c0089.g0032	NA	NA	UP	39.052	26.642	32.08	35.935	43.101	39.455	99.066	15.744	79.865	69.335	72.188	171.691
Bpev01.c0089.g0047	NA	NA	DOWN	10.619	11.071	12.654	13.486	14.252	14.018	11.031	9.059	10.003	3.812	3.26	3.423
Bpev01.c0089.g0048	NA	NA	DOWN	5.362	3.539	4.942	3.934	8.357	6.039	4.155	7.187	8.698	1.354	0.772	1.117
Bpev01.c0089.g0051	NA	NA	UP	440.775	441.748	420.388	366.565	387.486	371.501	629.563	507.083	564.098	1383.03	1232.75	1202.67
Bpev01.c0089.g0053	NA	UP	NA	154.769	147.625	138.931	250.647	250.036	243.91	326.104	278.409	324.185	131.265	133.499	133.436
Bpev01.c0089.g0055	NA	NA	DOWN	14.121	16.289	16.147	28.168	26.839	25.979	18.71	23.439	20.266	6.072	6.664	6.283
Bpev01.c0089.g0057	DOWN	NA	NA	7.718	8.442	7.962	1.649	2.424	2.373	8.488	11.029	8.548	10.717	8.762	8.331
Bpev01.c0089.g0061	DOWN	UP	UP	8.296	9.098	8.974	4.513	4.17	4.04	39.471	46.633	39.26	35.853	39.848	41.247
Bpev01.c0089.g0063	NA	NA	UP	26.128	25.81	26.125	33.565	36.636	35.136	49.153	36.875	46.296	59.607	63.033	59.823
Bpev01.c0089.g0069ANDBpev01.c0089.g0070	NA	DOWN	NA	5.305	5.344	3.382	2.668	3.716	3.804	2.34	1.751	2.266	4.413	3.096	1.394
Bpev01.c0089.g0072	NA	UP	UP	8.999	10.058	9.401	10.123	11.462	11.276	23.341	19.738	20.528	25.941	26.795	26.423
Bpev01.c0089.g0075	NA	DOWN	DOWN	59.775	53.186	55.309	64.227	62.307	57.11	27.203	21.155	24.733	12.027	12.849	10.2
Bpev01.c0089.g0076	NA	NA	UP	0.623	0.9	1.525	0.464	0.679	0.921	0.407	0	0.517	3.634	4.666	4.664
Bpev01.c0089.g0077	NA	NA	UP	0	0.38	0	0.203	0	0	0	0	0	32.156	34.125	34.269
Bpev01.c0089.g0080	NA	NA	UP	26.839	29.708	27.651	32.09	31.066	32.388	38.463	33.111	39.811	59.292	68.485	65.139
Bpev01.c0089.g0081	DOWN	DOWN	DOWN	945.416	962.657	1000.02	454.869	470.742	461.3	97.456	58.062	95.263	25.756	23.042	24.081
Bpev01.c0089.g0082	NA	DOWN	DOWN	39.937	38.239	37.696	46.302	44.276	44.165	18.19	13.001	19.482	4.518	3.981	5.44
Bpev01.c0089.g0087	NA	NA	UP	20.222	22.029	15.948	20.957	19.634	15.166	11.647	17.487	12.098	85.683	107.376	112.126
Bpev01.c0089.g0095	NA	DOWN	DOWN	6.586	7.37	6.695	4.802	5.238	5.985	2.235	3.058	2.595	1.118	1.281	2.035
Bpev01.c0090.g0001	UP	UP	DOWN	6.414	6.152	5.426	11.642	12.429	11.758	14.1	9.779	14.223	0.865	0.505	0.164
Bpev01.c0090.g0006	NA	NA	DOWN	3.284	3.574	3.539	3.618	2.814	3.261	5.26	3.626	5.129	0.146	0.047	0
Bpev01.c0090.g0009	NA	UP	NA	13.984	14.697	18.286	21.464	22.11	21.701	70.658	82.417	79.546	13.53	13.797	15.136
Bpev01.c0090.g0010	UP	NA	NA	3.326	3.006	3.599	11.62	7.847	10.044	0	0.647	0.173	0	0	0
Bpev01.c0090.g0017	NA	NA	UP	191.812	203.402	260.137	138.26	109.403	160.496	303.962	333.459	360.744	573.077	580.987	700.875
Bpev01.c0090.g0018	NA	DOWN	DOWN	169.64	166.411	170.895	254.246	257.129	259.793	49.147	65.848	55.167	8.767	9.078	9.558
Bpev01.c0090.g0021	NA	NA	UP	11.527	10.894	11.106	10.658	11.437	9.671	18.322	16.61	19.164	29.667	31.856	25.685
Bpev01.c0090.g0023	NA	NA	UP	2.078	2.233	2.554	2.322	2.437	2.973	4.173	4.898	3.652	11.735	13.868	13.944
Bpev01.c0090.g0024	NA	UP	UP	85.248	81.481	79.823	106.251	100.537	101.651	283.653	222.225	312.4	378.969	381.848	407.488
Bpev01.c0091.g0005	NA	NA	DOWN	229.922	229.065	256.08	140.955	133.757	141.679	192.255	296.613	205.426	61.123	53.408	58.068
Bpev01.c0091.g0006	NA	NA	UP	38.237	37.98	36.964	42.584	41.397	41.24	61.698	74.351	63.811	94.12	98.876	104.909
Bpev01.c0091.g0008	NA	NA	UP	4.841	4.244	5.586	8.329	7.706	7.199	6.42	6.876	5.17	40.949	42.281	42.753
Bpev01.c0091.g0017	NA	NA	DOWN	60.278	60.25	55.873	50.573	51.871	58.533	40.686	14.891	40.561	25.232	25.714	25.878
Bpev01.c0091.g0021	NA	DOWN	NA	3.486	2.422	2.849	2.247	2.095	2.192	1.641	0.762	1.707	3.459	2.677	3.865
Bpev01.c0091.g0026	NA	UP	NA	1.78	1.454	1.904	2.727	2.472	2.633	4.525	3.302	3.801	0.873	1.11	0.813
Bpev01.c0091.g0029	NA	UP	NA	17.042	16.028	13.965	13.81	15.213	11.664	42.305	36.588	44.935	11.169	12.217	10.89
Bpev01.c0091.g0030	NA	UP	UP	21.525	20.725	22.095	14.112	17.325	18.446	52.815	41.348	45.31	47.653	47.273	43.22
Bpev01.c0091.g0031	NA	UP	NA	1.815	1.592	0.835	2.649	2.342	1.552	4.09	3.343	4.541	0.503	1.15	2.326
Bpev01.c0091.g0033	NA	NA	DOWN	47.743	46.685	47.917	34.388	31.592	33.146	26.557	27.68	29.996	0.077	0.1	0.389
Bpev01.c0091.g0034	NA	NA	DOWN	2.187	2.244	3.816	3.254	2.716	4.001	2.212	0.306	0.636	0.11	0	0
Bpev01.c0091.g0035	NA	NA	DOWN	28.369	27.577	27.177	19.006	26.248	19.182	43.712	67.16	48.933	0.48	0.388	1.941
Bpev01.c0091.g0045	NA	NA	UP	0.786	0.681	0.978	0.333	0.394	0.183	0.37	0.156	0.949	4.51	4.487	3.918
Bpev01.c0091.g0046	NA	DOWN	DOWN	2.931	2.755	3.022	3.348	2.898	3.329	0.931	1.02	1.246	1.503	0.902	0.696
Bpev01.c0091.g0048	NA	NA	DOWN	7.92	8.616	8.269	6.343	6.301	8.194	3.703	5.568	4.35	1.385	0.682	1.515
Bpev01.c0091.g0050	NA	NA	UP	39.924	40.158	41.277	36.977	39.456	39.104	73.239	82.255	78.637	147.808	144.037	145.648
Bpev01.c0091.g0051	NA	NA	DOWN	55.23	48.845	42.748	35.014	32.507	35.246	43.319	39.355	39.763	2.902	3.191	2.797
Bpev01.c0091.g0052	NA	NA	UP	195.618	195.837	213.805	243.93	234.565	236.14	189.066	295.037	234.672	324.912	388.69	420.511
Bpev01.c0091.g0053	NA	DOWN	DOWN	82.449	70.607	85.911	78.66	75.496	94.106	29.564	22.779	32.769	28.175	24.424	25.057
Bpev01.c0091.g0054	NA	NA	DOWN	34.305	36.307	33.697	32.64	31.854	34.342	29.862	42.085	33.515	12.906	10.721	12.37
Bpev01.c0091.g0056	NA	DOWN	DOWN	203.498	198.454	201.083	101.965	114.886	105.319	77.091	93.113	72.422	23.571	24.541	21.546
Bpev01.c0091.g0057	NA	NA	DOWN	10.652	10.309	11.174	12.247	8.432	11.177	5.572	7.112	6.857	3.339	3.157	4.191
Bpev01.c0092.g0001	DOWN	NA	DOWN	28.525	28.694	24.179	13.901	9.553	11.569	15.4	19.32	16.054	6.767	5.883	6.713
Bpev01.c0092.g0003ANDBpev01.c0092.g0004	NA	NA	DOWN	13.803	17.095	14.667	15.37	16.789	15.29	15.023	19.583	14.691	6.079	8.056	6.486
Bpev01.c0092.g0008	DOWN	NA	NA	7.228	6.009	7.245	3.21	3.773	3.171	9.305	15.367	10.079	4.501	4.114	5.032
Bpev01.c0092.g0009	NA	DOWN	NA	5.235	5.071	6.968	4.325	5.803	4.182	2.717	2.528	1.642	4.868	3.229	4.151
Bpev01.c0092.g0010	NA	UP	NA	2.387	2.155	2.878	2.855	2.541	2.225	7.099	10.226	8.922	2.208	2.318	2.263
Bpev01.c0092.g0011	NA	DOWN	DOWN	45.761	47.313	43.82	27.271	29.59	31.299	15.567	5.781	17.57	5.974	7.735	8.355
Bpev01.c0092.g0012	NA	NA	UP	114.161	108.189	102.587	114.218	109.7	113.116	120.361	51.863	107.407	331.622	290.661	294.925
Bpev01.c0092.g0014	DOWN	DOWN	UP	4.414	3.072	4.448	2.287	2.031	1.464	1.288	1.196	1.608	6.126	9.161	7.942
Bpev01.c0092.g0015	NA	NA	UP	78.832	72.076	73.12	52.384	50.958	48.288	79.144	82.365	75.373	234.462	220.058	220.507
Bpev01.c0092.g0016	NA	DOWN	NA	168.204	161.773	155.567	99.833	99.871	95.514	55.488	40.402	51.027	177.507	160.317	160.646
Bpev01.c0092.g0017	NA	UP	UP	14.667	15.21	16.97	22.897	23.322	22.294	34.914	29.491	33.459	53.868	54.505	54.696
Bpev01.c0092.g0019	NA	NA	DOWN	26.953	26.464	25.472	20.199	18.584	17.126	17.928	25.524	23.456	5.266	6.028	6.799
Bpev01.c0092.g0020	DOWN	DOWN	DOWN	6.042	5.309	4.772	1.861	1.458	1.08	1.963	2.411	1.968	0.044	0.212	0.272
Bpev01.c0092.g0021	NA	NA	DOWN	36.352	35.518	40.693	38.12	38.507	37.254	40.785	34.548	41.574	10.289	9.433	8.731
Bpev01.c0094.g0001	NA	NA	UP	100.871	101.282	97.865	104.37	99.461	103.645	178.107	192.408	186.365	305.693	332.825	312.85
Bpev01.c0094.g0004	NA	NA	DOWN	93.891	90.405	94.43	100.111	97.068	103.613	45.365	39.438	37.147	36.789	26.25	26.714
Bpev01.c0094.g0009	NA	NA	DOWN	46.165	40.076	42.907	34.525	34.043	36.989	31.998	32.037	27.455	14.545	13.748	14.887
Bpev01.c0094.g0011	NA	UP	DOWN	1.725	1.876	2.037	2.546	1.799	2.69	9.91	5.68	7.135	0.331	0.81	1.056
Bpev01.c0094.g0012	NA	DOWN	DOWN	40.803	40.028	37.971	28.338	31.057	32.036	8.592	9.971	8.371	3.253	3.729	2.642
Bpev01.c0094.g0013	NA	NA	DOWN	7.953	9.494	8.844	12.043	11.996	11.331	7.475	7.536	7.774	3.614	4.918	2.562
Bpev01.c0094.g0018	NA	NA	DOWN	20.153	19.793	18.662	19.615	21.241	21.404	12.92	18.252	16.495	5.898	6.837	6.832
Bpev01.c0094.g0019	NA	NA	DOWN	12.404	12.505	12.93	17.263	20.364	18.931	11.379	3.212	9.583	8.357	5.06	4.385
Bpev01.c0094.g0020	NA	DOWN	DOWN	33.478	25.339	26.433	17.146	18.496	15.372	12.661	15.888	15.36	6.458	5.409	5.33
Bpev01.c0094.g0023	NA	NA	DOWN	14.624	15.966	16.924	14.014	16.312	15.366	17.523	14.137	15.963	3.269	2.881	3.912
Bpev01.c0094.g0025	NA	DOWN	UP	3.224	2.941	3.027	3.141	3.389	3.351	0.806	1.348	0.76	45.398	49.827	45.042
Bpev01.c0094.g0026	NA	DOWN	DOWN	40.206	42.628	42.811	51.284	53.444	51.701	9.92	11.936	12.395	4.693	6.582	5.517
Bpev01.c0094.g0029	NA	DOWN	DOWN	33.62	35.987	33.58	40.244	40.147	37.309	7.23	6.176	10.918	1.522	1.716	1.246
Bpev01.c0094.g0033	NA	DOWN	DOWN	7.927	8.098	8.621	8.053	8.129	6.355	4.651	3.892	3.313	1.97	1.86	1.5
Bpev01.c0094.g0035	NA	NA	UP	5.673	5.525	5.827	7.227	7.702	8.276	9.634	9.855	7.967	11.546	10.756	11.334
Bpev01.c0094.g0036	NA	UP	NA	4.358	4.33	4.175	2.292	2.731	3.038	12.377	19.36	14.301	3.754	4.278	4.651
Bpev01.c0094.g0038	NA	UP	DOWN	1.348	1.718	1.816	0.931	0.757	0.877	5.943	6.674	4.498	0.713	0.855	0.594
Bpev01.c0094.g0039	NA	NA	UP	59.937	61.261	58.884	83.387	85.587	83.06	75.655	62.041	71.131	153.263	159.685	158.33
Bpev01.c0094.g0041	NA	UP	UP	2.78	1.543	2.236	3.425	2.362	2.459	13.772	20.022	14.057	20.036	21.06	18.495
Bpev01.c0094.g0044	NA	NA	UP	18.112	18.762	18.959	23.982	24.574	26.242	21.028	21.636	18.575	36.09	34.964	38.576
Bpev01.c0094.g0045	NA	NA	UP	163.484	167.414	176.382	179.869	180.127	185.847	224.867	282.879	229.54	325.244	328.239	332.68
Bpev01.c0094.g0046	NA	NA	DOWN	85.462	76.724	72.318	66.8	66.387	60.069	50.742	43.259	48.383	28.261	30.691	25.448
Bpev01.c0094.g0047	NA	NA	DOWN	13.276	13.984	15.754	8.551	7.059	7.671	10.185	12.009	12.821	6.882	6.619	5.881
Bpev01.c0094.g0049	DOWN	NA	NA	3.252	2.8	2.65	0.659	0.898	0.594	3.025	1.636	2.678	5.109	5.097	4.509
Bpev01.c0094.g0052	NA	NA	UP	15.914	15.118	16.054	17.982	18.008	17.443	31.01	31.554	31.039	29.875	28.196	30.151
Bpev01.c0094.g0053	NA	UP	UP	2.139	1.451	1.651	2.239	1.954	1.311	5.937	6.663	6.923	7.455	8.732	6.582
Bpev01.c0094.g0055	UP	UP	UP	1.228	0.597	0.791	16.517	12.72	13.905	1.833	2.314	2.03	2.968	1.719	2.099
Bpev01.c0094.g0057	NA	DOWN	NA	31.584	31.512	30.623	31.098	31.568	30.57	11.802	13.959	13.085	18.674	18.66	19.153
Bpev01.c0094.g0068	DOWN	DOWN	DOWN	2.404	1.81	3.109	0.557	1.12	1.137	0.523	0.757	1.223	0	0	0.069
Bpev01.c0094.g0070	NA	UP	NA	0.902	0.844	0.455	0.732	1.088	1.224	4.303	5.732	4.539	0.981	1.197	0.416
Bpev01.c0094.g0071	DOWN	DOWN	NA	8.313	10.011	9.419	3.359	1.797	4.951	3.149	3.128	3.682	3.061	4.434	5.226
Bpev01.c0094.g0072ANDBpev01.c0094.g0073	NA	UP	NA	21.485	19.7	19.42	25.606	25.406	24.077	181.754	228.054	210.252	14.114	13.572	10.491
Bpev01.c0094.g0075	DOWN	UP	UP	3.649	3.248	3.463	1.731	1.309	1.82	12.473	16.521	14.747	20.23	21.732	21.462
Bpev01.c0094.g0079	NA	DOWN	DOWN	40.921	42.349	48.185	59.418	56.268	57.617	22.4	18.089	20.977	9.536	8.846	10.553
Bpev01.c0094.g0081	DOWN	DOWN	NA	7.525	7.051	7.897	1.378	1.933	0.776	2.237	5.173	3.635	3.671	4.587	2.972
Bpev01.c0094.g0083	NA	UP	NA	0.382	0.775	0.49	0.476	0.139	0.271	2.209	1.154	2.44	0.981	1.136	1.288
Bpev01.c0094.g0086	NA	NA	DOWN	35.028	33.838	34.135	37.587	36.476	37.922	21.879	25.704	25.618	10.079	7.79	7.975
Bpev01.c0094.g0097	NA	NA	UP	1.251	1.421	2.343	1.791	1.3	1.375	3.504	3.436	2.204	2.911	3.269	3.17
Bpev01.c0094.g0100	NA	NA	UP	0.218	0.139	0.846	0	0	0	1.121	1.363	2.113	2.752	2.296	2.7
Bpev01.c0094.g0103	UP	UP	NA	195.858	225.407	146.038	4896.93	5046.94	4970.1	1439.33	920.182	945.17	134.525	276.017	211.515
Bpev01.c0094.g0185	UP	NA	NA	0	0	0.37	24.38	49.825	49.351	22.512	0	22.259	0.541	0.64	0.028
Bpev01.c0094.g0210ANDBpev01.c0094.g0211	UP	NA	NA	0.396	0.573	0.275	40.886	39.628	34.634	10.813	4.421	9.441	0.758	1.366	0.364
Bpev01.c0094.g0230	NA	UP	NA	0.775	0.701	0.483	0.435	0.541	0.793	1.678	1.44	1.249	0.255	0.467	0.35
Bpev01.c0094.g0254	UP	UP	NA	0.278	0.287	0.556	10.519	9.351	7.576	2.299	4.854	2.921	0.118	0.252	0.159
Bpev01.c0094.g0255	UP	UP	NA	0.08	0.102	0.171	11.782	11.296	10.62	1.686	2.433	2.35	0.029	0.084	0.071
Bpev01.c0094.g0281	UP	NA	NA	0	0.481	0.07	17.648	17.021	17.187	3.833	1.589	3.167	0.331	0.34	0.39
Bpev01.c0094.g0282	UP	UP	NA	27.212	34.739	22.291	918.653	980.975	947.605	233.656	179.986	189.931	21.4	41.17	33.296
Bpev01.c0094.g0284	UP	UP	NA	1.331	1.879	1.378	92.242	84.725	84.6	20.302	20.765	23.347	1.219	2.937	2.224
Bpev01.c0094.g0285ANDBpev01.c0094.g0286ANDBpev01.c0094.g0287	UP	UP	NA	4.052	3.722	3.725	58.346	57.111	55.84	15.666	17.856	17.116	2.374	2.868	2.919
Bpev01.c0095.g0011	NA	NA	DOWN	1.147	1.387	1.318	1.568	2.428	1.732	2.004	1.462	1.739	0.518	0.635	0.704
Bpev01.c0095.g0013	DOWN	UP	UP	48.405	52.61	49.307	24.955	23.99	24.273	394.121	325.731	359.056	369.17	373.748	364.63
Bpev01.c0095.g0016	NA	DOWN	DOWN	10.275	9.599	10.667	5.615	5.843	5.838	3.339	1.618	1.893	3.472	3.585	3.789
Bpev01.c0095.g0017	NA	UP	DOWN	2.151	3.178	2.72	2.357	3.033	2.819	5.823	9.425	5.783	1.215	1.099	1.11
Bpev01.c0095.g0019	NA	NA	UP	1.322	0.85	1.586	0.583	0.61	0.737	1.833	2.38	1.981	3.507	3.071	3.257
Bpev01.c0095.g0021	NA	NA	UP	145.503	141.383	148.488	121.539	122.85	121.101	161.332	123.277	143.254	360.764	342.616	332.111
Bpev01.c0095.g0022	NA	DOWN	DOWN	29.857	31.141	27.06	25.295	22.834	23.769	10.337	9.446	12.428	9.798	10.285	9.099
Bpev01.c0095.g0031	NA	NA	UP	0.982	0.865	0.711	0.141	0.366	0.521	0.374	0.257	0.679	5.06	5.268	5.608
Bpev01.c0095.g0032	NA	NA	UP	0.142	0.282	0.356	0.04	0.111	0.081	0.131	0	0.072	1.791	1.753	2.512
Bpev01.c0095.g0039	NA	NA	UP	7.387	8.127	7.213	8.008	8.637	7.879	13.582	12.388	13.134	25.185	24.651	25.999
Bpev01.c0095.g0040	NA	NA	UP	0	0.252	0.731	0	0	0.53	3.034	1.126	1.794	21.161	21.412	19.602
Bpev01.c0095.g0043	NA	DOWN	DOWN	7.237	6.489	5.455	3.911	4.018	3.233	1.865	2.654	0.37	0.733	0.387	0.67
Bpev01.c0095.g0045	NA	NA	DOWN	54.366	54.249	52.05	58.963	57.731	60.276	45.917	38.925	42.242	20.061	20.881	23.525
Bpev01.c0095.g0047	NA	UP	NA	5.465	5.336	5.783	5.036	5.003	5.12	10.176	14.012	11.947	3.159	3.26	3.601
Bpev01.c0095.g0051	NA	NA	DOWN	53.69	54.687	52.004	43.719	48.829	48.708	32.487	23.872	27.134	16.952	16.153	16.505
Bpev01.c0095.g0052	NA	UP	UP	3.163	2.428	2.94	0.998	0	1.071	13.654	15.259	9.644	11.776	8.542	10.513
Bpev01.c0096.g0001	NA	DOWN	DOWN	255.487	244.263	247.892	322.573	322.03	311.327	78.36	79.149	77.549	51.962	54.301	56.093
Bpev01.c0096.g0002	NA	NA	UP	19.965	20.856	23.015	20.423	19.477	19.506	30.231	35.859	32.75	85.642	87.439	81.093
Bpev01.c0096.g0005	NA	UP	UP	5.365	5.245	6.145	5.85	5.509	6.199	18.427	16.937	16.811	28.562	22.742	22.987
Bpev01.c0096.g0011	UP	NA	NA	1.926	2.239	2.128	4.951	5.527	6.021	1.715	1.846	3.276	1.968	2.524	3.028
Bpev01.c0096.g0012	NA	NA	DOWN	175.864	176.687	189.901	220.804	236.547	231.457	96.524	96.908	104.502	35.539	35.195	34.414
Bpev01.c0096.g0015	NA	NA	UP	43.458	43.435	45.765	36.158	36.464	41.693	59.508	76.265	69.054	102.978	101.193	98.276
Bpev01.c0096.g0016	NA	NA	DOWN	19.917	20.554	20.854	23.43	22.523	22.463	14.852	19.842	15.276	5.043	5.889	5.502
Bpev01.c0096.g0021	NA	DOWN	DOWN	18.176	17.916	22.059	13.392	12.395	15.495	5.624	9.154	6.61	5.615	5.837	5.124
Bpev01.c0096.g0023	NA	UP	NA	2.093	2.723	2.997	2.755	2.447	2.11	8.865	8.056	10.269	1.066	0.575	0.622
Bpev01.c0096.g0026	NA	UP	UP	31.233	32.201	33.195	30.098	29.89	29.809	60.879	87.382	63.324	87.209	97.402	96.607
Bpev01.c0096.g0028	NA	NA	UP	54.847	51.892	52.578	80.847	80.745	77.83	104.022	82.662	89.522	102.635	103.8	101.438
Bpev01.c0101.g0004	NA	NA	UP	17.015	16.657	15.966	21.583	21.798	21.673	18.893	20.664	20.736	44.095	44.454	44.23
Bpev01.c0101.g0007	NA	NA	UP	8.556	5.553	8.349	5.535	7.223	3.684	9.098	11.528	8.781	15.039	13.922	15.425
Bpev01.c0101.g0012	NA	NA	UP	58.815	62.132	61.887	43.354	46.147	44.89	97.547	97.571	98.901	163.844	157.348	156.536
Bpev01.c0101.g0019	NA	NA	DOWN	137.34	140.38	139.487	179.885	169.611	181.178	144.11	154.667	154.418	47.424	49.139	52.703
Bpev01.c0101.g0020	NA	NA	UP	23.194	24.347	24.917	24.722	23.682	23.434	35.666	39.883	36.121	234.273	229.987	231.538
Bpev01.c0101.g0035	NA	NA	DOWN	314.93	313.549	322.154	214.671	237.265	219.737	315.216	539.765	356.778	112.497	115.836	118.52
Bpev01.c0101.g0036	NA	NA	UP	1.459	0.967	2.48	1.283	1.424	1.334	2.117	3.03	2.09	4.565	4.569	6.044
Bpev01.c0101.g0040	NA	UP	NA	38.163	38.89	37.438	46.925	45.53	47.35	82.344	78.777	76.376	38.624	39.66	39.915
Bpev01.c0101.g0041	NA	NA	DOWN	69.528	83.5	80.055	71.126	81.576	86.274	65.264	59.504	63.393	18.776	19.603	17.182
Bpev01.c0101.g0046	NA	NA	UP	12.763	14.862	14.269	19.991	21.739	17.276	25.857	19.813	11.458	85.587	88.325	87.193
Bpev01.c0101.g0050	NA	NA	UP	21.417	22.735	24.042	16.593	17.717	17.842	29.239	38.127	25.39	49.153	46.02	48.188
Bpev01.c0101.g0052	NA	NA	UP	9.209	8.171	7.953	6.005	7.122	6.084	11.168	14.328	12.895	19.361	16.856	17.403
Bpev01.c0101.g0054	NA	NA	DOWN	8.384	8.381	8.555	6.221	8.787	7.072	7.881	8.794	7.187	0.65	0	0.49
Bpev01.c0101.g0055	NA	NA	DOWN	135.4	128.855	134.858	201.91	195.856	192.564	80.199	69.974	77.072	64.061	57.745	55.177
Bpev01.c0101.g0064	NA	NA	DOWN	2.686	2.504	2.361	1.697	1.634	1.946	0.471	2.152	2.326	0.284	0.214	0.269
Bpev01.c0101.g0065	NA	UP	UP	56.949	61.715	59.832	42.144	43.071	45.493	155.246	139.381	168.067	147.234	152.007	149.089
Bpev01.c0101.g0072	DOWN	UP	NA	3.871	3.733	3.912	1.14	0.991	0.825	8.743	9.649	9.486	5.651	5.583	4.973
Bpev01.c0101.g0079	NA	UP	NA	60.547	63.78	63.866	59.005	64.089	60.862	243.105	165.641	211.351	87.611	80.919	82.863
Bpev01.c0102.g0004	NA	UP	NA	0.503	0.507	0.658	1.209	0.76	0.474	3.769	3.933	4.208	0.975	0.344	0.836
Bpev01.c0102.g0008	NA	NA	DOWN	20.404	20.85	21.184	35.182	29.001	34.545	13.551	13.432	11.963	7.55	6.93	6.958
Bpev01.c0102.g0011	NA	NA	UP	8.748	10.158	8.617	12.064	9.353	10.307	14.826	17.239	16.539	28.418	34.298	40.004
Bpev01.c0103.g0001	NA	NA	UP	0.407	0.216	0.485	0.044	0.046	0	1.362	0.88	1.359	31.696	31.505	33.146
Bpev01.c0103.g0005	DOWN	DOWN	DOWN	1.392	1.768	1.741	0.469	0.571	1.009	0.244	0.529	0.442	0.394	0.168	0.348
Bpev01.c0104.g0001	NA	NA	UP	41.267	40.062	43.994	46.405	43.719	39.12	70.304	88.193	75.578	87.777	90.114	92.071
Bpev01.c0104.g0008	NA	UP	UP	0.836	0.595	1.085	0.353	0.323	0.236	3.518	5.033	1.95	5.061	4.767	4.363
Bpev01.c0105.g0001	NA	NA	DOWN	17.607	14.732	15.4	20.172	20.456	17.866	11.914	7.606	11.778	6.321	5.749	7.844
Bpev01.c0105.g0005	NA	NA	DOWN	138.743	149.432	142.749	196.591	191.309	190.112	83.073	64.296	75.84	28.813	29.607	33.293
Bpev01.c0105.g0008	NA	NA	DOWN	70.173	66.076	65.746	64.561	67.691	69.062	54.304	65.107	64	18.276	18.044	19.063
Bpev01.c0105.g0012	NA	UP	UP	4.002	4.255	4.559	6.785	7.248	6.573	11.273	7.447	11.352	15.845	15.024	17.002
Bpev01.c0105.g0014	NA	NA	DOWN	18.218	18.408	20.343	11.959	14.636	15.524	16.29	10.336	12.7	8.857	8.413	7.939
Bpev01.c0105.g0015	NA	NA	DOWN	24.433	19.432	16.599	24.636	24.573	24.88	17.878	23.139	18.217	5.467	3.821	4.369
Bpev01.c0105.g0017	NA	NA	DOWN	11.49	13.39	10.95	12.747	14.267	11.755	19.908	11.098	17.955	1.36	1.339	0.641
Bpev01.c0105.g0018	NA	NA	DOWN	21.82	21.883	18.854	21.598	21.415	19.475	19.769	13.816	22.803	9.204	9.145	8.494
Bpev01.c0105.g0023	NA	DOWN	DOWN	5.182	7.626	4.33	3.297	4.605	3.801	2.356	2.675	2.043	1.6	2.462	1.233
Bpev01.c0105.g0025	DOWN	NA	UP	3.864	5.47	3.895	1.071	1.215	0.478	2.351	2.149	5.02	44.267	51.306	39.399
Bpev01.c0105.g0026	NA	NA	UP	25.099	28.473	25.577	31.747	27.769	27.275	31.216	48.265	37.998	68.397	65.12	65.685
Bpev01.c0106.g0006	NA	DOWN	NA	25.049	25.877	22.412	26.596	24.222	25.761	12.988	12.829	12.662	14.827	15.742	15.101
Bpev01.c0106.g0009	NA	NA	DOWN	51.459	50.565	44.928	57.018	55.775	56.13	54.196	65.547	55.768	13.82	13.416	11.472
Bpev01.c0106.g0010	NA	NA	UP	1.831	3.815	2.769	0.999	0.209	1.108	2.934	4.021	2.561	45.541	51.321	47.649
Bpev01.c0106.g0012	NA	NA	UP	6.633	6.411	5.765	4.414	2.231	4.657	7.178	1.835	6.947	14.434	12.849	10.947
Bpev01.c0106.g0015	NA	UP	UP	1.969	0.915	0.739	0.86	0.887	1.396	7.075	5.966	5.851	2.237	3.19	2.303
Bpev01.c0112.g0001	NA	NA	UP	156.964	161.332	157.487	146.217	139.463	136.98	221.632	129.54	181.771	402.286	424.986	419.613
Bpev01.c0112.g0002	NA	UP	DOWN	21.092	24.026	26.44	35.121	34.459	33.614	78.503	75.398	79.618	9.88	8.076	9.924
Bpev01.c0112.g0005	NA	UP	NA	0.619	0.748	0.874	1.056	1.222	1.94	2.219	2.862	2.445	0.381	0.309	0.021
Bpev01.c0112.g0009	NA	NA	UP	14.421	14.193	11.079	9.574	9.021	10.28	24.755	25.29	28.115	33.364	35.795	34.165
Bpev01.c0112.g0010	DOWN	DOWN	NA	7.161	7.815	6.76	3.101	2.492	3.574	2.375	2.574	2.511	2.831	2.925	4.015
Bpev01.c0112.g0011	NA	NA	DOWN	1085.43	1129.05	1153.96	803.247	788.525	793.645	1109.01	1026.98	1205.47	196.015	234.096	212.481
Bpev01.c0112.g0013	NA	NA	UP	9.226	8.777	10.389	8.016	7.512	7.647	12.177	11.344	9.43	19.496	22.017	23.583
Bpev01.c0112.g0014	NA	NA	DOWN	134.289	130.054	136.366	95.896	99.583	95.307	114.894	69.229	110.372	56.21	50.248	52.077
Bpev01.c0112.g0015	NA	NA	DOWN	9.937	9.325	9.59	8.235	7.582	8.774	5.682	4.08	5.689	2.268	1.658	1.65
Bpev01.c0112.g0019	NA	NA	UP	0.536	0.738	0.622	0.314	0.103	0.101	1.425	0.752	1.001	2.447	2.581	2.612
Bpev01.c0112.g0020	DOWN	UP	UP	13.294	12.024	12.577	5.535	5.565	7.082	39.325	50.038	42.569	32.767	29.116	27.435
Bpev01.c0112.g0024	NA	NA	UP	0.744	0.466	0.657	0.149	0.414	0.152	0.903	1.212	0.831	1.971	2.877	1.153
Bpev01.c0112.g0025	NA	NA	UP	5.47	4.383	5.301	4.805	6.791	4.97	5.752	6.088	4.111	10.199	9.805	10.046
Bpev01.c0113.g0001	NA	NA	UP	26.067	25.676	26.688	23.023	23.134	24.041	48.201	59.111	50.612	54.425	50.92	51.138
Bpev01.c0114.g0008ANDBpev01.c0114.g0009	NA	NA	DOWN	57.516	56.815	58.19	55.717	59.475	58.166	44.853	36.078	43.197	28.227	26.584	26.058
Bpev01.c0114.g0011	NA	NA	DOWN	17.838	19.662	16.56	24.92	29.704	23.488	20.396	20.998	19.088	1.184	0.962	1.102
Bpev01.c0114.g0014	NA	DOWN	DOWN	9.332	8.633	8.373	8.328	5.55	6.682	3.515	1.047	2.292	0.209	0.211	0.102
Bpev01.c0114.g0016	NA	DOWN	NA	3.17	2.171	2.175	1.733	1.957	1.626	1.838	0.803	1.198	1.282	1.201	1.116
Bpev01.c0114.g0020	NA	NA	UP	4.823	4.907	4.934	5.594	5.556	5.075	5.593	5.344	4.91	9.57	20.482	19.186
Bpev01.c0114.g0022	NA	NA	UP	314.523	318.309	310.588	264.599	269.935	283.124	449.715	717.358	489.9	684.89	676.592	708.122
Bpev01.c0114.g0024	NA	NA	UP	70.521	68.966	71.344	70.994	70.574	69.631	85.678	93.922	85.174	164.864	177.771	183.289
Bpev01.c0114.g0025	DOWN	UP	UP	17.767	16.98	21.26	7.181	6.441	6.662	48.317	75.227	44.975	43.567	56.767	49.009
Bpev01.c0114.g0029	NA	NA	UP	71.823	74.919	84.108	52.047	47.778	48.804	125.343	218.688	134.656	236.129	262.569	257.937
Bpev01.c0114.g0031	NA	NA	UP	40.683	37.382	41.763	32.317	36.438	36.022	56.075	99.513	68.428	91.504	92.568	92.797
Bpev01.c0114.g0032	NA	NA	DOWN	21.303	19.48	22.684	24.142	27.478	33.783	29.478	15.601	28.105	9.425	8.73	8.476
Bpev01.c0114.g0033	NA	NA	DOWN	10.068	13.79	12.011	10.739	12.332	9.648	15.563	16.855	18.6	2.867	3.132	3.963
Bpev01.c0114.g0036	DOWN	DOWN	NA	11.46	11.562	9.422	4.998	4.128	4.429	7.437	4.371	6.674	5.468	6.428	4.765
Bpev01.c0114.g0037	NA	NA	DOWN	100.515	102.566	91.528	86.255	91.237	81.494	56.116	67.374	49.582	41.366	31.532	30.052
Bpev01.c0114.g0038	NA	UP	NA	63.614	65.205	56.989	61.893	61.569	54.994	120.219	142.127	132.827	46.736	46.73	47.472
Bpev01.c0114.g0045	NA	NA	UP	48.058	52.076	52.647	47.518	51.489	47.556	71.14	62.161	49.072	132.362	132.815	99.005
Bpev01.c0114.g0047	NA	NA	UP	78.772	75.344	73.12	83.194	86.057	83.685	76.923	65.302	75.884	159.801	137.837	134.955
Bpev01.c0114.g0051	NA	NA	DOWN	230.423	233.94	220.357	172.633	172.403	157.562	167.763	109.856	139.586	49.6	44.906	46.305
Bpev01.c0114.g0054	DOWN	NA	NA	188.485	186.446	195.336	81.419	82.674	82.539	109.416	167.145	132.437	233.223	257.321	266.462
Bpev01.c0114.g0058	NA	UP	UP	1.088	1.149	1.383	1.844	2.185	2.023	6.136	9.341	7.39	5.753	7.457	6.874
Bpev01.c0114.g0059	NA	NA	DOWN	284.061	286.114	295.152	305.107	298.669	304.727	216.585	354.392	315.204	7.988	6.423	9.984
Bpev01.c0114.g0061	NA	NA	DOWN	22.085	34.278	22.199	20.333	21.415	21.865	13.069	20.152	6.917	0.068	0.26	0.338
Bpev01.c0114.g0064	NA	NA	UP	2.803	4.092	4.978	2.029	2.065	2.91	2.14	2.764	2.211	27.767	29.36	32.667
Bpev01.c0114.g0065	UP	NA	NA	0.342	0.671	0.572	1.192	1.197	1.373	0.237	0.467	0.737	0.103	0.186	0.178
Bpev01.c0114.g0068	NA	NA	UP	6.514	5.895	7.929	10.968	9.429	5.734	14.098	10.258	15.02	6.237	7.944	7.744
Bpev01.c0115.g0001	NA	NA	UP	5.031	4.944	4.215	4.385	4.446	5.367	7.241	3.227	5.34	8.27	9.335	9.307
Bpev01.c0115.g0003	NA	DOWN	DOWN	23.125	25.915	22.94	22.647	22.552	25.679	12.284	10.671	11.564	5.069	5.762	5.055
Bpev01.c0115.g0007ANDBpev01.c0115.g0008	NA	DOWN	NA	13.193	11.93	13.097	13.317	13.282	13.518	6.188	4.991	4.961	7.683	7.542	8.706
Bpev01.c0115.g0011	NA	NA	DOWN	279.117	279.661	294.702	303.45	301.954	300.425	291.657	435.212	279.575	132.729	120.104	123.205
Bpev01.c0115.g0012	DOWN	NA	NA	2.473	3.316	3.088	1.283	1.501	1.068	2.737	2.758	1.197	1.692	3.36	1.779
Bpev01.c0115.g0017	NA	UP	NA	12.673	13.263	15.346	14.069	11.009	15.403	35.349	26.513	31.129	20.126	23.31	20.772
Bpev01.c0115.g0026	DOWN	NA	NA	11.852	12.163	10.204	3.844	4.18	5.906	18.524	16.701	20.775	22.417	19.073	17.456
Bpev01.c0115.g0028	NA	NA	UP	61.703	65.378	67.672	73.415	69.292	67.593	99.308	99.136	95.582	262.558	283.124	279.032
Bpev01.c0115.g0030	NA	NA	DOWN	8.072	10.089	8.251	5.935	5.868	6.243	6.811	6.999	6.441	3.399	3.021	2.188
Bpev01.c0115.g0031	NA	UP	DOWN	48.923	51.613	56.62	70.991	68.924	68.542	107.21	124.197	111.83	10.989	10.134	10.999
Bpev01.c0115.g0033	NA	DOWN	DOWN	108.863	115.195	113.637	64.991	60.919	62.218	47.279	60.929	47.964	16.804	19.265	18.099
Bpev01.c0115.g0036	NA	NA	DOWN	71.541	73.492	72.374	55.489	57.248	64.272	45.834	69.206	62.775	3.012	4.841	4.104
Bpev01.c0115.g0039	NA	DOWN	DOWN	29.706	29.931	31.39	33.62	31.153	31.993	15.86	13.855	14.14	7.185	6.572	5.812
Bpev01.c0115.g0041	NA	NA	UP	44.718	42.335	43.542	35.36	37.446	38.132	59.731	58.597	65.57	118.603	119.083	118.927
Bpev01.c0115.g0042	UP	NA	UP	2.042	1.36	0.763	3.046	2.455	2.692	1.959	1.774	1.206	5.527	4.385	4.67
Bpev01.c0115.g0047	NA	UP	NA	214.194	212.902	229.59	417.784	395.025	429.832	890.475	764.288	882.089	108.033	108.852	113.516
Bpev01.c0115.g0050	NA	NA	DOWN	5.321	5.562	6.29	4.009	5.023	4.486	3.263	3.187	2.479	1.218	2.312	1.992
Bpev01.c0115.g0051	NA	NA	UP	32.68	35.448	39.828	23.141	21.251	18.399	58.206	63.192	68.78	176.644	167.811	164.173
Bpev01.c0115.g0052	NA	NA	DOWN	1.019	1.723	1.652	1.679	2.986	3.077	1.164	1.81	0.913	0.61	0.525	0.42
Bpev01.c0115.g0053	NA	NA	DOWN	8.829	11.591	8.823	4.631	5.775	4.288	4.317	6.943	4.562	2.749	2.889	2.087
Bpev01.c0115.g0054	NA	DOWN	DOWN	89.227	83.508	85.283	103.031	96.442	105.244	52.256	37.609	47.217	35.052	35.826	32.509
Bpev01.c0115.g0055	NA	NA	DOWN	3.869	4.96	4.566	4.412	4.226	4.081	3.669	3.756	3.013	0.188	0.385	0.332
Bpev01.c0115.g0058	NA	UP	NA	0.613	0.38	0.427	0.666	0.702	0.388	1.16	1.107	1.352	0.189	0.313	0.275
Bpev01.c0115.g0059	NA	NA	UP	19.301	19.157	19.747	19.468	20.505	18.821	25.567	27.803	26.347	61.974	55.785	59.99
Bpev01.c0115.g0060	NA	DOWN	NA	6.458	8.502	7.156	3.929	3.703	5.027	3.739	2.377	3.807	8.559	9.556	9.307
Bpev01.c0115.g0061	NA	UP	NA	0.266	0.376	0.731	0.362	0.432	0.369	1.177	2.102	1.267	0.551	0.661	0.473
Bpev01.c0115.g0062	DOWN	UP	UP	2.693	2.736	2.666	1.587	1.054	1.157	26.738	34.583	25.809	22.993	22.142	22.845
Bpev01.c0115.g0063	NA	NA	DOWN	7.044	7.705	8.57	9.231	9.328	9.819	4.689	5.002	4.842	1.163	0.93	1.145
Bpev01.c0115.g0064	DOWN	NA	NA	28.384	27.269	27.989	9.268	8.77	10.996	27.187	15.708	24.493	15.854	17.24	13.489
Bpev01.c0115.g0067	NA	NA	UP	10.848	13.287	14.173	11.891	10.539	11.472	14.851	14.42	14.527	32.748	28.489	31.034
Bpev01.c0115.g0072	NA	NA	UP	132.388	137.29	137.136	105.742	112.589	111.535	209.18	214.045	218.153	405.991	385.266	370.807
Bpev01.c0115.g0073	NA	NA	UP	13.198	16.582	15.901	15.176	12.839	11.902	17.901	16.171	17.18	72.018	70.724	73.749
Bpev01.c0115.g0075	NA	NA	UP	66.065	63.828	62.659	53.708	49.291	52.97	66.71	83.283	74.701	127.44	133.742	133.307
Bpev01.c0115.g0077	NA	NA	DOWN	40.221	39.804	40.96	38.443	39.124	40.116	27.416	32.187	29.622	17.094	17.583	16.45
Bpev01.c0115.g0081	NA	DOWN	NA	1.969	1.956	2.294	2.188	2.611	2.055	0.444	0.504	0.445	1.044	0.976	1.056
Bpev01.c0115.g0082	NA	UP	UP	46.673	46.409	46.509	50.389	47.47	50.449	105.814	122.858	109.7	84.581	93.315	96.035
Bpev01.c0115.g0087	NA	NA	UP	11.393	17.099	15.233	15.642	14.61	13.786	16.76	7.944	16.32	27.706	25.625	33.577
Bpev01.c0115.g0088	UP	NA	UP	1.359	1.65	2.627	5.948	4.565	5.679	3.24	1.453	1.133	3.854	3.74	3.635
Bpev01.c0115.g0093	NA	NA	UP	3.898	3.134	3.217	4.237	3.281	3.739	4.444	3.381	4.283	7.03	7.441	6.629
Bpev01.c0115.g0096	NA	DOWN	DOWN	19.553	15.115	20.759	15.903	12.993	15.584	12.652	4.878	10.328	5.818	5.846	4.169
Bpev01.c0115.g0101	NA	NA	UP	174.72	181.272	187.61	170.855	166.309	171.945	259.461	379.652	226.414	443.031	430.661	431.025
Bpev01.c0115.g0107	NA	UP	UP	0.92	1.111	0.251	0.448	1.082	0.525	3.923	2.536	6.208	5.474	5.199	6.365
Bpev01.c0115.g0108	NA	NA	UP	0.73	0.478	0.827	0.273	1.285	0.231	5.613	4.628	2.526	5.84	6.146	4.841
Bpev01.c0115.g0110	NA	NA	UP	2.697	2.428	2.516	4.068	3.235	3.582	3.329	2.708	2.495	4.999	5.843	5.917
Bpev01.c0115.g0112	NA	DOWN	NA	5.84	4.98	5.512	4.943	2.92	3.251	1.647	1.14	2.016	6.131	4.964	6.64
Bpev01.c0115.g0115	NA	NA	UP	4.818	6.433	4.497	4.073	4.321	4.811	6.781	5.289	7.476	11.342	12.002	11.836
Bpev01.c0115.g0116	UP	UP	NA	39.254	39.271	41.657	236.707	224.237	224.405	114.039	121.225	115.571	49.785	52.975	52.621
Bpev01.c0115.g0118	NA	NA	UP	62.405	58.091	58.531	46.569	44.524	42.213	103.942	81.679	100.242	110.9	111.709	114.798
Bpev01.c0115.g0119	NA	NA	DOWN	57.203	59.661	58.88	52.663	51.044	54.016	58.205	57.879	58.276	5.511	6.076	6.775
Bpev01.c0116.g0004	NA	NA	DOWN	22.309	23.489	21.438	26.613	23.89	25.944	19.63	18.909	20.8	10.141	10.058	9.656
Bpev01.c0118.g0004	NA	NA	UP	0.427	0.556	0.463	0.639	0.496	1.004	1.173	0.889	1.672	0.901	1.073	1.794
Bpev01.c0118.g0006	NA	NA	UP	16.103	20.265	21.458	13.487	11.703	13.247	18.826	14.234	14.672	78.345	76.248	75.937
Bpev01.c0118.g0012	DOWN	DOWN	NA	15.668	14.734	17.808	5.848	5.501	4.99	3.329	2.91	3.84	11.165	9.49	6.909
Bpev01.c0118.g0019	NA	NA	UP	59.855	58.046	56.95	50.256	50.343	53.027	77.305	99.459	78.47	155.641	163.391	172.202
Bpev01.c0118.g0023	NA	NA	DOWN	2.375	2.518	2.956	4.011	3.876	5.056	1.6	1.303	1.507	0.658	1.089	0.951
Bpev01.c0118.g0025	NA	NA	UP	19.367	20.428	20.463	21.962	20.061	20.106	20.875	21.544	21.279	38.129	40.246	40.925
Bpev01.c0118.g0027	NA	NA	DOWN	26.193	27.35	26.294	25.014	23.151	23.911	20.401	20.611	21.695	10.1	10.394	9.457
Bpev01.c0118.g0029	NA	NA	DOWN	3.069	2.877	2.104	2.825	3.372	3.918	2.861	2.572	4.578	0.788	1.518	0.975
Bpev01.c0118.g0030	NA	NA	DOWN	104.738	103.872	101.978	112.464	113.688	108.844	79.768	94.353	66.298	18.332	16.565	23.639
Bpev01.c0118.g0033	NA	NA	UP	0.709	0.074	0.555	0.517	1.719	0.903	0.747	0.531	0.098	2.912	3.189	1.82
Bpev01.c0118.g0035	NA	NA	DOWN	8.231	8.475	9.531	10.399	8.624	10.817	11.722	11.861	11.782	5.574	3.241	2.639
Bpev01.c0118.g0036	NA	NA	UP	90.874	91.548	88.547	103.091	102.576	102.626	133.432	124.087	133.808	180.007	197.557	193.104
Bpev01.c0118.g0038	NA	UP	NA	9.087	10.935	10.645	7.463	9.12	8.438	23.765	31.728	30.505	12.997	16.348	12.239
Bpev01.c0118.g0043	NA	NA	DOWN	7.052	6.31	5.928	5.448	6.594	6.792	5.434	4.591	4.674	0.648	0.619	0.75
Bpev01.c0119.g0002	DOWN	NA	UP	3.987	7.624	3.46	1.96	2.023	0.562	2.026	4.825	1.643	11.025	14.86	10.825
Bpev01.c0119.g0005	NA	DOWN	DOWN	10.291	7.69	9.991	15.806	15.931	15.729	1.442	1.873	2.428	0.273	0.295	0.253
Bpev01.c0120.g0004	DOWN	DOWN	DOWN	12.339	10.101	10.377	4.591	5.543	5.443	2.512	1.382	1.367	4.934	2.641	3.629
Bpev01.c0120.g0010	NA	NA	DOWN	24.752	24.612	22.904	23.41	20.836	25.997	13.392	13.806	16.868	11.514	8.492	10.689
Bpev01.c0120.g0011	DOWN	NA	DOWN	5.172	4.421	3.465	1.647	1.882	0.982	2.783	3.26	2.742	1.12	2.075	1.913
Bpev01.c0120.g0016	NA	UP	NA	60.483	60.834	64.995	44.325	33.609	48.407	73.038	109.317	77.938	88.093	108.846	105.805
Bpev01.c0120.g0018	NA	NA	UP	16.303	16.597	16.96	16.679	16.334	16.28	15.934	16.121	15.488	39.58	39.14	39.856
Bpev01.c0120.g0025	NA	NA	DOWN	0.992	1.309	1.645	1.132	1.26	1.233	1.637	1.327	1.372	0.65	0.632	0.346
Bpev01.c0120.g0026	NA	NA	DOWN	86.092	85.543	83.92	125.059	119.938	119.741	82.317	75.124	89.057	28.223	34.627	30.7
Bpev01.c0120.g0027	NA	NA	UP	238.089	236.542	240.702	218.947	214.342	213.86	315.063	351.224	339.642	475.862	517.008	508.243
Bpev01.c0120.g0034	NA	NA	UP	17.055	18.035	17.322	16.48	15.861	15.243	26.606	33.191	27.577	65.933	73.53	69.996
Bpev01.c0120.g0037	NA	NA	UP	163.946	154.33	153.004	120.064	111.488	116.729	161.712	200.102	185.614	337.479	369.363	371.278
Bpev01.c0120.g0039	NA	NA	UP	29.494	27.759	27.605	26.996	27.97	25.622	37.277	28.046	39.338	128.605	140.193	153.702
Bpev01.c0120.g0045	NA	NA	DOWN	46.631	47.12	46.129	41.645	38.086	40.166	51.956	43.693	55.361	11.797	13.408	12.618
Bpev01.c0120.g0048	NA	UP	UP	88.517	92.826	90.496	122.883	112.199	115.228	177.965	223.438	187.317	216.815	217.353	222.506
Bpev01.c0120.g0052	NA	UP	UP	9.865	7.789	8.445	10.986	10.855	9.901	33.369	31.674	30.443	46.625	42.171	38.045
Bpev01.c0120.g0057	NA	NA	UP	111.396	108.112	112.226	72.263	70.749	68.613	114.979	99.931	104.701	271.339	266.557	263.101
Bpev01.c0120.g0059	NA	NA	UP	0.528	0.882	0.524	0.656	0.557	0.597	0.334	0.713	0.17	1.879	2.402	1.598
Bpev01.c0120.g0063	NA	UP	NA	2.862	3.045	2.759	3.369	3.4	3.446	6.632	6.893	7.185	1.31	1.869	1.47
Bpev01.c0120.g0065	NA	UP	NA	5.374	4.828	3.955	5.036	4.72	4.34	53.62	70.886	56.468	10.268	7.157	7.842
Bpev01.c0121.g0001	NA	UP	NA	0.447	1.482	1.463	0.443	0.566	0.701	2.304	2.822	2.412	0.947	1.142	1.571
Bpev01.c0121.g0006	NA	NA	UP	69.811	70.291	75.882	79.288	75.067	74.448	115.645	109.285	107.625	428.783	396.302	395.098
Bpev01.c0121.g0007	NA	NA	UP	3	2.731	3.186	2.684	3.19	2.672	2.63	3.127	2.043	6.046	8.125	7.055
Bpev01.c0121.g0012	NA	NA	UP	15.011	14.329	13.819	18.979	20.711	18.89	26.958	19.562	24.322	70.395	66.707	75.497
Bpev01.c0121.g0017	NA	UP	UP	44.848	42.097	44.605	35.767	32.273	34.69	87.779	126.3	88.074	220.128	200.892	212.872
Bpev01.c0121.g0019	NA	NA	UP	61.418	61.417	59.633	75.056	74.188	74.625	74.843	91.321	75.977	150.962	156.458	164.04
Bpev01.c0121.g0020	NA	NA	UP	33.852	33.588	31.618	38.587	39.022	40.399	54.348	26.964	44.085	68.986	65.775	60.896
Bpev01.c0121.g0025	NA	NA	UP	152.815	142.617	144.467	125.931	125.063	116.457	209.064	190.618	191.709	413.202	423.994	425.954
Bpev01.c0121.g0032	NA	NA	UP	0.097	0.215	0.482	0.286	0.203	0.222	0.453	0.91	1.253	3.099	3.347	3.183
Bpev01.c0121.g0041	NA	UP	NA	24.585	25.966	25.675	16.998	18.656	21.138	66.173	65.259	68.943	40.845	43.139	42.572
Bpev01.c0121.g0045	NA	UP	UP	0.402	0.247	0	0	0	0	2.032	2.324	2.261	2.879	3.07	2.189
Bpev01.c0121.g0054	NA	DOWN	DOWN	3.018	2.308	3.606	2.827	3.433	2.405	0.459	1.198	0.284	0.282	0.211	0.538
Bpev01.c0121.g0055	NA	NA	DOWN	34.166	33.127	36.625	42.701	46.469	45.862	58.84	77.314	64.336	8.919	8.145	8.903
Bpev01.c0121.g0063	NA	NA	UP	103.791	98.987	82.28	85.285	102.386	79.918	78.356	70.174	77.17	347.916	310.935	302.788
Bpev01.c0121.g0064	NA	NA	DOWN	29.213	31.438	33.999	47.669	41.196	50.439	23.64	12.341	20.211	8.652	8.851	8.173
Bpev01.c0122.g0002	NA	NA	DOWN	169.079	157.466	148.921	91.461	100.206	99.945	134.802	165.602	140.769	48.836	42.328	41.658
Bpev01.c0122.g0004	NA	NA	UP	0.772	1.012	1.322	1.335	1.049	1.035	2.004	2.021	2.093	2.254	2.894	1.65
Bpev01.c0122.g0013	NA	NA	DOWN	7.349	7.301	9.778	6.402	7.294	8.455	6.962	4.057	7.035	2.555	2.136	3.9
Bpev01.c0123.g0001	NA	NA	UP	0.267	0.246	0.26	0.154	0.083	0.081	0.281	0.076	0.262	1.471	1.513	1.827
Bpev01.c0123.g0003	NA	NA	DOWN	74.281	71.708	76.26	110.981	107.549	105.877	63.817	83.534	71.467	20.163	21.634	21.449
Bpev01.c0123.g0007	NA	NA	DOWN	41.602	37.469	39.707	51.771	54.324	50.368	27.43	41.999	30.55	11.135	13.213	14.178
Bpev01.c0123.g0018	DOWN	NA	UP	7.824	8.492	7.622	2.437	4.121	3.927	5.762	7.616	6.31	81.837	65.399	65.368
Bpev01.c0123.g0019	NA	UP	UP	10.954	10.731	11.408	7.936	7.114	7.184	50.694	46.711	52.331	37.395	40.69	42.21
Bpev01.c0123.g0024	NA	NA	UP	113.408	109.921	116.125	104.637	102.796	103.191	156.502	176.441	163.942	314.578	331.024	340.639
Bpev01.c0126.g0001	NA	DOWN	NA	24.524	30.667	21.366	23.514	29.278	25.232	11.309	6.375	12.309	22.376	25.649	21.536
Bpev01.c0126.g0011	NA	NA	DOWN	3.985	4.169	3.108	4.03	2.847	2.861	0.958	2.479	1.675	0.827	1.373	1.349
Bpev01.c0126.g0013	NA	NA	UP	41.393	44.666	41.05	42.467	41.338	40.26	36.285	31.973	35.421	95.02	98.467	96.137
Bpev01.c0126.g0017	NA	NA	DOWN	39.601	38.679	42.74	42.547	34.366	38.191	29.727	38.074	30.646	13.417	12.841	13.375
Bpev01.c0126.g0022	NA	UP	NA	44.604	43.175	43.107	52.07	48.435	50.195	89.06	94.383	91.452	68.312	72.662	72.045
Bpev01.c0126.g0023	NA	NA	UP	6.749	7.499	6.709	6.113	6.789	7.25	6.21	5.683	6.296	21.658	20.735	19.36
Bpev01.c0126.g0029	UP	NA	DOWN	1817.54	1795.64	1801.26	3461.72	3487.12	3353.77	1391.2	1329.74	1428.15	158.453	151.768	150.738
Bpev01.c0126.g0036	NA	NA	UP	9.808	9.486	9.454	10.351	8.669	9.151	11.68	12.928	10.923	18.498	19.962	17.886
Bpev01.c0126.g0038	NA	DOWN	DOWN	71.734	74.229	75.738	97.017	90.773	91.923	18.746	21.012	18.753	6.993	6.53	6.688
Bpev01.c0126.g0039	NA	NA	UP	92.346	89.783	93.406	90.076	87.777	88.357	140.221	120.875	130.686	254.35	262.579	252.944
Bpev01.c0126.g0040	NA	NA	UP	24.983	22.195	19.211	21.301	25.071	21.042	33.7	21.737	29.984	49.226	48.133	43.293
Bpev01.c0126.g0042	NA	NA	DOWN	3.772	3.939	3.32	2.6	3.572	2.703	4.132	5.763	4.307	1.415	1.854	1.348
Bpev01.c0126.g0045	NA	NA	UP	17.351	16.867	16.802	24.673	25.59	22.128	16.718	9.625	11.746	55.647	53.612	55.697
Bpev01.c0126.g0048	NA	NA	UP	254.884	260.589	242.863	209.908	218.618	214.745	318.003	368.664	300.306	648.387	520.231	507.302
Bpev01.c0126.g0049	NA	UP	UP	29.016	32.373	31.079	29.69	30.917	29.588	70.534	68.019	74.801	113.533	104.244	103.833
Bpev01.c0126.g0050	NA	UP	UP	1.25	2.771	1.326	0.977	1.228	1.043	3.787	3.268	5.07	4.121	4.727	4.465
Bpev01.c0126.g0052	NA	UP	UP	1.928	2.379	1.611	1.789	1.592	1.535	8.09	7.565	8.361	11.876	9.923	8.993
Bpev01.c0126.g0053	NA	UP	UP	2.808	4.263	2.565	3.965	2.284	2.517	15.59	26.16	23.801	10.955	12.014	13.337
Bpev01.c0126.g0055	NA	NA	UP	4.084	4.85	4.639	5.178	6.581	6.03	3.7	3.911	4.436	27.799	27.894	27.591
Bpev01.c0126.g0056	NA	NA	UP	11.228	10.776	8.97	11.93	9.368	9.42	9.892	6.545	7.16	19.576	18.767	18.414
Bpev01.c0126.g0058	NA	NA	UP	119.963	124.046	125.311	123.774	117.204	118.098	146.579	99.827	130.911	384.242	369.902	361.872
Bpev01.c0126.g0059	NA	NA	DOWN	64.807	65.593	64.574	75.668	67.352	70.89	32.275	27.488	35.377	16.839	20.015	17.673
Bpev01.c0126.g0063	NA	UP	NA	0.896	1.196	1.215	0.7	0.447	0.711	2.509	2.898	2.4	1.548	1.686	1.549
Bpev01.c0127.g0010	NA	DOWN	DOWN	138.061	139.924	136.757	172.586	178.41	171.528	63.459	48.365	59.211	18.733	18.014	17.808
Bpev01.c0127.g0016	NA	NA	DOWN	38.885	35.076	33.933	34.863	38.399	32.204	21.828	25.306	21.449	5.728	6.264	6.357
Bpev01.c0127.g0020	NA	NA	DOWN	13.492	13.269	11.057	15.76	13.577	14.53	10.43	8.007	9.673	2.828	3.562	2.965
Bpev01.c0127.g0023	NA	UP	NA	62.572	67.9	66.651	79.532	76.408	77.44	172.735	159.285	176.537	66.645	71.123	74.45
Bpev01.c0127.g0026	NA	NA	UP	20.126	20.013	20.664	23.511	22.128	21.508	32.733	33.454	32.863	45.891	49.479	51.229
Bpev01.c0127.g0027	NA	DOWN	DOWN	5.652	5.359	4.24	6.104	5.905	5.958	1.335	0.554	0.932	0.665	1.482	1.516
Bpev01.c0127.g0030	DOWN	DOWN	DOWN	2.896	1.646	2.766	0.832	0.912	0.255	0.798	0.937	1.005	0	0	0
Bpev01.c0127.g0034	NA	NA	UP	0	0	0	0	0	0	0.136	0	0	6.473	7.601	5.303
Bpev01.c0127.g0039	NA	UP	UP	10.547	11.024	12.568	10.032	9.466	11.083	88.323	93.666	96.276	202.919	232.623	240.641
Bpev01.c0127.g0041	NA	UP	NA	0.576	1.182	0.672	0.421	0.355	0.727	3.279	1.885	3.786	0.161	0.424	0.425
Bpev01.c0127.g0042	NA	UP	NA	21.868	16.787	18.92	20.981	21.045	19.294	41.749	33.879	39.356	19.929	21.08	17.94
Bpev01.c0127.g0043	DOWN	UP	UP	38.604	35.99	39.443	14.681	15.737	13.423	60.566	102.8	73.185	108.43	125.572	115.001
Bpev01.c0127.g0048	DOWN	NA	DOWN	2.149	1.148	1.664	0.661	0.703	0.533	0.871	4.319	1.824	0.599	0.627	1.306
Bpev01.c0127.g0052	NA	NA	UP	0.144	0	0	0	0.062	0.122	0.065	0	0.196	1.386	1.951	3.147
Bpev01.c0127.g0053	NA	NA	DOWN	44.213	41.394	44.659	50.373	50.048	47.497	38.395	30.052	42.036	18.807	22.022	18.419
Bpev01.c0127.g0054	NA	NA	DOWN	1543.91	1548.67	1545.01	1735.16	1782.99	1761.24	1296.47	1444.41	1305.83	471.625	414.81	397.312
Bpev01.c0127.g0055	NA	NA	DOWN	194.114	196.146	193.293	211.292	213.181	205.282	106.387	95.304	109.371	55.666	56.531	56.904
Bpev01.c0127.g0056	NA	NA	UP	10.52	10.196	12.607	9.066	10.418	9.762	11.071	15.602	10.909	23.153	22.937	25.43
Bpev01.c0127.g0060	NA	NA	DOWN	50.002	51.226	53.005	92.404	94.25	95.626	55.315	58.471	59.665	8.7	9.172	7.645
Bpev01.c0127.g0063	NA	NA	DOWN	1.878	1.736	1.606	1.402	1.207	1.065	1.286	0.641	1.766	0.272	0.192	0.258
Bpev01.c0127.g0065	NA	UP	UP	266.833	265.397	273.814	405.649	422.684	420.912	1344.53	898.123	1112.69	665.699	568.921	528.109
Bpev01.c0127.g0067	NA	NA	DOWN	25.432	24.113	25.203	31.772	30.197	27.377	26.893	31.356	28.756	8.921	9.892	8.137
Bpev01.c0127.g0068	UP	NA	DOWN	7.995	9.117	8.633	19.682	21.346	20.134	13.206	10.474	12.297	1.274	1.473	1.113
Bpev01.c0127.g0069	NA	DOWN	DOWN	29.354	27.658	30.142	37.855	37.947	34.553	8.995	17.729	12.162	2.512	2.272	1.868
Bpev01.c0127.g0071	NA	NA	DOWN	5.719	8.67	8.911	10.205	9.915	10.962	4.585	5.821	5.11	1.238	1.255	1.113
Bpev01.c0127.g0072	NA	DOWN	NA	6.676	7.049	8.402	5.185	3.525	5.911	2.166	1.041	0.484	4.351	6.726	2.107
Bpev01.c0127.g0073	NA	NA	DOWN	58.683	61.386	58.575	75.754	74.957	76.216	46.857	48.38	43.815	20.854	23.872	23.536
Bpev01.c0127.g0075	NA	UP	UP	2.182	2.329	3.753	2.184	2.66	2.659	7.678	10.728	7.765	5.756	7.041	6.859
Bpev01.c0127.g0077	NA	DOWN	NA	14.597	16.06	14.548	7.169	6.649	6.759	3.652	0.946	1.854	30.052	17.316	13.616
Bpev01.c0127.g0078	NA	NA	UP	4.402	4.58	4.931	4.23	4.776	3.454	5.66	5.451	4.201	10.053	6.896	7.15
Bpev01.c0127.g0081	NA	DOWN	DOWN	464.097	425.444	404.328	290.883	320.759	292.865	217.724	93.678	140.965	113.042	83.61	89.257
Bpev01.c0127.g0086	NA	DOWN	DOWN	39.497	39.21	37.531	62.448	66.074	66.422	15.347	9.213	15.077	7.532	7.583	7.396
Bpev01.c0127.g0087ANDBpev01.c0127.g0088ANDBpev01.c0127.g0089	NA	DOWN	NA	49.206	46	48.139	68.439	75	70.043	21.162	19.969	22.408	30.732	32.974	29.781
Bpev01.c0127.g0090	NA	NA	DOWN	60.222	59.646	53.136	55.094	54.566	55.577	53.391	62.272	52.099	13.429	14.958	12.428
Bpev01.c0127.g0093	NA	NA	UP	103.932	103.967	106.743	115.042	120.027	119.114	130.123	125.463	128.369	260.846	243.783	229.033
Bpev01.c0127.g0094	NA	NA	DOWN	9.588	8.892	8.081	8.961	9.575	9.189	6.169	4.308	5.967	2.54	2.923	2.268
Bpev01.c0127.g0095	NA	UP	NA	10.984	7.902	6.415	4.626	4.184	6.813	21.771	16.802	15.543	14.377	11.415	12.101
Bpev01.c0127.g0096	NA	UP	NA	0.644	1.003	0.798	1.007	2.012	1.299	1.523	1.284	2.93	0.511	0.435	0.412
Bpev01.c0127.g0097	NA	NA	UP	1.038	0.612	1.736	0.699	1.243	1	0.843	1.314	1.014	3.082	2.446	2.857
Bpev01.c0127.g0101	NA	UP	NA	1.226	1.43	1.157	0.966	1.074	0.954	2.836	3.241	2.076	1.443	1.359	0.813
Bpev01.c0127.g0105	NA	DOWN	NA	6.474	6.751	6.286	4.961	4.323	3.545	2.851	3.154	3.9	4.504	3.146	2.928
Bpev01.c0127.g0106	NA	NA	DOWN	22.3	21.967	24.166	28.676	28.152	30.339	13.951	11.8	13.645	7.786	8.446	8.586
Bpev01.c0127.g0108	NA	NA	DOWN	610.385	611.514	597.325	965.758	972.945	946.823	456.89	267.193	484.993	53.451	53.105	50.766
Bpev01.c0127.g0110	NA	UP	UP	18.905	20.293	21.462	24.976	27.03	26.009	108.951	90.776	118.808	40.953	44.192	43.384
Bpev01.c0129.g0003	NA	UP	UP	0.92	1.297	1.251	0.719	0.931	0.714	5.007	4.295	4.993	12.257	12.257	13.351
Bpev01.c0129.g0004	NA	UP	UP	10.057	10.472	10.013	7.745	7.519	7.847	38.386	41.716	41.535	77.235	80.689	83.723
Bpev01.c0129.g0005	NA	NA	DOWN	13.89	13.108	13.325	9.93	10.974	10.011	11.053	10.964	14.393	4.82	5.734	4.671
Bpev01.c0129.g0006	NA	UP	UP	18.232	19.758	18.34	21.552	24.026	25.357	34.982	28.516	40.942	73.233	69.254	68.971
Bpev01.c0129.g0007	NA	UP	UP	0.19	0.182	0	0.187	0	0.127	1.464	2.365	1.37	2.629	3.793	3.275
Bpev01.c0129.g0009	NA	DOWN	NA	10.844	14.307	7.114	5.717	9.028	10.959	2.364	2.319	2.81	4.669	5.234	3.757
Bpev01.c0129.g0010	NA	DOWN	UP	4.202	2.427	4.41	4.44	3.363	3.718	1.141	1.284	1.453	9.211	9.484	11.69
Bpev01.c0129.g0019	NA	NA	UP	3.993	4.208	4.526	5.182	3.921	4.866	3.856	2.353	3.802	13.464	10.354	10.933
Bpev01.c0129.g0020	NA	DOWN	DOWN	630.536	603.819	582.363	708.166	731.718	699.175	313.556	252.759	319.612	207.916	198.413	192.573
Bpev01.c0129.g0021	NA	NA	UP	1.683	1.328	1.177	1.015	1.137	0.994	1.404	1.899	1.23	3.904	4.509	4.446
Bpev01.c0129.g0022	NA	NA	UP	47.529	49.516	43.013	38.19	39.235	34.494	46.455	56.389	48.439	99.321	105.573	93.63
Bpev01.c0129.g0024	NA	UP	UP	0.46	0.824	1.288	0.527	0.329	0.449	15.194	10.678	16.549	10.767	10.778	10.772
Bpev01.c0129.g0027	NA	NA	DOWN	104.337	99.637	102.569	87.603	84.661	75.928	67.058	53.203	68.542	18.111	17.991	19.206
Bpev01.c0129.g0030	NA	NA	DOWN	37.723	56.747	37.961	37.456	60.864	40.109	47.699	45.199	50.04	4.776	3.75	4.725
Bpev01.c0129.g0031	NA	UP	UP	16.404	15.553	15.123	14.733	17.198	16.085	86.179	68.983	82.482	129.503	130.196	117.691
Bpev01.c0129.g0032	NA	NA	UP	15.545	13.81	14.271	10.018	9.345	9.405	11.61	15.452	11.798	32.369	35.861	38.467
Bpev01.c0129.g0034	NA	NA	DOWN	38.271	38.976	28.065	16.39	22.96	22.01	16.934	20.5	15.672	3.867	2.795	4.633
Bpev01.c0129.g0035	NA	NA	DOWN	18.345	19.257	14.498	11.085	9.173	7.775	13.426	27.165	14.552	2.092	1.25	2.315
Bpev01.c0129.g0036	NA	DOWN	DOWN	42.975	39.443	40.279	27.708	25.615	28.169	11.463	8.441	9.403	11.562	12.229	11.104
Bpev01.c0129.g0038	NA	NA	UP	64.502	69.44	65.152	59.711	56.167	55.831	94.276	107.877	103.808	158.929	180.078	187.576
Bpev01.c0129.g0042	NA	NA	DOWN	27.586	25.958	22.564	21.837	25.402	23.488	16.217	23.429	16.417	7.104	8.715	7.43
Bpev01.c0129.g0043	NA	NA	DOWN	63.423	62.11	66.33	57.695	61.085	58.734	79.615	64.542	64.274	15.033	17.288	17.721
Bpev01.c0129.g0047	NA	NA	DOWN	112.621	112.773	106.68	98.531	97.023	96.983	114.347	123.251	110.425	51.083	47.75	45.59
Bpev01.c0129.g0052	NA	UP	UP	5.337	7.064	5.436	7.588	6.073	4.154	110.227	82.424	101.748	332.704	352.933	348.548
Bpev01.c0129.g0053	NA	UP	UP	15.908	17.272	15.502	17.816	14.762	16.389	30.1	39.105	30.837	47.81	50.817	48.631
Bpev01.c0129.g0054	NA	NA	DOWN	59.129	62.083	59.672	41.847	47.192	46.728	52.732	55.173	54.446	12.046	11.16	10.952
Bpev01.c0129.g0055	NA	NA	UP	2.357	2.374	3.457	2.291	1.253	0.617	1.995	2.117	2.334	25.791	26.397	29.064
Bpev01.c0129.g0061	NA	NA	UP	19.135	17.161	17.178	15.519	17.197	15.225	21.658	27.721	24.437	55.55	47.466	50.359
Bpev01.c0129.g0062	NA	NA	UP	13.066	11.924	11.548	11.914	10.661	9.983	15.342	17.062	14.193	50.126	50.803	54.648
Bpev01.c0129.g0064	NA	NA	DOWN	235.144	248.74	238.314	258.538	261.274	260.87	178.933	175.523	181.297	18.068	18.343	16.982
Bpev01.c0129.g0067	NA	NA	DOWN	6.23	6.394	6.966	5.69	5.829	5.113	7.47	6.541	5.994	0.154	0.188	0.292
Bpev01.c0129.g0068	NA	NA	DOWN	16.696	16.299	13.107	17.969	22.263	15.973	7.514	5.529	7.047	5.164	6.488	6.198
Bpev01.c0129.g0071	NA	UP	UP	3.233	4.129	3.038	3.206	2.55	2.215	10.463	8.872	11.985	11.337	11.164	11.303
Bpev01.c0129.g0076	NA	UP	UP	4.297	3.586	3.719	5.232	5.897	5.064	9.925	10.085	8.879	182.608	184.523	189.252
Bpev01.c0129.g0077	NA	NA	UP	68.185	64.957	67.346	112.317	110.938	107.063	86.166	101.257	85.691	154.92	144.015	147.505
Bpev01.c0129.g0082	DOWN	UP	UP	2.174	1.476	1.809	1.02	1.032	0.63	3.897	4.188	4.028	4.028	2.893	3.337
Bpev01.c0129.g0093	NA	DOWN	DOWN	13.131	11.875	14.497	7.746	8.458	8.685	3.974	7.495	5.376	3.663	4.319	3.596
Bpev01.c0129.g0094	NA	NA	UP	11.531	10	12.047	9.247	7.662	10.076	13.437	14.94	10.902	28.308	25.386	25.57
Bpev01.c0129.g0095	NA	NA	DOWN	301.334	276.088	258.631	235.943	272.309	239.34	162.743	185.641	154.104	144.163	104.993	104.908
Bpev01.c0129.g0098	NA	UP	UP	51.647	56.503	49.288	53.199	50.952	51.749	134.447	145.827	141.437	128.888	130.074	125.522
Bpev01.c0129.g0100	NA	UP	DOWN	3.202	2.204	3.171	2.731	2.982	3.32	6	9.048	6.092	0.309	0.603	0.293
Bpev01.c0129.g0102	NA	UP	UP	17.969	16.135	17.509	15.323	14.431	14.682	58.727	49.087	56.8	102.876	93.123	101.96
Bpev01.c0129.g0107	DOWN	UP	UP	47.146	44.601	47.926	20.374	15.308	15.971	81.106	136.427	95.213	138.422	153.492	162.649
Bpev01.c0130.g0002	DOWN	DOWN	DOWN	690.22	709.977	751.273	317.713	343.309	350.161	323.517	323.6	314.892	142.225	141.474	125.539
Bpev01.c0130.g0003	NA	NA	DOWN	98.263	85.853	96.339	53.944	66.126	59.479	103.591	123.548	90.98	32.067	27.83	31.286
Bpev01.c0130.g0004	NA	NA	DOWN	611.416	615.533	643.572	483.56	483.635	471.016	1029.11	1445.72	1154.45	215.293	225.684	240.547
Bpev01.c0130.g0011	NA	NA	UP	10.252	11.027	10.071	10.698	10.215	10.824	11.684	5.933	10.935	21.481	17.219	18.718
Bpev01.c0130.g0013	NA	NA	DOWN	96.609	91.078	106.149	135.741	136.585	138.846	57.189	85.066	58.685	6.291	4.022	6.604
Bpev01.c0130.g0014	NA	NA	DOWN	20.663	22.034	20.824	28.82	22.409	20.584	38.858	37.068	53.27	9.939	13.315	12.552
Bpev01.c0130.g0016	NA	NA	UP	51.382	50.429	56.07	42.996	47.312	45.456	73.695	77.962	74.903	126.865	133.166	144.6
Bpev01.c0130.g0018	NA	NA	UP	14.456	11.937	11.703	7.823	7.543	8.432	10.496	5.912	8.137	28.553	25.457	23.272
Bpev01.c0130.g0019	NA	NA	UP	64.346	68.233	62.252	61.055	54.266	56.559	54.226	46.663	58.593	119.947	125.057	123.916
Bpev01.c0130.g0020	NA	NA	UP	26.199	26.333	25.479	21.868	21.286	23.857	38.002	19.747	32.396	49.394	47.74	46.518
Bpev01.c0130.g0021	NA	NA	UP	8.371	7.595	10.485	10.132	9.071	9.957	10.356	7.549	10.965	17.472	18.717	17.268
Bpev01.c0131.g0002	NA	NA	DOWN	27.347	27.641	28.993	38.651	34.67	36.516	45.749	39.005	43.948	7.068	6.618	6.442
Bpev01.c0132.g0001	NA	NA	UP	2.932	1.426	1.641	0	0.099	0	0.66	0.297	0.106	75.799	66.143	69.276
Bpev01.c0132.g0003	NA	UP	UP	0.207	0.074	0.404	0.051	0	0.312	1.332	1.161	2.261	9.483	8.545	8.985
Bpev01.c0132.g0005	NA	NA	UP	0.989	0.564	0.394	0.099	0.618	0.372	1.498	0.192	2.609	3.317	3.057	4.176
Bpev01.c0134.g0007	NA	NA	UP	14.314	15.073	12.065	16.239	15.179	16.561	32.467	24.463	33.085	63.906	60.852	65.454
Bpev01.c0134.g0008ANDBpev01.c0134.g0009	NA	NA	DOWN	53.215	47.837	49.209	44.956	49.321	43.105	37.735	26.845	32.575	12.932	22.403	18.664
Bpev01.c0134.g0012	NA	DOWN	DOWN	64.498	57.513	52.296	102.825	112.614	97.065	15.057	14.791	9.316	5.226	3.974	4.555
Bpev01.c0134.g0014	NA	DOWN	DOWN	13.725	11.747	12.46	14.147	13.24	11.034	6.991	5.226	5.927	1.453	1.489	1.584
Bpev01.c0134.g0015	NA	DOWN	DOWN	18.359	19.956	21.338	22.823	22.74	22.998	8.624	9.987	10.208	2.092	1.722	1.71
Bpev01.c0134.g0018	NA	NA	DOWN	1505.38	1542.32	1513.88	1563.81	1544.99	1530.83	1314.87	1494.01	1389.16	5.669	5.081	5.804
Bpev01.c0134.g0019	NA	DOWN	NA	3.132	3.111	3.771	2.979	3.671	2.65	1.232	1.71	1.945	2.509	2.172	1.947
Bpev01.c0134.g0024	NA	DOWN	DOWN	51.539	94.975	93.181	78.825	79.735	64.065	51.019	30.892	49.924	36.762	31.656	33.11
Bpev01.c0134.g0025	NA	DOWN	DOWN	30.999	31.199	28.549	31.088	28.879	32.087	15.685	7.555	16.082	8.063	7.952	9.19
Bpev01.c0134.g0026	NA	NA	UP	48.965	53.961	52.169	49.249	49.609	50.084	54.354	55.083	55.094	104.945	111.297	108.484
Bpev01.c0134.g0027	NA	UP	UP	1.056	0.205	0.997	0.843	1.374	1.043	2.691	1.745	1.583	6.252	6.12	5.687
Bpev01.c0134.g0028	UP	NA	NA	8.311	10.347	6.926	18.803	16.719	16.916	15.702	14.873	14.447	6.841	5.686	6.325
Bpev01.c0134.g0030	UP	NA	UP	7.549	6.58	6.613	39.288	36.586	38.35	9.496	5.047	8.615	21.949	20.143	19.166
Bpev01.c0134.g0033	NA	NA	DOWN	1.942	2.93	2.277	1.569	2.48	2.058	2.489	2.167	4.021	0.534	0.486	0.1
Bpev01.c0134.g0034	NA	NA	DOWN	4.006	4.256	4.089	3.744	4.031	3.871	2.372	1.979	2.835	1.331	1.521	1.118
Bpev01.c0134.g0035	NA	NA	DOWN	173.467	173.864	163.485	200.885	187.258	198.868	119.783	88.602	100.616	68.354	64.113	60.525
Bpev01.c0134.g0036	NA	NA	DOWN	31.636	33.867	35.006	38.107	39.998	33.772	22.77	26.201	24.395	5.767	4.709	5.371
Bpev01.c0134.g0038	NA	DOWN	DOWN	10.879	9.862	11.472	7.502	6.963	6.182	3.945	2.57	3.191	1.683	2.571	2.276
Bpev01.c0134.g0043	NA	NA	UP	0.634	0.895	1.263	1.256	1.846	1.273	0.994	0.578	0.534	2.57	2.281	2.559
Bpev01.c0134.g0046	NA	NA	DOWN	8.419	9.52	8.077	7.78	7.826	7.116	5.339	8.2	6.566	3.794	3.789	3.998
Bpev01.c0134.g0047	NA	NA	UP	4.693	4.679	3.604	3.839	3.683	4.146	9.107	7.573	9.232	22.183	18.721	18.602
Bpev01.c0134.g0048	NA	NA	UP	2.046	1.394	1.713	2.172	1.095	1.939	2.492	2.33	2.355	3.005	4.173	2.851
Bpev01.c0134.g0049	NA	DOWN	DOWN	80.503	84.519	79.539	43.749	43.118	46.052	28.889	36.994	31.625	7.264	7.722	9.009
Bpev01.c0134.g0050	NA	NA	DOWN	14.296	15.815	14.161	14.465	14.157	12.812	10.39	8.361	12.578	3.568	3.096	2.357
Bpev01.c0134.g0064	NA	UP	UP	1281.55	1329.35	1383.08	1289.29	1276.71	1306.92	8317.41	7839.23	7092.11	8422.64	8652.96	8742.29
Bpev01.c0134.g0065	NA	NA	DOWN	10.238	9.888	9.593	11.336	10.563	12.398	7.307	6.871	6.243	3.787	3.783	3.821
Bpev01.c0134.g0066	NA	UP	UP	8.63	7.835	7.725	10.056	10.538	10.876	20.045	26.356	15.351	17.1	15.227	13.684
Bpev01.c0134.g0067	DOWN	NA	NA	2.493	2.051	1.754	0.192	0.4	0.391	2.573	2.387	1.887	1.818	1.389	1.163
Bpev01.c0134.g0068	NA	NA	DOWN	8.975	6.801	8.451	8.449	6.333	6.412	7.557	8.787	5.697	0.832	1.352	2.364
Bpev01.c0134.g0070	NA	NA	DOWN	235.847	228.463	223.932	186.264	194.057	182.934	196.629	376.258	242.573	95.791	88.033	92.464
Bpev01.c0134.g0072	NA	NA	UP	0.989	0.917	0.749	0.158	0	0.363	0.485	0	0.708	11.643	10.372	9.361
Bpev01.c0134.g0073	NA	NA	UP	704.872	675.785	678.423	875.698	891.862	889.449	769.343	769.954	759.644	2467.59	2539.32	2636.28
Bpev01.c0134.g0075	UP	NA	NA	1.016	0.649	1.575	2.867	2.907	1.922	2.332	0.538	1.106	0.584	0.741	0.609
Bpev01.c0134.g0080	NA	NA	UP	55.483	53.348	57.414	64.014	61.456	60.576	74.962	47.658	54.868	129.28	123.084	115.399
Bpev01.c0134.g0083	NA	NA	DOWN	22.875	26.084	27.893	25.605	26.655	27.288	17.911	17.119	19.168	10.676	8.642	10.601
Bpev01.c0134.g0085	UP	NA	UP	51.345	47.956	36.117	95.269	97.484	97.214	29.168	28.666	33.872	91.706	79.965	74.28
Bpev01.c0134.g0088	NA	NA	DOWN	58.935	64.051	68.871	58.25	58.523	59.211	53.173	59.97	57.623	12.815	14.698	14.671
Bpev01.c0134.g0097	NA	DOWN	NA	9.14	9.062	10.755	12.611	11.222	11.227	4.755	4.7	4.311	6.57	7.589	7.497
Bpev01.c0134.g0098	NA	UP	NA	2.183	2.278	2.262	2.96	2.723	2.327	5.874	3.636	4.03	2.145	1.136	0.473
Bpev01.c0134.g0103	NA	NA	UP	31.684	31.951	31.83	17.098	16.294	16.122	31.09	22.935	28.167	143.365	149.458	146.307
[truncated: 6,155 more rows]

## Sheet: P. trichocarpa
Dataset 5.3 The expressions of DEGs in P. trichocarpa under different timepoints of cold treatments
[truncated: 9,116 more rows]

[truncated: 8 more sheets: C. illinoinensis, G. max, C. sativus, O. sativa, S. italica, H. vulgare, Z. mays, P. edulis]
